# Supplementary material for: CREBBP inactivation sensitizes B cell acute lymphoblastic leukemia to ferroptotic cell death upon BCL2 inhibition
Source: Nat Commun. 2025 May 20;16:4274. doi: 10.1038/s41467-025-59531-6 (PMC12092839; doi:10.1038/s41467-025-59531-6)
Supplement: Supplementary file 3 — Supplementary Data 1 [file 41467_2025_59531_MOESM3_ESM.xlsx]

## Sheet: IC50s
Drug	Target	Class			697 KI				697 KO
			IC50 (M)	R squared	IC50 (M)	R squared	Mut:WT	P-value	IC50 (M)	R squared	Mut:WT	P-value
Venetoclax	BCL2	Apoptosis	2.456e-06	0.8036	1.466e-08	0.9634	167.531	<0.0001	6.565e-08	0.9591	37.4105	<0.0001
AZD5771	MCL1	Apoptosis	1.586e-06	0.9592	1.273e-06	0.9559	1.24588	0.2011	1.141e-06	0.932	1.39001	0.0695
Alisertib	AURKA	Cell Cycle	9.91e-08	0.847	1.045e-07	0.9324	0.948325	0.283	8.38e-08	0.894	1.18258	0.0006
Palbociclib	CDK6	Cell Cycle	1.116e-07	0.9376	2.154e-07	0.9357	0.518106	0.1559	1.746e-07	0.9336	0.639175	0.4049
Cytarabine	Cytotoxic	Chemotherapy	1.643e-08	0.962	1.462e-08	0.9385	1.1238	0.8515	9.189e-09	0.9804	1.78801	0.0022
Daunorubicin	Cytotoxic	Chemotherapy	1.108e-08	0.9637	5.932e-09	0.9589	1.86784	0.0002	6.755e-09	0.9867	1.64027	0.0001
Vincrinstine	Cytotoxic	Chemotherapy	5.893e-10	0.9341	8.675e-10	0.8976	0.679308	0.1518	5.917e-10	0.9127	0.995944	0.9996
Dexamethasone	Glucocorticoid	Chemotherapy	2.353e-08	0.9154	5.388e-09	0.9402	4.36711	<0.0001	8.658e-09	0.974	2.71772	0.0004
KU-55933	ATM	DNA Damage	2.079e-05	0.8681	2.98e-05	0.7868	0.697651	0.0475	6.78e-05	0.7902	0.306637	0.0003
Ceralasertib	ATR	DNA Damage	7.225e-07	0.9814	8.043e-07	0.9379	0.898297	0.6931	6.988e-07	0.979	1.03392	0.9376
MK8776_2	CHK	DNA Damage	1.272e-06	0.9582	1.044e-06	0.9739	1.21839	0.0343	8.493e-07	0.9634	1.4977	<0.0001
AZD7762	CHK1/2	DNA Damage	2.614e-07	0.6081	4.244e-07	0.7708	0.615928	0.5347	5.495e-07	0.8127	0.475705	0.2704
Olaparib	PARP	DNA Damage	4.097e-06	0.9767	2.334e-06	0.8915	1.75536	0.0219	3.234e-06	0.9238	1.26685	0.1445
ICG-001	CBP/Catenin	Epigenetic	2.939e-06	0.6648	6.538e-06	0.7572	0.449526	0.3264	2.953e-06	0.7918	0.995259	>0.9999
Inobrodib (KO only) *	CREBBP/EP300 bromodomain	Epigenetic	1.262e-06	0.9789					2.63e-07	0.9488	4.79848	<0.0001
Inobrodib (KI only) *	CREBBP/EP300 bromodomain	Epigenetic	4.609e-07	0.9832	7.001e-08	0.9619	6.58335	<0.0001
A485 (KO only) *	CREBBP/EP300 HAT	Epigenetic	4.759e-07	0.9591					1.106e-07	0.9731	4.30289	<0.0001
A485 (KI only) *	CREBBP/EP300 HAT	Epigenetic	2.766e-07	0.9164	6.935e-08	0.9558	3.98846	<0.0001
Tazemetostat	EZH2	Epigenetic	No Reponse	NA	No Response	NA	NA	NA	No Reponse	NA	NA	NA
Panobinostat	HDAC	Epigenetic	2.973e-09	0.9821	3.589e-09	0.9732	0.828364	0.201	6.995e-09	0.9551	0.425018	<0.0001
BRD3308	HDAC3	Epigenetic	8.754e-06	0.8207	7.141e-05	0.6267	0.122588	0.0004	8.972e-05	0.4664	0.0975702	0.0531
IACS-010759	Mitochondrial Complex 1	Metabolic	2.907e-08	0.6432	1.534e-07	0.4615	0.189505	0.321	4.637e-08	0.5464	0.626914	0.8568
Bortezomib	Proteosome	Proteosome	5.746e-07	0.991	5.681e-07	0.9878	1.01144	0.8935	5.41e-07	0.8512	1.06211	0.735
Dasatinib	ABL1	Signalling	4.601e-07	0.9615	4.94e-07	0.9037	0.931377	0.9628	7.097e-07	0.9769	0.648302	0.0433
Ibrutinib	BTK	Signalling	1.298e-05	0.94	2.303e-05	0.9377	0.563613	0.0182	1.836e-05	0.9547	0.706972	0.2452
666-15	CREB	Signalling	1.762e-06	0.8966	1.279e-06	0.8698	1.37764	0.5528	9.018e-07	0.9163	1.95387	0.089
Ruxolitinib	JAK-STAT	Signalling	1.097e-05	0.8882	8.509e-06	0.9284	1.28922	0.5528	2.276e-05	0.9261	0.481986	0.089
SP600125	JNK	Signalling	5.827e-06	0.8064	1.659e-05	0.9055	0.351236	0.0227	9.803e-06	0.9243	0.59441	0.3103
BLZ945	MCSFR	Signalling	No Reponse	NA	3.867e-05	0.6412	NA	NA	0.0001411	0.5931	NA	NA
Selumetinib *	MEK	Signalling	0.02652	0.6962	No response	NA	NA	NA	0.002075	0.7175	12.7807	0.2331
Idelalesib	PI3KD	Signalling	4.327e-05	0.5694	6.206e-05	0.8847	0.697228	0.6119	4.907e-05	0.6993	0.881802	0.9436
Dabrafenib	RAF	Signalling	5.65e-07	0.9359	4.608e-07	0.9219	1.22613	0.2689	3.477e-07	0.9536	1.62496	0.002
RO5126766	RAF/MEK	Signalling	1.425e-05	0.8234	1.967e-05	0.7241	0.724453	0.8719	6.915e-06	0.8533	2.06074	0.0953
Lanraplenib	SYK	Signalling	1.389e-05	0.9385	1.857e-05	0.8192	0.747981	0.1667	1.965e-05	0.8872	0.70687	0.0068
