# Supplementary material for: CREBBP inactivation sensitizes B cell acute lymphoblastic leukemia to ferroptotic cell death upon BCL2 inhibition
Source: Nat Commun. 2025 May 20;16:4274. doi: 10.1038/s41467-025-59531-6 (PMC12092839; doi:10.1038/s41467-025-59531-6)
Supplement: Supplementary file 4 — Supplementary Data 2 [file 41467_2025_59531_MOESM4_ESM.xlsx]

## Sheet: 697_KI_vs_697_WT
Accessions	Gene	Description	GeneSymbol	Unique_peptides	s697_WT_R1	s697_KI_R1	s697_WT_R2	s697_KI_R2	s697_WT_R3	s697_KI_R3	s697_WT_R4	s697_KI_R4	log2FC	CI.L	CI.R	AvgIntensity	t	P.Value	adj.P.Val	B
Q9NQW7	XPP1_HUMAN	Xaa-Pro aminopeptidase 1 OS=Homo sapiens OX=9606 GN=XPNPEP1 PE=1 SV=3	XPNPEP1	11	9.46	8.22	9.37	8.16	9.5	8.08	9.42	8.22	-1.27	-1.3587	-1.17862	10.2055	-29.88	1.9e-15	1.3e-11	23.28
O75525	KHDR3_HUMAN	KH domain-containing, RNA-binding, signal transduction-associated protein 3 OS=Homo sapiens OX=9606 GN=KHDRBS3 PE=1 SV=1	KHDRBS3	4	5.68	7.36	5.13	7.2	5.4	7.3	5.47	7.47	1.91	1.718	2.10462	7.38983	20.96	4.8e-13	1.6e-09	19.29
P20962	PTMS_HUMAN	Parathymosin OS=Homo sapiens OX=9606 GN=PTMS PE=1 SV=2	PTMS	1	9.58	6.62	9.5	6.72	9.66	6.9	9.51	6.72	-2.82	-3.12471	-2.5175	8.22622	-19.75	2.2e-12	4.9e-09	17.98
Q05639	EF1A2_HUMAN	Elongation factor 1-alpha 2 OS=Homo sapiens OX=9606 GN=EEF1A2 PE=1 SV=1	EEF1A2	3	8.26	6.87	8.04	6.57	8.28	6.78	8.16	6.68	-1.46	-1.66012	-1.25549	6.84798	-15.28	6e-11	1e-07	15.18
Q8WVX9	FACR1_HUMAN	Fatty acyl-CoA reductase 1 OS=Homo sapiens OX=9606 GN=FAR1 PE=1 SV=1	FAR1	6	8.14	9.59	7.81	9.51	7.67	9.49	8.25	9.72	1.61	1.36828	1.8492	8.94696	14.21	2.4e-10	3.2e-07	13.93
O00462	MANBA_HUMAN	Beta-mannosidase OS=Homo sapiens OX=9606 GN=MANBA PE=1 SV=3	MANBA	4	6.77	8.12	6.76	7.71	6.89	8.02	6.81	8.21	1.21	1.02309	1.39768	7.32126	13.7	3e-10	3.4e-07	13.7
P23743	DGKA_HUMAN	Diacylglycerol kinase alpha OS=Homo sapiens OX=9606 GN=DGKA PE=1 SV=3	DGKA	10	9.17	9.67	9.15	9.69	9.21	9.82	9.13	9.74	0.57	0.46631	0.665621	10.37	12.04	2e-09	1.9e-06	11.94
Q08380	LG3BP_HUMAN	Galectin-3-binding protein OS=Homo sapiens OX=9606 GN=LGALS3BP PE=1 SV=1	LGALS3BP	10	10.16	11.06	10.01	10.89	9.92	11.03	10.21	11.17	0.96	0.789605	1.13387	10.4063	11.85	2.6e-09	2.2e-06	11.69
P46940	IQGA1_HUMAN	Ras GTPase-activating-like protein IQGAP1 OS=Homo sapiens OX=9606 GN=IQGAP1 PE=1 SV=1	IQGAP1	60	14.19	13.81	14.29	13.82	14.32	13.83	14.18	13.78	-0.44	-0.514649	-0.356986	13.6399	-11.72	3e-09	2.2e-06	11.57
Q9Y6X4	F169A_HUMAN	Soluble lamin-associated protein of 75 kDa OS=Homo sapiens OX=9606 GN=FAM169A PE=1 SV=2	FAM169A	2	4.25	5.47	4.46	5.54	4.51	5.42	4.3	5.77	1.17	0.952074	1.38707	5.17974	11.4	4.4e-09	2.7e-06	11.19
P07339	CATD_HUMAN	Cathepsin D OS=Homo sapiens OX=9606 GN=CTSD PE=1 SV=1	CTSD	11	10.79	11.59	10.64	11.26	10.76	11.4	10.69	11.58	0.74	0.600045	0.874791	11.0477	11.38	4.5e-09	2.7e-06	11.16
Q9UHD8	SEPT9_HUMAN	Septin-9 OS=Homo sapiens OX=9606 GN=SEPTIN9 PE=1 SV=2	SEPTIN9	24	13.07	12.6	13.01	12.47	13.06	12.64	12.96	12.57	-0.46	-0.5425	-0.371586	12.4998	-11.34	4.8e-09	2.7e-06	11.11
P40121	CAPG_HUMAN	Macrophage-capping protein OS=Homo sapiens OX=9606 GN=CAPG PE=1 SV=2	CAPG	6	9.36	7.91	8.98	7.72	9.02	7.43	8.98	8.02	-1.32	-1.56273	-1.07163	10.0795	-11.41	6.5e-09	3.4e-06	10.83
P19367	HXK1_HUMAN	Hexokinase-1 OS=Homo sapiens OX=9606 GN=HK1 PE=1 SV=3	HK1	24	11.12	10.55	11.02	10.29	11.22	10.45	11.05	10.54	-0.65	-0.771884	-0.522416	11.2047	-11	7.3e-09	3.5e-06	10.7
Q06210	GFPT1_HUMAN	Glutamine--fructose-6-phosphate aminotransferase [isomerizing] 1 OS=Homo sapiens OX=9606 GN=GFPT1 PE=1 SV=3	GFPT1	18	11.74	11.09	11.78	11.27	11.77	11.24	11.7	11.09	-0.58	-0.688759	-0.464914	11.44	-10.93	8.1e-09	3.6e-06	10.61
P19838	NFKB1_HUMAN	Nuclear factor NF-kappa-B p105 subunit OS=Homo sapiens OX=9606 GN=NFKB1 PE=1 SV=2	NFKB1	22	11.77	12.31	11.84	12.24	11.9	12.33	11.71	12.34	0.5	0.403577	0.598914	11.3934	10.88	8.6e-09	3.6e-06	10.55
Q9UDR5	AASS_HUMAN	Alpha-aminoadipic semialdehyde synthase, mitochondrial OS=Homo sapiens OX=9606 GN=AASS PE=1 SV=1	AASS	6	6.69	8.28	5.61	8.05	6.13	8.04	6.57	8.42	1.95	1.57421	2.32568	8.40557	11.06	1.2e-08	4.9e-06	10.22
Q9NWU1	OXSM_HUMAN	3-oxoacyl-[acyl-carrier-protein] synthase, mitochondrial OS=Homo sapiens OX=9606 GN=OXSM PE=1 SV=1	OXSM	2	6.65	5.47	6.48	5.35	6.6	4.86	6.52	5.66	-1.23	-1.47774	-0.975747	7.25106	-10.36	1.7e-08	6.4e-06	9.89
Q8WVC6	DCAKD_HUMAN	Dephospho-CoA kinase domain-containing protein OS=Homo sapiens OX=9606 GN=DCAKD PE=1 SV=1	DCAKD	4	8.91	9.57	8.89	9.41	8.83	9.41	8.95	9.63	0.61	0.482917	0.734836	9.00379	10.25	2e-08	7e-06	9.74
P53634	CATC_HUMAN	Dipeptidyl peptidase 1 OS=Homo sapiens OX=9606 GN=CTSC PE=1 SV=2	CTSC	10	10.78	11.55	10.75	11.31	10.9	11.5	10.83	11.74	0.71	0.561684	0.858522	10.7293	10.14	2.3e-08	7.7e-06	9.6
P55212	CASP6_HUMAN	Caspase-6 OS=Homo sapiens OX=9606 GN=CASP6 PE=1 SV=2	CASP6	4	8.39	9.03	8.65	9.11	8.58	9.03	8.46	9.08	0.54	0.425921	0.652852	8.57345	10.08	2.5e-08	8e-06	9.51
O00116	ADAS_HUMAN	Alkyldihydroxyacetonephosphate synthase, peroxisomal OS=Homo sapiens OX=9606 GN=AGPS PE=1 SV=1	AGPS	9	8.7	7.41	9.21	8.13	9.19	7.49	9.16	7.51	-1.43	-1.72973	-1.13643	9.07354	-10.28	2.9e-08	9e-06	9.38
P06865	HEXA_HUMAN	Beta-hexosaminidase subunit alpha OS=Homo sapiens OX=9606 GN=HEXA PE=1 SV=2	HEXA	9	9.65	10.47	9.46	10.18	9.67	10.41	9.6	10.62	0.83	0.646475	1.00615	9.96213	9.74	4e-08	1.2e-05	9.05
O60610	DIAP1_HUMAN	Protein diaphanous homolog 1 OS=Homo sapiens OX=9606 GN=DIAPH1 PE=1 SV=2	DIAPH1	34	13.37	13	13.29	12.98	13.26	12.93	13.32	12.97	-0.34	-0.415716	-0.266456	13.2718	-9.69	4.3e-08	1.2e-05	8.98
P16278	BGAL_HUMAN	Beta-galactosidase OS=Homo sapiens OX=9606 GN=GLB1 PE=1 SV=2	GLB1	7	9.42	10.24	9.22	9.9	9.39	10.14	9.37	10.39	0.82	0.640447	1.00443	10.0638	9.58	5.2e-08	1.4e-05	8.8
P09972	ALDOC_HUMAN	Fructose-bisphosphate aldolase C OS=Homo sapiens OX=9606 GN=ALDOC PE=1 SV=2	ALDOC	15	13.19	12.39	13.27	12.11	13.4	12.39	13.01	12.33	-0.91	-1.11021	-0.707175	12.1348	-9.59	6.9e-08	1.7e-05	8.54
P14923	PLAK_HUMAN	Junction plakoglobin OS=Homo sapiens OX=9606 GN=JUP PE=1 SV=3	JUP	4	7.66	6.75	7.92	6.91	7.89	6.87	7.61	6.74	-0.95	-1.17106	-0.738323	7.82438	-9.36	7e-08	1.7e-05	8.51
P35237	SPB6_HUMAN	Serpin B6 OS=Homo sapiens OX=9606 GN=SERPINB6 PE=1 SV=3	SERPINB6	11	9.73	10.29	9.73	10.23	9.91	10.39	9.66	10.53	0.6	0.467139	0.741716	10.2008	9.33	7.2e-08	1.7e-05	8.48
P09619	PGFRB_HUMAN	Platelet-derived growth factor receptor beta OS=Homo sapiens OX=9606 GN=PDGFRB PE=1 SV=1	PDGFRB	2	7.32	5.85	6.72	5.29	6.8	5.68	6.81	5.8	-1.26	-1.54841	-0.964772	5.8064	-9.13	9.8e-08	2.3e-05	8.18
P09110	THIK_HUMAN	3-ketoacyl-CoA thiolase, peroxisomal OS=Homo sapiens OX=9606 GN=ACAA1 PE=1 SV=2	ACAA1	7	9.16	9.84	9.36	9.74	9.33	9.83	9.15	9.79	0.55	0.418135	0.675391	8.86295	9.01	1.2e-07	2.6e-05	8.01
Q16851	UGPA_HUMAN	UTP--glucose-1-phosphate uridylyltransferase OS=Homo sapiens OX=9606 GN=UGP2 PE=1 SV=5	UGP2	22	12.1	11.86	12.19	11.89	12.11	11.83	12.12	11.84	-0.28	-0.342961	-0.211802	12.4661	-8.97	1.2e-07	2.7e-05	7.95
P42785	PCP_HUMAN	Lysosomal Pro-X carboxypeptidase OS=Homo sapiens OX=9606 GN=PRCP PE=1 SV=1	PRCP	3	7.77	8.62	7.58	8.31	7.82	8.62	7.56	8.79	0.9	0.686233	1.11117	8.96521	8.97	1.3e-07	2.7e-05	7.91
P26440	IVD_HUMAN	Isovaleryl-CoA dehydrogenase, mitochondrial OS=Homo sapiens OX=9606 GN=IVD PE=1 SV=2	IVD	11	10.74	11.28	10.71	11.07	10.83	11.31	10.75	11.38	0.51	0.384693	0.626708	10.8429	8.86	1.5e-07	3e-05	7.79
Q05397	FAK1_HUMAN	Focal adhesion kinase 1 OS=Homo sapiens OX=9606 GN=PTK2 PE=1 SV=2	PTK2	10	10.48	10.11	10.41	9.97	10.53	10.08	10.43	10.13	-0.39	-0.490237	-0.299575	9.72696	-8.78	1.6e-07	3.2e-05	7.67
P82970	HMGN5_HUMAN	High mobility group nucleosome-binding domain-containing protein 5 OS=Homo sapiens OX=9606 GN=HMGN5 PE=1 SV=1	HMGN5	7	9.34	9.96	9.39	10.1	9.36	10.23	9.02	10.14	0.83	0.630473	1.0313	9.27494	8.79	1.7e-07	3.2e-05	7.66
Q8IU81	I2BP1_HUMAN	Interferon regulatory factor 2-binding protein 1 OS=Homo sapiens OX=9606 GN=IRF2BP1 PE=1 SV=1	IRF2BP1	13	8.55	9.05	8.68	9.16	8.35	9.06	8.64	9.06	0.53	0.399605	0.658359	9.21972	8.67	2e-07	3.7e-05	7.5
P31040	SDHA_HUMAN	Succinate dehydrogenase [ubiquinone] flavoprotein subunit, mitochondrial OS=Homo sapiens OX=9606 GN=SDHA PE=1 SV=2	SDHA	19	11.67	11.17	11.56	10.99	11.84	11.14	11.55	11.02	-0.58	-0.71616	-0.433874	11.4221	-8.64	2.1e-07	3.7e-05	7.45
P51580	TPMT_HUMAN	Thiopurine S-methyltransferase OS=Homo sapiens OX=9606 GN=TPMT PE=1 SV=1	TPMT	4	7.96	8.38	8.06	8.46	8.05	8.41	7.96	8.46	0.42	0.317476	0.524736	8.62055	8.62	2.1e-07	3.8e-05	7.42
P05026	AT1B1_HUMAN	Sodium/potassium-transporting ATPase subunit beta-1 OS=Homo sapiens OX=9606 GN=ATP1B1 PE=1 SV=1	ATP1B1	2	8.98	7.72	9.1	7.94	9.33	7.91	9.15	7.93	-1.26	-1.57153	-0.953353	7.23336	-8.67	2.2e-07	3.8e-05	7.4
O00754	MA2B1_HUMAN	Lysosomal alpha-mannosidase OS=Homo sapiens OX=9606 GN=MAN2B1 PE=1 SV=3	MAN2B1	8	8.55	9.28	8.41	9.02	8.49	9.23	8.46	9.27	0.72	0.541938	0.900697	9.44849	8.53	2.4e-07	4e-05	7.28
Q14141	SEPT6_HUMAN	Septin-6 OS=Homo sapiens OX=9606 GN=SEPTIN6 PE=1 SV=4	SEPTIN6	7	11.17	10.87	11.19	10.84	11.29	10.92	11.22	10.95	-0.32	-0.400946	-0.241157	10.9641	-8.52	2.5e-07	4e-05	7.27
Q6ZMU5	TRI72_HUMAN	Tripartite motif-containing protein 72 OS=Homo sapiens OX=9606 GN=TRIM72 PE=1 SV=2	TRIM72	2	7.23	5.84	7.18	5.29	7.37	5.65	6.81	6.26	-1.39	-1.73027	-1.04467	6.81598	-8.59	2.5e-07	4e-05	7.27
O75781	PALM_HUMAN	Paralemmin-1 OS=Homo sapiens OX=9606 GN=PALM PE=1 SV=2	PALM	10	8.85	8.13	8.78	8.18	9.02	8.25	8.71	8.37	-0.61	-0.76138	-0.456643	9.12335	-8.47	2.6e-07	4.1e-05	7.2
Q8N3V7	SYNPO_HUMAN	Synaptopodin OS=Homo sapiens OX=9606 GN=SYNPO PE=1 SV=2	SYNPO	3	9.27	8.81	9.26	8.45	9.36	8.62	9.11	8.47	-0.66	-0.826386	-0.495444	7.73769	-8.47	2.7e-07	4.1e-05	7.19
Q92698	RAD54_HUMAN	DNA repair and recombination protein RAD54-like OS=Homo sapiens OX=9606 GN=RAD54L PE=1 SV=2	RAD54L	1	5.16	6.17	5.36	6.3	5.47	5.95	5.49	6.25	0.8	0.599869	1.00282	6.64813	8.43	2.8e-07	4.2e-05	7.14
P29350	PTN6_HUMAN	Tyrosine-protein phosphatase non-receptor type 6 OS=Homo sapiens OX=9606 GN=PTPN6 PE=1 SV=1	PTPN6	16	11.87	10.66	11.6	10.28	11.69	10.47	11.82	10.86	-1.18	-1.46398	-0.886596	10.5129	-8.67	3e-07	4.2e-05	7.11
Q92820	GGH_HUMAN	Gamma-glutamyl hydrolase OS=Homo sapiens OX=9606 GN=GGH PE=1 SV=2	GGH	8	10.84	11.39	10.87	11.3	11.01	11.48	10.84	11.69	0.58	0.432355	0.724131	11.1853	8.4	3e-07	4.2e-05	7.09
P12829	MYL4_HUMAN	Myosin light chain 4 OS=Homo sapiens OX=9606 GN=MYL4 PE=1 SV=3	MYL4	1	6.62	5.36	7.32	5.23	7.24	5.48	6.98	5.68	-1.6	-2.00474	-1.19702	5.28008	-8.41	3e-07	4.2e-05	7.08
Q9NYU2	UGGG1_HUMAN	UDP-glucose:glycoprotein glucosyltransferase 1 OS=Homo sapiens OX=9606 GN=UGGT1 PE=1 SV=3	UGGT1	35	12.19	12.56	12.25	12.49	12.23	12.54	12.21	12.6	0.33	0.24413	0.410748	12.4445	8.33	3.3e-07	4.5e-05	6.98
P40123	CAP2_HUMAN	Adenylyl cyclase-associated protein 2 OS=Homo sapiens OX=9606 GN=CAP2 PE=1 SV=1	CAP2	6	9.2	8.84	9.36	8.74	9.51	8.81	9.22	8.74	-0.54	-0.675232	-0.400889	8.27861	-8.32	3.4e-07	4.6e-05	6.96
Q5T2T1	MPP7_HUMAN	MAGUK p55 subfamily member 7 OS=Homo sapiens OX=9606 GN=MPP7 PE=1 SV=1	MPP7	3	8.82	8.12	9.26	8.31	9.22	8.27	8.84	8.04	-0.85	-1.06615	-0.629998	7.65259	-8.25	3.8e-07	5e-05	6.85
Q9Y618	NCOR2_HUMAN	Nuclear receptor corepressor 2 OS=Homo sapiens OX=9606 GN=NCOR2 PE=1 SV=3	NCOR2	9	9.75	9.17	9.88	9.1	9.9	9.26	9.63	9.26	-0.59	-0.744578	-0.438223	8.62999	-8.19	4.2e-07	5.4e-05	6.75
Q4KMQ2	ANO6_HUMAN	Anoctamin-6 OS=Homo sapiens OX=9606 GN=ANO6 PE=1 SV=2	ANO6	4	8.64	8.26	8.75	8.12	8.78	8.14	8.62	8.36	-0.48	-0.601401	-0.353649	8.71139	-8.17	4.3e-07	5.4e-05	6.73
P51784	UBP11_HUMAN	Ubiquitin carboxyl-terminal hydrolase 11 OS=Homo sapiens OX=9606 GN=USP11 PE=1 SV=3	USP11	7	7.77	7.27	7.55	7.15	7.87	7.22	7.75	7.24	-0.51	-0.648561	-0.379573	8.38654	-8.1	4.8e-07	5.8e-05	6.62
Q96KP4	CNDP2_HUMAN	Cytosolic non-specific dipeptidase OS=Homo sapiens OX=9606 GN=CNDP2 PE=1 SV=2	CNDP2	12	11.62	11.9	11.45	11.81	11.46	11.83	11.54	11.91	0.34	0.253934	0.434009	11.6561	8.1	4.8e-07	5.8e-05	6.62
P07686	HEXB_HUMAN	Beta-hexosaminidase subunit beta OS=Homo sapiens OX=9606 GN=HEXB PE=1 SV=4	HEXB	10	10.35	11.05	10.17	10.79	10.36	10.97	10.3	11.3	0.73	0.539215	0.919178	10.6591	8.15	5e-07	6e-05	6.59
Q96S97	MYADM_HUMAN	Myeloid-associated differentiation marker OS=Homo sapiens OX=9606 GN=MYADM PE=1 SV=2	MYADM	4	9.09	8.62	9.1	8.57	9.27	8.6	9.04	8.7	-0.5	-0.637244	-0.371153	9.04025	-8.04	5.3e-07	6.3e-05	6.51
P49914	MTHFS_HUMAN	5-formyltetrahydrofolate cyclo-ligase OS=Homo sapiens OX=9606 GN=MTHFS PE=1 SV=2	MTHFS	3	9.39	9.75	9.42	9.83	9.48	9.76	9.52	9.85	0.34	0.252606	0.434985	9.54931	7.99	5.7e-07	6.5e-05	6.45
P22033	MUTA_HUMAN	Methylmalonyl-CoA mutase, mitochondrial OS=Homo sapiens OX=9606 GN=MMUT PE=1 SV=4	MMUT	12	10.06	10.43	10.1	10.35	10.13	10.5	9.98	10.61	0.4	0.296919	0.511302	10.3894	7.99	5.7e-07	6.5e-05	6.44
P04062	GLCM_HUMAN	Lysosomal acid glucosylceramidase OS=Homo sapiens OX=9606 GN=GBA PE=1 SV=3	GBA	6	8.84	9.29	9.02	9.28	8.95	9.3	8.86	9.29	0.37	0.272538	0.471844	9.61606	7.92	6.4e-07	7.1e-05	6.32
Q96JK2	DCAF5_HUMAN	DDB1- and CUL4-associated factor 5 OS=Homo sapiens OX=9606 GN=DCAF5 PE=1 SV=2	DCAF5	5	7.11	7.69	7.13	7.55	7.28	7.57	7.07	7.69	0.48	0.352331	0.610237	7.46611	7.91	6.5e-07	7.1e-05	6.32
P50570	DYN2_HUMAN	Dynamin-2 OS=Homo sapiens OX=9606 GN=DNM2 PE=1 SV=2	DNM2	13	11.51	11.12	11.41	10.98	11.46	11.04	11.29	11.1	-0.36	-0.458636	-0.263104	11.2837	-7.83	7.5e-07	8.1e-05	6.17
P48637	GSHB_HUMAN	Glutathione synthetase OS=Homo sapiens OX=9606 GN=GSS PE=1 SV=1	GSS	18	10.83	11.2	10.91	11.16	10.89	11.24	10.81	11.21	0.34	0.24925	0.434959	11.0966	7.81	7.6e-07	8.1e-05	6.15
Q9UKA9	PTBP2_HUMAN	Polypyrimidine tract-binding protein 2 OS=Homo sapiens OX=9606 GN=PTBP2 PE=1 SV=1	PTBP2	3	8.56	8.03	8.58	8.1	8.6	8.19	8.48	7.99	-0.48	-0.60768	-0.348025	8.15961	-7.8	7.7e-07	8.1e-05	6.14
Q96BD6	SPSB1_HUMAN	SPRY domain-containing SOCS box protein 1 OS=Homo sapiens OX=9606 GN=SPSB1 PE=1 SV=1	SPSB1	1	8.85	8.45	8.88	8.4	8.95	8.46	8.71	8.3	-0.45	-0.569041	-0.324856	8.36561	-7.76	8.3e-07	8.6e-05	6.07
Q96BX8	MOB3A_HUMAN	MOB kinase activator 3A OS=Homo sapiens OX=9606 GN=MOB3A PE=1 SV=1	MOB3A	3	9.59	8.99	9.86	8.6	9.72	8.83	9.32	8.58	-0.87	-1.1116	-0.633323	8.24135	-7.74	9e-07	9.1e-05	6
Q9NS93	TM7S3_HUMAN	Transmembrane 7 superfamily member 3 OS=Homo sapiens OX=9606 GN=TM7SF3 PE=2 SV=1	TM7SF3	2	5.81	6.89	6.04	6.55	6	6.79	6.15	6.81	0.76	0.55107	0.971475	6.51087	7.68	9.5e-07	9.5e-05	5.93
P51648	AL3A2_HUMAN	Aldehyde dehydrogenase family 3 member A2 OS=Homo sapiens OX=9606 GN=ALDH3A2 PE=1 SV=1	ALDH3A2	8	10.29	10.61	10.34	10.6	10.31	10.61	10.28	10.63	0.3	0.220452	0.389307	10.3113	7.66	9.9e-07	9.8e-05	5.9
P11413	G6PD_HUMAN	Glucose-6-phosphate 1-dehydrogenase OS=Homo sapiens OX=9606 GN=G6PD PE=1 SV=4	G6PD	20	12.1	12.31	12.11	12.37	12.09	12.39	12.09	12.36	0.26	0.187663	0.333028	11.9691	7.59	1.1e-06	0.00011	5.79
P00338	LDHA_HUMAN	L-lactate dehydrogenase A chain OS=Homo sapiens OX=9606 GN=LDHA PE=1 SV=2	LDHA	19	14.43	14.12	14.5	13.97	14.54	14.06	14.29	13.86	-0.44	-0.558591	-0.314143	13.7597	-7.57	1.1e-06	0.00011	5.75
Q9C004	SPY4_HUMAN	Protein sprouty homolog 4 OS=Homo sapiens OX=9606 GN=SPRY4 PE=1 SV=2	SPRY4	2	7.93	6.91	7.9	6.62	7.42	6.55	7.75	6.67	-1.06	-1.36338	-0.7636	6.23311	-7.52	1.2e-06	0.00012	5.67
O00291	HIP1_HUMAN	Huntingtin-interacting protein 1 OS=Homo sapiens OX=9606 GN=HIP1 PE=1 SV=5	HIP1	2	7.79	6.83	7.6	6.88	7.57	7.06	7.45	7.02	-0.66	-0.843486	-0.471919	6.80531	-7.51	1.3e-06	0.00012	5.65
P50897	PPT1_HUMAN	Palmitoyl-protein thioesterase 1 OS=Homo sapiens OX=9606 GN=PPT1 PE=1 SV=1	PPT1	8	10.12	10.89	9.91	10.58	10.17	10.89	10.15	11.09	0.78	0.556942	0.993637	10.3041	7.55	1.4e-06	0.00013	5.56
P04075	ALDOA_HUMAN	Fructose-bisphosphate aldolase A OS=Homo sapiens OX=9606 GN=ALDOA PE=1 SV=2	ALDOA	20	14.27	13.98	14.37	13.85	14.38	13.92	14.15	13.81	-0.4	-0.514398	-0.286561	13.9658	-7.45	1.4e-06	0.00013	5.56
P04792	HSPB1_HUMAN	Heat shock protein beta-1 OS=Homo sapiens OX=9606 GN=HSPB1 PE=1 SV=2	HSPB1	12	12.96	12.45	12.87	12.38	12.84	12.4	12.83	12.44	-0.45	-0.584375	-0.32486	11.9634	-7.43	1.4e-06	0.00013	5.52
P35270	SPRE_HUMAN	Sepiapterin reductase OS=Homo sapiens OX=9606 GN=SPR PE=1 SV=1	SPR	2	7.53	8.28	7.52	8.07	7.57	8.13	7.58	8.21	0.62	0.445801	0.80369	7.0822	7.4	1.5e-06	0.00013	5.47
Q8N201	INT1_HUMAN	Integrator complex subunit 1 OS=Homo sapiens OX=9606 GN=INTS1 PE=1 SV=2	INTS1	17	10.48	10.74	10.56	10.77	10.53	10.75	10.53	10.79	0.24	0.169008	0.304725	10.6111	7.4	1.5e-06	0.00013	5.47
Q6P5R6	RL22L_HUMAN	60S ribosomal protein L22-like 1 OS=Homo sapiens OX=9606 GN=RPL22L1 PE=1 SV=2	RPL22L1	2	8.46	9.15	8.62	9.26	8.64	9.21	8.84	9.1	0.54	0.38523	0.696293	8.88142	7.37	1.6e-06	0.00014	5.42
O14773	TPP1_HUMAN	Tripeptidyl-peptidase 1 OS=Homo sapiens OX=9606 GN=TPP1 PE=1 SV=2	TPP1	4	7.94	8.5	7.69	8.3	7.87	8.45	7.82	8.65	0.65	0.460981	0.83347	8.50683	7.37	1.6e-06	0.00014	5.41
Q8N584	TT39C_HUMAN	Tetratricopeptide repeat protein 39C OS=Homo sapiens OX=9606 GN=TTC39C PE=2 SV=2	TTC39C	4	8.07	8.64	8.14	8.67	8.07	8.53	8.26	8.75	0.52	0.366381	0.6652	8.19265	7.32	1.7e-06	0.00015	5.33
P21912	SDHB_HUMAN	Succinate dehydrogenase [ubiquinone] iron-sulfur subunit, mitochondrial OS=Homo sapiens OX=9606 GN=SDHB PE=1 SV=3	SDHB	7	10.11	9.48	9.72	9.02	10.08	9.17	9.98	9.31	-0.73	-0.937367	-0.517892	9.82927	-7.37	1.8e-06	0.00015	5.32
P09382	LEG1_HUMAN	Galectin-1 OS=Homo sapiens OX=9606 GN=LGALS1 PE=1 SV=2	LGALS1	4	11.1	9.79	10.88	9.06	11.02	9.42	10.74	9.31	-1.54	-1.98223	-1.09852	8.47756	-7.43	2.1e-06	0.00016	5.19
Q96FS4	SIPA1_HUMAN	Signal-induced proliferation-associated protein 1 OS=Homo sapiens OX=9606 GN=SIPA1 PE=1 SV=1	SIPA1	6	8.4	7.95	8.63	7.96	8.58	7.9	8.4	7.87	-0.58	-0.753357	-0.411883	8.57761	-7.24	2e-06	0.00016	5.19
Q9HCC0	MCCB_HUMAN	Methylcrotonoyl-CoA carboxylase beta chain, mitochondrial OS=Homo sapiens OX=9606 GN=MCCC2 PE=1 SV=1	MCCC2	16	11.38	11.83	11.21	11.6	11.29	11.69	11.3	11.9	0.46	0.322784	0.590418	11.0961	7.23	2e-06	0.00016	5.19
Q9H0N5	PHS2_HUMAN	Pterin-4-alpha-carbinolamine dehydratase 2 OS=Homo sapiens OX=9606 GN=PCBD2 PE=1 SV=4	PCBD2	2	8.97	9.36	8.96	9.34	8.99	9.32	9.02	9.43	0.38	0.266282	0.487147	9.36895	7.23	2e-06	0.00016	5.18
Q92626	PXDN_HUMAN	Peroxidasin homolog OS=Homo sapiens OX=9606 GN=PXDN PE=1 SV=2	PXDN	7	8.67	9.22	8.41	9.05	8.52	9.07	8.6	9.1	0.56	0.39605	0.725475	8.28046	7.22	2.1e-06	0.00016	5.16
P61421	VA0D1_HUMAN	V-type proton ATPase subunit d 1 OS=Homo sapiens OX=9606 GN=ATP6V0D1 PE=1 SV=1	ATP6V0D1	8	9.8	10.33	9.79	10.22	9.46	10.11	9.83	10.18	0.49	0.349114	0.63962	10.6065	7.22	2.1e-06	0.00016	5.15
Q7KZN9	COX15_HUMAN	Cytochrome c oxidase assembly protein COX15 homolog OS=Homo sapiens OX=9606 GN=COX15 PE=1 SV=1	COX15	5	8.66	8.28	8.62	8.31	8.83	8.39	8.73	8.28	-0.4	-0.511913	-0.278959	8.44806	-7.2	2.1e-06	0.00016	5.12
A6NHZ5	LR14B_HUMAN	Leucine-rich repeat-containing protein 14B OS=Homo sapiens OX=9606 GN=LRRC14B PE=3 SV=3	LRRC14B	4	8.1	7.68	8.19	7.59	8.13	7.76	8.04	7.68	-0.44	-0.563873	-0.307266	7.66864	-7.2	2.1e-06	0.00016	5.12
Q12778	FOXO1_HUMAN	Forkhead box protein O1 OS=Homo sapiens OX=9606 GN=FOXO1 PE=1 SV=2	FOXO1	2	6.78	5.92	6.56	5.87	6.37	5.75	6.78	5.82	-0.78	-1.01336	-0.550965	6.56178	-7.17	2.2e-06	0.00017	5.08
Q6P9B9	INT5_HUMAN	Integrator complex subunit 5 OS=Homo sapiens OX=9606 GN=INTS5 PE=1 SV=1	INTS5	4	8.42	8.78	8.52	8.82	8.41	8.79	8.49	8.78	0.33	0.234964	0.432826	8.66267	7.16	2.3e-06	0.00017	5.05
Q5JRX3	PREP_HUMAN	Presequence protease, mitochondrial OS=Homo sapiens OX=9606 GN=PITRM1 PE=1 SV=3	PITRM1	22	11.51	11.83	11.5	11.72	11.51	11.79	11.48	11.9	0.31	0.2177	0.401704	11.296	7.14	2.4e-06	0.00017	5.02
P07099	HYEP_HUMAN	Epoxide hydrolase 1 OS=Homo sapiens OX=9606 GN=EPHX1 PE=1 SV=1	EPHX1	4	8.03	8.53	8.06	8.5	7.94	8.43	7.99	8.23	0.42	0.293154	0.54151	8.41557	7.13	2.4e-06	0.00018	5
Q8TB37	NUBPL_HUMAN	Iron-sulfur protein NUBPL OS=Homo sapiens OX=9606 GN=NUBPL PE=1 SV=3	NUBPL	3	7.01	7.44	7	7.38	6.99	7.54	6.95	7.76	0.54	0.381527	0.705024	7.45661	7.12	2.5e-06	0.00018	4.99
P17900	SAP3_HUMAN	Ganglioside GM2 activator OS=Homo sapiens OX=9606 GN=GM2A PE=1 SV=4	GM2A	2	10.05	10.95	9.71	10.46	9.87	10.69	10.01	11.12	0.89	0.629533	1.15958	10.3447	7.19	3e-06	0.00021	4.84
Q6PCE3	PGM2L_HUMAN	Glucose 1,6-bisphosphate synthase OS=Homo sapiens OX=9606 GN=PGM2L1 PE=1 SV=3	PGM2L1	2	5.93	6.35	5.9	6.3	5.96	6.23	5.72	6.4	0.44	0.308005	0.574782	6.9505	7.02	2.9e-06	0.00021	4.81
O95490	AGRL2_HUMAN	Adhesion G protein-coupled receptor L2 OS=Homo sapiens OX=9606 GN=ADGRL2 PE=1 SV=2	ADGRL2	1	7.79	7	8.02	7.31	7.94	7.26	7.75	7.21	-0.68	-0.888518	-0.474821	7.44331	-6.99	3.1e-06	0.00021	4.76
Q96I15	SCLY_HUMAN	Selenocysteine lyase OS=Homo sapiens OX=9606 GN=SCLY PE=1 SV=4	SCLY	3	8.44	8.96	8.35	8.69	8.47	8.88	8.42	8.94	0.44	0.307714	0.576228	8.2981	6.98	3.1e-06	0.00022	4.74
Q5VUA4	ZN318_HUMAN	Zinc finger protein 318 OS=Homo sapiens OX=9606 GN=ZNF318 PE=1 SV=2	ZNF318	19	11.39	10.64	11.24	10.45	11.67	10.7	10.99	10.59	-0.73	-0.945832	-0.505355	10.3812	-7	3.6e-06	0.00024	4.64
P84022	SMAD3_HUMAN	Mothers against decapentaplegic homolog 3 OS=Homo sapiens OX=9606 GN=SMAD3 PE=1 SV=1	SMAD3	3	9.94	9.28	9.97	8.98	10	9.27	9.75	9.28	-0.71	-0.928936	-0.492616	8.28702	-6.91	3.6e-06	0.00024	4.62
P04440	DPB1_HUMAN	HLA class II histocompatibility antigen, DP beta 1 chain OS=Homo sapiens OX=9606 GN=HLA-DPB1 PE=1 SV=1	HLA-DPB1	4	9.79	9.19	9.39	8.73	9.61	8.97	9.65	9.1	-0.62	-0.809983	-0.425382	9.61412	-6.81	4.3e-06	0.00029	4.43
P04040	CATA_HUMAN	Catalase OS=Homo sapiens OX=9606 GN=CAT PE=1 SV=3	CAT	21	12.28	12.87	12.31	12.61	12.34	12.79	12.34	12.88	0.47	0.323516	0.617032	12.1642	6.8	4.4e-06	0.00029	4.41
Q9HB19	PKHA2_HUMAN	Pleckstrin homology domain-containing family A member 2 OS=Homo sapiens OX=9606 GN=PLEKHA2 PE=1 SV=2	PLEKHA2	6	11.41	10.89	11.44	10.7	11.32	10.86	11.2	10.66	-0.57	-0.747651	-0.390335	10.1352	-6.75	4.7e-06	0.00031	4.33
Q86Y79	PTH_HUMAN	Probable peptidyl-tRNA hydrolase OS=Homo sapiens OX=9606 GN=PTRH1 PE=1 SV=1	PTRH1	1	6.15	6.82	6.17	6.65	6.43	6.74	6.33	6.94	0.51	0.352715	0.676361	6.70673	6.74	4.8e-06	0.00031	4.32
Q07065	CKAP4_HUMAN	Cytoskeleton-associated protein 4 OS=Homo sapiens OX=9606 GN=CKAP4 PE=1 SV=2	CKAP4	27	12.87	13.2	12.79	13.05	12.79	13.11	12.77	13.11	0.31	0.214749	0.412212	12.3656	6.73	4.9e-06	0.00031	4.31
Q6Y288	B3GLT_HUMAN	Beta-1,3-glucosyltransferase OS=Homo sapiens OX=9606 GN=B3GLCT PE=1 SV=2	B3GLCT	4	7.96	8.55	8.33	8.63	8.14	8.67	8.14	8.55	0.46	0.316114	0.606904	8.45086	6.73	4.9e-06	0.00031	4.3
P21796	VDAC1_HUMAN	Voltage-dependent anion-selective channel protein 1 OS=Homo sapiens OX=9606 GN=VDAC1 PE=1 SV=2	VDAC1	16	13.99	13.56	13.93	13.3	14.01	13.48	13.88	13.61	-0.46	-0.611403	-0.318096	13.2527	-6.72	5.2e-06	0.00032	4.25
Q99643	C560_HUMAN	Succinate dehydrogenase cytochrome b560 subunit, mitochondrial OS=Homo sapiens OX=9606 GN=SDHC PE=1 SV=1	SDHC	1	8.44	7.83	8.18	7.24	8.55	7.18	8.19	7.65	-0.87	-1.13774	-0.593159	8.16756	-6.75	5.2e-06	0.00032	4.25
Q8NEY1	NAV1_HUMAN	Neuron navigator 1 OS=Homo sapiens OX=9606 GN=NAV1 PE=1 SV=2	NAV1	8	9.37	8.6	9.82	8.68	9.66	8.86	9.16	8.5	-0.84	-1.10958	-0.579211	8.68524	-6.77	5.3e-06	0.00032	4.25
O15031	PLXB2_HUMAN	Plexin-B2 OS=Homo sapiens OX=9606 GN=PLXNB2 PE=1 SV=3	PLXNB2	10	9.96	9.4	9.9	9.05	9.7	9.2	9.71	9.42	-0.55	-0.720575	-0.373849	8.92662	-6.69	5.2e-06	0.00032	4.24
P10619	PPGB_HUMAN	Lysosomal protective protein OS=Homo sapiens OX=9606 GN=CTSA PE=1 SV=2	CTSA	4	7.83	8.48	7.74	8.31	7.76	8.43	7.94	8.56	0.63	0.430015	0.829409	8.27954	6.69	5.3e-06	0.00032	4.22
P36405	ARL3_HUMAN	ADP-ribosylation factor-like protein 3 OS=Homo sapiens OX=9606 GN=ARL3 PE=1 SV=2	ARL3	6	9.98	9.68	10.12	9.78	10.08	9.73	9.93	9.68	-0.31	-0.407548	-0.211243	9.68018	-6.68	5.3e-06	0.00032	4.22
Q6F5E8	CARL2_HUMAN	Capping protein, Arp2/3 and myosin-I linker protein 2 OS=Homo sapiens OX=9606 GN=CARMIL2 PE=1 SV=2	CARMIL2	13	8.74	9.08	8.76	9.06	8.72	9.02	8.73	9.11	0.33	0.223986	0.433703	9.3365	6.65	5.6e-06	0.00034	4.16
Q08623	HDHD1_HUMAN	Pseudouridine-5'-phosphatase OS=Homo sapiens OX=9606 GN=PUDP PE=1 SV=3	PUDP	2	6.86	6.01	6.71	6.24	6.95	6.25	6.89	6.2	-0.68	-0.895948	-0.46168	7.49332	-6.63	5.9e-06	0.00035	4.12
Q07812	BAX_HUMAN	Apoptosis regulator BAX OS=Homo sapiens OX=9606 GN=BAX PE=1 SV=1	BAX	6	9.57	9.79	9.53	9.82	9.61	9.82	9.57	9.95	0.28	0.189742	0.36927	9.83107	6.6	6.1e-06	0.00036	4.07
Q9NWQ8	PHAG1_HUMAN	Phosphoprotein associated with glycosphingolipid-enriched microdomains 1 OS=Homo sapiens OX=9606 GN=PAG1 PE=1 SV=2	PAG1	11	8.81	9.22	8.6	9.07	8.61	8.96	8.77	9.18	0.41	0.276707	0.539483	9.92208	6.59	6.3e-06	0.00037	4.04
O76075	DFFB_HUMAN	DNA fragmentation factor subunit beta OS=Homo sapiens OX=9606 GN=DFFB PE=1 SV=1	DFFB	2	7.15	7.84	7.03	7.65	7.31	7.78	7.2	7.82	0.6	0.405399	0.791052	7.35744	6.58	6.4e-06	0.00037	4.03
Q96FN4	CPNE2_HUMAN	Copine-2 OS=Homo sapiens OX=9606 GN=CPNE2 PE=1 SV=3	CPNE2	7	9.67	9.18	9.88	9.37	9.79	9.29	9.52	9.29	-0.43	-0.566914	-0.290056	10.0025	-6.56	6.6e-06	0.00037	4
Q6DN90	IQEC1_HUMAN	IQ motif and SEC7 domain-containing protein 1 OS=Homo sapiens OX=9606 GN=IQSEC1 PE=1 SV=1	IQSEC1	2	7.03	5.94	6.8	5.9	6.68	5.59	6.82	5.86	-1.01	-1.33681	-0.683793	5.66759	-6.56	6.6e-06	0.00037	4
O15228	GNPAT_HUMAN	Dihydroxyacetone phosphate acyltransferase OS=Homo sapiens OX=9606 GN=GNPAT PE=1 SV=1	GNPAT	5	8.27	7.77	8.34	8	8.43	8	8.48	7.92	-0.45	-0.598879	-0.306105	8.46178	-6.55	6.7e-06	0.00038	3.99
Q9Y4F9	RIPR2_HUMAN	Rho family-interacting cell polarization regulator 2 OS=Homo sapiens OX=9606 GN=RIPOR2 PE=1 SV=4	RIPOR2	8	9.48	8.78	9.7	8.79	9.66	8.93	9.09	8.61	-0.7	-0.932739	-0.476929	8.61577	-6.56	6.8e-06	0.00038	3.97
Q8WYJ6	SEPT1_HUMAN	Septin-1 OS=Homo sapiens OX=9606 GN=SEPTIN1 PE=1 SV=3	SEPTIN1	13	10.37	10.14	10.45	9.99	10.62	10.16	10.57	10.19	-0.38	-0.504247	-0.25689	10.8164	-6.52	7.1e-06	0.00039	3.93
P57737	CORO7_HUMAN	Coronin-7 OS=Homo sapiens OX=9606 GN=CORO7 PE=1 SV=2	CORO7	23	11.01	11.27	11.07	11.29	11.05	11.22	10.97	11.24	0.23	0.155204	0.304885	11.5494	6.52	7.2e-06	0.00039	3.92
P15311	EZRI_HUMAN	Ezrin OS=Homo sapiens OX=9606 GN=EZR PE=1 SV=4	EZR	17	11.37	11.03	11.31	10.85	11.27	10.84	11.16	10.61	-0.45	-0.594152	-0.302185	11.2537	-6.51	7.3e-06	0.00039	3.91
P09622	DLDH_HUMAN	Dihydrolipoyl dehydrogenase, mitochondrial OS=Homo sapiens OX=9606 GN=DLD PE=1 SV=2	DLD	13	11.79	12.08	11.58	11.95	11.72	12.07	11.79	12.18	0.35	0.237607	0.467496	11.7785	6.5	7.4e-06	0.0004	3.89
Q5JTV8	TOIP1_HUMAN	Torsin-1A-interacting protein 1 OS=Homo sapiens OX=9606 GN=TOR1AIP1 PE=1 SV=2	TOR1AIP1	16	11.29	11.45	11.21	11.4	11.26	11.47	11.25	11.48	0.2	0.13373	0.263493	11.1824	6.49	7.5e-06	0.0004	3.87
Q9H4M9	EHD1_HUMAN	EH domain-containing protein 1 OS=Homo sapiens OX=9606 GN=EHD1 PE=1 SV=2	EHD1	6	9.39	8.87	9.38	8.84	9.2	8.78	9.35	8.89	-0.48	-0.643701	-0.325948	9.09316	-6.47	7.8e-06	0.00041	3.83
Q9P2T1	GMPR2_HUMAN	GMP reductase 2 OS=Homo sapiens OX=9606 GN=GMPR2 PE=1 SV=1	GMPR2	9	9.74	10.1	9.63	9.95	9.64	10.07	9.61	10.01	0.38	0.254193	0.502508	10.116	6.46	7.9e-06	0.00042	3.82
Q8IZL8	PELP1_HUMAN	Proline-, glutamic acid- and leucine-rich protein 1 OS=Homo sapiens OX=9606 GN=PELP1 PE=1 SV=2	PELP1	9	10.62	10.83	10.47	10.81	10.55	10.77	10.57	10.93	0.28	0.19095	0.37783	10.6549	6.45	8.1e-06	0.00042	3.8
P19256	LFA3_HUMAN	Lymphocyte function-associated antigen 3 OS=Homo sapiens OX=9606 GN=CD58 PE=1 SV=1	CD58	1	7.01	7.73	7.04	7.45	7.07	7.56	7.08	7.79	0.59	0.392285	0.779423	7.02119	6.42	8.6e-06	0.00044	3.74
Q9UPN3	MACF1_HUMAN	Microtubule-actin cross-linking factor 1, isoforms 1/2/3/4/5 OS=Homo sapiens OX=9606 GN=MACF1 PE=1 SV=4	MACF1	99	13.69	13.97	13.7	13.88	13.8	13.99	13.72	14.06	0.25	0.165969	0.330292	13.5741	6.4	8.8e-06	0.00045	3.71
P46976	GLYG_HUMAN	Glycogenin-1 OS=Homo sapiens OX=9606 GN=GYG1 PE=1 SV=4	GYG1	5	9.25	9.61	9.23	9.65	9.33	9.66	9.42	9.72	0.35	0.235375	0.468539	9.42465	6.4	8.9e-06	0.00045	3.71
Q9NNW7	TRXR2_HUMAN	Thioredoxin reductase 2, mitochondrial OS=Homo sapiens OX=9606 GN=TXNRD2 PE=1 SV=3	TXNRD2	4	7.85	8.5	7.84	8.29	7.95	8.44	7.86	8.62	0.59	0.393713	0.784467	7.83417	6.39	9e-06	0.00045	3.69
Q14344	GNA13_HUMAN	Guanine nucleotide-binding protein subunit alpha-13 OS=Homo sapiens OX=9606 GN=GNA13 PE=1 SV=2	GNA13	8	9.96	9.66	9.77	9.46	10.03	9.56	9.97	9.66	-0.35	-0.463072	-0.231913	10.0289	-6.37	9.3e-06	0.00047	3.66
Q9Y4G6	TLN2_HUMAN	Talin-2 OS=Homo sapiens OX=9606 GN=TLN2 PE=1 SV=4	TLN2	10	9.21	9.01	9.34	8.88	9.26	8.89	9.27	8.95	-0.34	-0.449762	-0.224585	8.62105	-6.35	9.7e-06	0.00048	3.61
P13716	HEM2_HUMAN	Delta-aminolevulinic acid dehydratase OS=Homo sapiens OX=9606 GN=ALAD PE=1 SV=1	ALAD	4	8.49	8.83	8.46	8.69	8.53	8.83	8.37	8.75	0.31	0.206499	0.413896	9.09865	6.34	9.9e-06	0.00049	3.6
O43491	E41L2_HUMAN	Band 4.1-like protein 2 OS=Homo sapiens OX=9606 GN=EPB41L2 PE=1 SV=1	EPB41L2	31	12.39	12.07	12.37	12.07	12.47	12.05	12.49	12.16	-0.34	-0.458053	-0.228039	12.2637	-6.32	1e-05	0.0005	3.57
P38117	ETFB_HUMAN	Electron transfer flavoprotein subunit beta OS=Homo sapiens OX=9606 GN=ETFB PE=1 SV=3	ETFB	14	11.62	11.9	11.58	11.75	11.65	11.85	11.44	11.92	0.28	0.187333	0.37632	11.4579	6.32	1e-05	0.0005	3.57
Q6P587	FAHD1_HUMAN	Acylpyruvase FAHD1, mitochondrial OS=Homo sapiens OX=9606 GN=FAHD1 PE=1 SV=2	FAHD1	2	8.61	8.85	8.5	8.83	8.54	8.83	8.57	8.91	0.3	0.200254	0.402975	8.87244	6.31	1e-05	0.00051	3.54
Q13510	ASAH1_HUMAN	Acid ceramidase OS=Homo sapiens OX=9606 GN=ASAH1 PE=1 SV=5	ASAH1	8	9.17	9.96	9	9.75	9.21	9.92	9.14	10.16	0.82	0.543321	1.08728	8.97087	6.37	1.1e-05	0.00053	3.52
Q99490	AGAP2_HUMAN	Arf-GAP with GTPase, ANK repeat and PH domain-containing protein 2 OS=Homo sapiens OX=9606 GN=AGAP2 PE=1 SV=2	AGAP2	2	6.83	7.28	6.8	7.17	6.66	7.18	6.67	7.2	0.46	0.307496	0.622126	6.64613	6.26	1.1e-05	0.00054	3.46
P63218	GBG5_HUMAN	Guanine nucleotide-binding protein G(I)/G(S)/G(O) subunit gamma-5 OS=Homo sapiens OX=9606 GN=GNG5 PE=1 SV=3	GNG5	2	9.39	9.05	9.35	9.13	9.44	8.97	9.45	9.11	-0.34	-0.456696	-0.225189	9.23224	-6.25	1.2e-05	0.00056	3.42
Q96A26	F162A_HUMAN	Protein FAM162A OS=Homo sapiens OX=9606 GN=FAM162A PE=1 SV=2	FAM162A	4	10.71	10.3	10.86	10.04	11.13	10.3	10.86	10.32	-0.65	-0.872928	-0.43133	9.77598	-6.27	1.2e-05	0.00058	3.39
P52306	GDS1_HUMAN	Rap1 GTPase-GDP dissociation stimulator 1 OS=Homo sapiens OX=9606 GN=RAP1GDS1 PE=1 SV=3	RAP1GDS1	14	11.58	11.77	11.55	11.79	11.55	11.78	11.59	11.75	0.2	0.134392	0.273343	11.4507	6.22	1.2e-05	0.00058	3.38
Q9H6U6	BCAS3_HUMAN	BCAS3 microtubule associated cell migration factor OS=Homo sapiens OX=9606 GN=BCAS3 PE=1 SV=3	BCAS3	2	6.79	7.1	6.45	6.95	6.57	7.05	6.6	7.26	0.48	0.319085	0.649452	7.40835	6.22	1.2e-05	0.00058	3.37
Q9HAV0	GBB4_HUMAN	Guanine nucleotide-binding protein subunit beta-4 OS=Homo sapiens OX=9606 GN=GNB4 PE=1 SV=3	GNB4	6	8.6	8.33	8.6	8.23	8.64	8.27	8.51	8.31	-0.3	-0.405294	-0.198639	9.04223	-6.2	1.3e-05	0.0006	3.33
P11498	PYC_HUMAN	Pyruvate carboxylase, mitochondrial OS=Homo sapiens OX=9606 GN=PC PE=1 SV=2	PC	11	9.79	10.04	9.69	9.88	9.69	10.02	9.64	10.04	0.29	0.191422	0.391246	9.25681	6.18	1.3e-05	0.00061	3.3
P43490	NAMPT_HUMAN	Nicotinamide phosphoribosyltransferase OS=Homo sapiens OX=9606 GN=NAMPT PE=1 SV=1	NAMPT	17	12.02	11.66	11.95	11.64	12.01	11.68	12.03	11.71	-0.33	-0.442513	-0.216255	11.376	-6.17	1.4e-05	0.00061	3.29
P28062	PSB8_HUMAN	Proteasome subunit beta type-8 OS=Homo sapiens OX=9606 GN=PSMB8 PE=1 SV=3	PSMB8	12	11.21	10.88	11.15	10.83	11.25	10.91	11.17	10.99	-0.29	-0.390153	-0.190557	11.0139	-6.17	1.4e-05	0.00061	3.28
Q7Z769	S35E3_HUMAN	Solute carrier family 35 member E3 OS=Homo sapiens OX=9606 GN=SLC35E3 PE=1 SV=1	SLC35E3	2	8.4	7.48	8.53	7.56	8.55	7.5	8.56	7.78	-0.93	-1.24585	-0.610415	7.96861	-6.21	1.5e-05	0.00065	3.23
P15586	GNS_HUMAN	N-acetylglucosamine-6-sulfatase OS=Homo sapiens OX=9606 GN=GNS PE=1 SV=3	GNS	8	10.22	10.79	10.11	10.38	10.25	10.64	10.11	10.79	0.48	0.313227	0.644166	10.5793	6.13	1.5e-05	0.00065	3.21
Q14676	MDC1_HUMAN	Mediator of DNA damage checkpoint protein 1 OS=Homo sapiens OX=9606 GN=MDC1 PE=1 SV=3	MDC1	31	11.42	11.06	11.54	11.32	11.55	11.18	11.49	11.15	-0.32	-0.431654	-0.209795	11.2936	-6.13	1.5e-05	0.00065	3.21
Q9HD20	AT131_HUMAN	Endoplasmic reticulum transmembrane helix translocase OS=Homo sapiens OX=9606 GN=ATP13A1 PE=1 SV=2	ATP13A1	15	10.06	10.4	9.97	10.22	9.95	10.28	10.09	10.36	0.3	0.193208	0.398305	9.87961	6.12	1.5e-05	0.00066	3.18
Q92882	OSTF1_HUMAN	Osteoclast-stimulating factor 1 OS=Homo sapiens OX=9606 GN=OSTF1 PE=1 SV=2	OSTF1	2	8.76	9.16	8.95	9.3	8.82	9.16	8.72	9.26	0.41	0.265494	0.547628	9.11351	6.11	1.5e-05	0.00066	3.17
P13598	ICAM2_HUMAN	Intercellular adhesion molecule 2 OS=Homo sapiens OX=9606 GN=ICAM2 PE=1 SV=2	ICAM2	3	10.71	10.02	10.64	9.82	11.01	10.19	10.79	10.07	-0.76	-1.02381	-0.500695	10.3664	-6.21	1.6e-05	0.00069	3.15
Q00535	CDK5_HUMAN	Cyclin-dependent kinase 5 OS=Homo sapiens OX=9606 GN=CDK5 PE=1 SV=3	CDK5	7	9.18	9.39	9.12	9.33	9.13	9.33	9.18	9.4	0.21	0.138542	0.286648	9.46216	6.09	1.6e-05	0.00069	3.13
P10415	BCL2_HUMAN	Apoptosis regulator Bcl-2 OS=Homo sapiens OX=9606 GN=BCL2 PE=1 SV=2	BCL2	1	6.29	6.68	6.11	6.53	6.14	6.52	6.24	6.66	0.4	0.260762	0.541084	7.0471	6.06	1.7e-05	0.0007	3.08
P14406	CX7A2_HUMAN	Cytochrome c oxidase subunit 7A2, mitochondrial OS=Homo sapiens OX=9606 GN=COX7A2 PE=1 SV=1	COX7A2	1	7.89	8.42	7.85	8.17	8	8.31	7.92	8.53	0.44	0.286169	0.593854	7.90106	6.06	1.7e-05	0.0007	3.08
Q7L775	EPMIP_HUMAN	EPM2A-interacting protein 1 OS=Homo sapiens OX=9606 GN=EPM2AIP1 PE=1 SV=1	EPM2AIP1	7	8.62	9.05	8.74	9.1	8.65	8.97	8.78	8.99	0.33	0.214499	0.445752	8.57325	6.05	1.7e-05	0.00071	3.06
Q04446	GLGB_HUMAN	1,4-alpha-glucan-branching enzyme OS=Homo sapiens OX=9606 GN=GBE1 PE=1 SV=3	GBE1	19	12.86	12.47	12.76	12	13.01	12.34	12.75	12.35	-0.55	-0.747655	-0.361702	11.7215	-6.11	1.7e-05	0.00073	3.05
O75165	DJC13_HUMAN	DnaJ homolog subfamily C member 13 OS=Homo sapiens OX=9606 GN=DNAJC13 PE=1 SV=5	DNAJC13	24	10.81	11.05	10.86	11.01	10.88	11	10.74	11.1	0.22	0.141169	0.294076	11.0796	6.04	1.7e-05	0.00073	3.03
Q16539	MK14_HUMAN	Mitogen-activated protein kinase 14 OS=Homo sapiens OX=9606 GN=MAPK14 PE=1 SV=3	MAPK14	8	10.57	10.76	10.6	10.75	10.59	10.77	10.47	10.82	0.22	0.142696	0.297774	10.6843	6.02	1.8e-05	0.00074	3
O00115	DNS2A_HUMAN	Deoxyribonuclease-2-alpha OS=Homo sapiens OX=9606 GN=DNASE2 PE=1 SV=2	DNASE2	2	6.65	7.25	6.3	6.85	6.63	7.22	6.54	7.09	0.57	0.36801	0.769562	6.76134	6.01	1.8e-05	0.00076	2.97
Q13825	AUHM_HUMAN	Methylglutaconyl-CoA hydratase, mitochondrial OS=Homo sapiens OX=9606 GN=AUH PE=1 SV=1	AUH	4	7.32	7.83	7.27	7.57	7.45	7.78	7.27	7.78	0.41	0.263668	0.551675	7.48064	6	1.9e-05	0.00076	2.97
P49137	MAPK2_HUMAN	MAP kinase-activated protein kinase 2 OS=Homo sapiens OX=9606 GN=MAPKAPK2 PE=1 SV=1	MAPKAPK2	12	10.86	11.09	10.95	11.14	10.97	11.18	10.83	11.23	0.26	0.167195	0.350496	10.9653	5.99	1.9e-05	0.00078	2.94
O94875	SRBS2_HUMAN	Sorbin and SH3 domain-containing protein 2 OS=Homo sapiens OX=9606 GN=SORBS2 PE=1 SV=3	SORBS2	2	6.21	5.5	6.11	5.71	6.29	5.41	6.12	5.5	-0.66	-0.890263	-0.423971	6.41836	-5.98	2e-05	0.00079	2.92
O60613	SEP15_HUMAN	Selenoprotein F OS=Homo sapiens OX=9606 GN=SELENOF PE=1 SV=4	SELENOF	1	7.64	8.05	7.61	7.94	7.62	8.01	7.66	8.03	0.37	0.241604	0.50828	7.90356	5.96	2e-05	0.0008	2.89
Q05193	DYN1_HUMAN	Dynamin-1 OS=Homo sapiens OX=9606 GN=DNM1 PE=1 SV=2	DNM1	1	8.65	8.2	8.59	8.12	8.65	8.29	8.44	8.29	-0.36	-0.484217	-0.230142	8.42818	-5.96	2e-05	0.0008	2.89
P50416	CPT1A_HUMAN	Carnitine O-palmitoyltransferase 1, liver isoform OS=Homo sapiens OX=9606 GN=CPT1A PE=1 SV=2	CPT1A	6	7.35	7.86	7.39	7.85	7.33	7.83	7.53	8.09	0.51	0.327806	0.690057	8.11242	5.96	2e-05	0.0008	2.88
Q8IY95	TM192_HUMAN	Transmembrane protein 192 OS=Homo sapiens OX=9606 GN=TMEM192 PE=1 SV=1	TMEM192	4	8.9	9.52	8.75	9.18	8.96	9.35	8.94	9.58	0.52	0.334504	0.704529	9.15355	5.95	2e-05	0.0008	2.87
P42765	THIM_HUMAN	3-ketoacyl-CoA thiolase, mitochondrial OS=Homo sapiens OX=9606 GN=ACAA2 PE=1 SV=2	ACAA2	18	11.77	12.07	11.86	12.02	11.9	12.12	11.72	12.1	0.26	0.170549	0.359236	12.192	5.95	2e-05	0.0008	2.87
P00558	PGK1_HUMAN	Phosphoglycerate kinase 1 OS=Homo sapiens OX=9606 GN=PGK1 PE=1 SV=3	PGK1	25	15.02	14.63	15.03	14.35	15.19	14.56	15.13	14.65	-0.54	-0.734587	-0.350687	14.5544	-6.02	2.2e-05	0.00087	2.82
P43234	CATO_HUMAN	Cathepsin O OS=Homo sapiens OX=9606 GN=CTSO PE=1 SV=1	CTSO	1	4.17	5.48	4.25	4.82	4.27	5.36	4.43	5.77	1.08	0.691375	1.46265	4.50764	5.92	2.2e-05	0.00085	2.81
Q86X55	CARM1_HUMAN	Histone-arginine methyltransferase CARM1 OS=Homo sapiens OX=9606 GN=CARM1 PE=1 SV=3	CARM1	11	11.24	10.98	11.11	10.9	11.17	10.98	11.13	10.92	-0.22	-0.294555	-0.139151	11.0193	-5.92	2.2e-05	0.00085	2.81
Q9NZD2	GLTP_HUMAN	Glycolipid transfer protein OS=Homo sapiens OX=9606 GN=GLTP PE=1 SV=3	GLTP	4	9.42	9.58	9.33	9.54	9.31	9.56	9.35	9.63	0.23	0.144792	0.307504	9.4423	5.89	2.3e-05	0.00088	2.76
Q9BSQ5	CCM2_HUMAN	Cerebral cavernous malformations 2 protein OS=Homo sapiens OX=9606 GN=CCM2 PE=1 SV=1	CCM2	3	7.13	6.82	7.27	6.69	7.17	6.76	7.04	6.8	-0.39	-0.526443	-0.246767	7.10649	-5.86	2.4e-05	0.00092	2.7
P52747	ZN143_HUMAN	Zinc finger protein 143 OS=Homo sapiens OX=9606 GN=ZNF143 PE=1 SV=2	ZNF143	3	5.59	5.32	5.89	5.36	5.81	5.3	5.84	5.37	-0.44	-0.60135	-0.281833	5.71253	-5.86	2.4e-05	0.00092	2.7
Q13642	FHL1_HUMAN	Four and a half LIM domains protein 1 OS=Homo sapiens OX=9606 GN=FHL1 PE=1 SV=4	FHL1	7	11.26	10.72	11.18	10.7	11.35	10.74	11.19	10.86	-0.49	-0.669187	-0.313551	10.5316	-5.86	2.5e-05	0.00094	2.68
Q9ULV4	COR1C_HUMAN	Coronin-1C OS=Homo sapiens OX=9606 GN=CORO1C PE=1 SV=1	CORO1C	12	12.31	12.02	12.34	12.01	12.3	12.03	12.24	11.99	-0.29	-0.38993	-0.182094	11.4193	-5.84	2.6e-05	0.00096	2.65
P30679	GNA15_HUMAN	Guanine nucleotide-binding protein subunit alpha-15 OS=Homo sapiens OX=9606 GN=GNA15 PE=1 SV=2	GNA15	2	6.85	6.4	7.21	6.15	7.24	6.3	6.58	6.16	-0.72	-0.980892	-0.458023	7.5217	-5.84	2.6e-05	0.00096	2.65
Q8N3D4	EH1L1_HUMAN	EH domain-binding protein 1-like protein 1 OS=Homo sapiens OX=9606 GN=EHBP1L1 PE=1 SV=2	EHBP1L1	17	10.1	9.8	10.25	9.81	10.26	9.8	9.99	9.68	-0.38	-0.51392	-0.23891	9.66986	-5.8	2.7e-05	0.001	2.59
P23786	CPT2_HUMAN	Carnitine O-palmitoyltransferase 2, mitochondrial OS=Homo sapiens OX=9606 GN=CPT2 PE=1 SV=2	CPT2	12	10.78	11.21	10.75	10.95	10.89	11.2	10.63	11.32	0.41	0.259786	0.558943	10.5172	5.8	2.7e-05	0.001	2.59
Q969N2	PIGT_HUMAN	GPI transamidase component PIG-T OS=Homo sapiens OX=9606 GN=PIGT PE=1 SV=1	PIGT	4	8.16	8.37	8.06	8.39	8.08	8.34	8.03	8.45	0.3	0.191516	0.414114	8.34476	5.77	2.9e-05	0.0011	2.52
P33527	MRP1_HUMAN	Multidrug resistance-associated protein 1 OS=Homo sapiens OX=9606 GN=ABCC1 PE=1 SV=3	ABCC1	11	10.16	10.58	10.1	10.3	10.16	10.4	10.06	10.48	0.32	0.203215	0.439591	10.2074	5.77	2.9e-05	0.0011	2.52
Q9NZR1	TMOD2_HUMAN	Tropomodulin-2 OS=Homo sapiens OX=9606 GN=TMOD2 PE=1 SV=1	TMOD2	1	6.08	7.37	5.81	6.77	6.21	7.07	5.69	6.87	1.07	0.677552	1.46516	7.15827	5.79	3.3e-05	0.0012	2.43
Q12912	IRAG2_HUMAN	Inositol 1,4,5-triphosphate receptor associated 2 OS=Homo sapiens OX=9606 GN=IRAG2 PE=1 SV=3	IRAG2	20	12.54	12.27	12.65	12.32	12.72	12.31	12.56	12.24	-0.33	-0.45742	-0.209615	11.7269	-5.71	3.3e-05	0.0012	2.4
P05107	ITB2_HUMAN	Integrin beta-2 OS=Homo sapiens OX=9606 GN=ITGB2 PE=1 SV=2	ITGB2	3	9.76	8.61	9.38	7.78	9.03	8.13	9.12	8.41	-1.09	-1.48966	-0.689211	8.27752	-5.8	3.5e-05	0.0012	2.39
Q9UBP0	SPAST_HUMAN	Spastin OS=Homo sapiens OX=9606 GN=SPAST PE=1 SV=1	SPAST	7	9.03	9.25	9.02	9.23	8.96	9.14	8.99	9.27	0.22	0.139053	0.304383	9.03485	5.69	3.4e-05	0.0012	2.36
P11117	PPAL_HUMAN	Lysosomal acid phosphatase OS=Homo sapiens OX=9606 GN=ACP2 PE=1 SV=3	ACP2	3	7.79	8.29	7.74	8.11	7.91	8.33	7.78	8.42	0.48	0.301337	0.660119	7.76787	5.68	3.4e-05	0.0012	2.35
O75689	ADAP1_HUMAN	Arf-GAP with dual PH domain-containing protein 1 OS=Homo sapiens OX=9606 GN=ADAP1 PE=1 SV=2	ADAP1	2	8.21	7.82	8.25	7.53	8.35	7.78	8.18	7.78	-0.52	-0.711933	-0.324525	6.96035	-5.67	3.5e-05	0.0012	2.34
P08397	HEM3_HUMAN	Porphobilinogen deaminase OS=Homo sapiens OX=9606 GN=HMBS PE=1 SV=2	HMBS	4	8.46	8.1	8.44	8.13	8.4	8.16	8.3	8.1	-0.28	-0.386243	-0.175632	8.51788	-5.66	3.6e-05	0.0013	2.31
Q15067	ACOX1_HUMAN	Peroxisomal acyl-coenzyme A oxidase 1 OS=Homo sapiens OX=9606 GN=ACOX1 PE=1 SV=3	ACOX1	9	10.16	10.57	10.14	10.36	10.17	10.57	10.25	10.66	0.36	0.224194	0.49532	9.63386	5.63	3.8e-05	0.0013	2.25
Q8IXK0	PHC2_HUMAN	Polyhomeotic-like protein 2 OS=Homo sapiens OX=9606 GN=PHC2 PE=1 SV=1	PHC2	12	11.06	10.87	11.08	10.92	11.08	10.9	11.06	10.88	-0.18	-0.250372	-0.113285	10.7342	-5.62	3.8e-05	0.0013	2.24
Q8TEU7	RPGF6_HUMAN	Rap guanine nucleotide exchange factor 6 OS=Homo sapiens OX=9606 GN=RAPGEF6 PE=1 SV=2	RAPGEF6	12	9.98	9.7	9.99	9.67	10.06	9.76	9.86	9.66	-0.28	-0.381637	-0.172654	9.95075	-5.62	3.8e-05	0.0013	2.24
Q9H5K3	SG196_HUMAN	Protein O-mannose kinase OS=Homo sapiens OX=9606 GN=POMK PE=1 SV=1	POMK	2	6.74	7.08	6.65	7.08	6.66	7.01	6.78	7.13	0.37	0.229174	0.506599	7.19117	5.62	3.8e-05	0.0013	2.24
P06280	AGAL_HUMAN	Alpha-galactosidase A OS=Homo sapiens OX=9606 GN=GLA PE=1 SV=1	GLA	5	7.86	8.26	7.88	8.08	8.04	8.32	7.8	8.39	0.37	0.227384	0.502768	8.27566	5.62	3.9e-05	0.0013	2.24
P20839	IMDH1_HUMAN	Inosine-5'-monophosphate dehydrogenase 1 OS=Homo sapiens OX=9606 GN=IMPDH1 PE=1 SV=2	IMPDH1	7	9.36	9.54	9.23	9.48	9.25	9.49	9.31	9.49	0.21	0.131764	0.292158	9.18259	5.6	4e-05	0.0014	2.2
Q9NXF1	TEX10_HUMAN	Testis-expressed protein 10 OS=Homo sapiens OX=9606 GN=TEX10 PE=1 SV=2	TEX10	12	10.23	10.38	10.09	10.31	10.13	10.38	10.17	10.44	0.22	0.136671	0.303362	10.2331	5.6	4e-05	0.0014	2.19
P50395	GDIB_HUMAN	Rab GDP dissociation inhibitor beta OS=Homo sapiens OX=9606 GN=GDI2 PE=1 SV=2	GDI2	19	12.91	12.67	12.87	12.72	12.83	12.68	12.91	12.62	-0.21	-0.286458	-0.128968	12.8309	-5.59	4.1e-05	0.0014	2.18
Q86TM6	SYVN1_HUMAN	E3 ubiquitin-protein ligase synoviolin OS=Homo sapiens OX=9606 GN=SYVN1 PE=1 SV=2	SYVN1	6	8.9	8.62	8.98	8.53	8.9	8.57	8.79	8.65	-0.3	-0.408513	-0.183783	8.66274	-5.59	4.1e-05	0.0014	2.17
Q8NBS9	TXND5_HUMAN	Thioredoxin domain-containing protein 5 OS=Homo sapiens OX=9606 GN=TXNDC5 PE=1 SV=2	TXNDC5	16	11.62	11.86	11.47	11.81	11.56	11.82	11.56	11.85	0.28	0.17486	0.389763	11.5442	5.57	4.3e-05	0.0014	2.14
Q96BW9	TAM41_HUMAN	Phosphatidate cytidylyltransferase, mitochondrial OS=Homo sapiens OX=9606 GN=TAMM41 PE=1 SV=2	TAMM41	3	6.26	6.6	6.25	6.66	6.31	6.55	6.37	6.81	0.36	0.222783	0.496587	7.60695	5.57	4.3e-05	0.0014	2.14
P52799	EFNB2_HUMAN	Ephrin-B2 OS=Homo sapiens OX=9606 GN=EFNB2 PE=1 SV=1	EFNB2	2	6.42	6.84	6.08	6.8	5.81	6.84	6.12	6.63	0.67	0.41556	0.926783	6.00062	5.57	4.3e-05	0.0014	2.13
Q86UP2	KTN1_HUMAN	Kinectin OS=Homo sapiens OX=9606 GN=KTN1 PE=1 SV=1	KTN1	59	13.36	13.51	13.32	13.5	13.37	13.51	13.32	13.57	0.18	0.111743	0.249458	13.2184	5.56	4.3e-05	0.0014	2.12
Q99536	VAT1_HUMAN	Synaptic vesicle membrane protein VAT-1 homolog OS=Homo sapiens OX=9606 GN=VAT1 PE=1 SV=2	VAT1	8	10.21	10.79	9.88	10.34	10.08	10.56	9.73	10.64	0.61	0.377101	0.836828	10.4587	5.61	4.4e-05	0.0015	2.12
P20273	CD22_HUMAN	B-cell receptor CD22 OS=Homo sapiens OX=9606 GN=CD22 PE=1 SV=2	CD22	7	9.27	8.93	9.18	8.73	9.03	8.77	9.21	8.82	-0.36	-0.496385	-0.220693	8.76309	-5.51	4.7e-05	0.0015	2.03
P06733	ENOA_HUMAN	Alpha-enolase OS=Homo sapiens OX=9606 GN=ENO1 PE=1 SV=2	ENO1	23	15.3	15.08	15.52	15.09	15.7	15.27	15.67	14.96	-0.45	-0.619965	-0.277087	15.0623	-5.56	4.9e-05	0.0016	2.01
P06454	PTMA_HUMAN	Prothymosin alpha OS=Homo sapiens OX=9606 GN=PTMA PE=1 SV=2	PTMA	3	12.81	12.52	12.7	12.43	12.83	12.58	12.71	12.59	-0.23	-0.321432	-0.142458	12.4761	-5.5	4.9e-05	0.0016	1.99
Q9BV86	NTM1A_HUMAN	N-terminal Xaa-Pro-Lys N-methyltransferase 1 OS=Homo sapiens OX=9606 GN=NTMT1 PE=1 SV=3	NTMT1	4	8.19	7.96	8.23	7.96	8.19	7.88	8.22	8	-0.25	-0.350085	-0.154665	7.98116	-5.48	5.1e-05	0.0016	1.95
Q4VCS5	AMOT_HUMAN	Angiomotin OS=Homo sapiens OX=9606 GN=AMOT PE=1 SV=1	AMOT	7	8.89	8.78	9.09	8.68	8.94	8.62	9.07	8.45	-0.36	-0.505333	-0.223251	8.07129	-5.48	5.1e-05	0.0016	1.95
P22307	SCP2_HUMAN	Sterol carrier protein 2 OS=Homo sapiens OX=9606 GN=SCP2 PE=1 SV=2	SCP2	11	11.52	11.74	11.44	11.67	11.53	11.77	11.54	11.86	0.26	0.156086	0.354329	11.4422	5.46	5.3e-05	0.0017	1.92
P55084	ECHB_HUMAN	Trifunctional enzyme subunit beta, mitochondrial OS=Homo sapiens OX=9606 GN=HADHB PE=1 SV=3	HADHB	17	11.44	11.7	11.39	11.59	11.44	11.71	11.33	11.75	0.29	0.17725	0.402384	11.7773	5.46	5.3e-05	0.0017	1.92
Q969M1	TM40L_HUMAN	Mitochondrial import receptor subunit TOM40B OS=Homo sapiens OX=9606 GN=TOMM40L PE=1 SV=1	TOMM40L	1	6	6.57	5.92	6.35	6.1	6.45	5.92	6.79	0.55	0.339048	0.770001	6.1933	5.46	5.3e-05	0.0017	1.92
Q9BVC6	TM109_HUMAN	Transmembrane protein 109 OS=Homo sapiens OX=9606 GN=TMEM109 PE=1 SV=1	TMEM109	3	9.81	10.1	9.97	10.37	9.92	10.24	10	10.21	0.3	0.18411	0.418992	10.1009	5.44	5.4e-05	0.0017	1.89
P49411	EFTU_HUMAN	Elongation factor Tu, mitochondrial OS=Homo sapiens OX=9606 GN=TUFM PE=1 SV=2	TUFM	20	12.17	12.42	12.02	12.28	12.11	12.31	12.1	12.41	0.26	0.155627	0.354396	12.4377	5.44	5.5e-05	0.0017	1.88
Q96BY6	DOC10_HUMAN	Dedicator of cytokinesis protein 10 OS=Homo sapiens OX=9606 GN=DOCK10 PE=1 SV=3	DOCK10	31	12.33	12.01	12.73	12.18	12.71	12.22	12.39	11.98	-0.44	-0.610809	-0.268809	11.7141	-5.46	5.6e-05	0.0017	1.88
P07602	SAP_HUMAN	Prosaposin OS=Homo sapiens OX=9606 GN=PSAP PE=1 SV=2	PSAP	4	9.02	9.44	8.72	9.36	8.81	9.23	8.91	9.8	0.59	0.363261	0.826349	9.34631	5.46	5.7e-05	0.0018	1.85
P11216	PYGB_HUMAN	Glycogen phosphorylase, brain form OS=Homo sapiens OX=9606 GN=PYGB PE=1 SV=5	PYGB	16	11.55	11.77	11.56	11.69	11.52	11.72	11.55	11.77	0.19	0.117818	0.269407	11.1034	5.42	5.8e-05	0.0018	1.84
Q02952	AKA12_HUMAN	A-kinase anchor protein 12 OS=Homo sapiens OX=9606 GN=AKAP12 PE=1 SV=4	AKAP12	75	12.69	12.2	12.76	12.51	12.62	12.15	12.92	12.29	-0.46	-0.639081	-0.278925	13.5618	-5.42	6.4e-05	0.002	1.75
Q9UEY8	ADDG_HUMAN	Gamma-adducin OS=Homo sapiens OX=9606 GN=ADD3 PE=1 SV=1	ADD3	6	9.49	9.18	9.54	9.24	9.54	9.17	9.45	9.3	-0.29	-0.399162	-0.172733	9.62117	-5.36	6.5e-05	0.002	1.72
Q8N5K1	CISD2_HUMAN	CDGSH iron-sulfur domain-containing protein 2 OS=Homo sapiens OX=9606 GN=CISD2 PE=1 SV=1	CISD2	4	10.03	9.7	9.77	9.66	9.92	9.45	10.01	9.6	-0.33	-0.462017	-0.199734	10.1251	-5.35	6.6e-05	0.002	1.71
O75607	NPM3_HUMAN	Nucleoplasmin-3 OS=Homo sapiens OX=9606 GN=NPM3 PE=1 SV=3	NPM3	2	7.91	8.33	7.79	8.25	7.7	8.32	8.03	8.34	0.45	0.273992	0.634379	8.15839	5.34	6.6e-05	0.002	1.7
Q8TF42	UBS3B_HUMAN	Ubiquitin-associated and SH3 domain-containing protein B OS=Homo sapiens OX=9606 GN=UBASH3B PE=1 SV=2	UBASH3B	17	12.36	11.97	12.41	11.78	12.56	12.04	12.43	12.11	-0.47	-0.650767	-0.281257	11.3569	-5.36	6.9e-05	0.0021	1.66
Q8TCJ2	STT3B_HUMAN	Dolichyl-diphosphooligosaccharide--protein glycosyltransferase subunit STT3B OS=Homo sapiens OX=9606 GN=STT3B PE=1 SV=1	STT3B	10	10.36	10.58	10.31	10.59	10.37	10.56	10.42	10.71	0.25	0.147331	0.34326	10.5916	5.31	7.1e-05	0.0021	1.63
Q14257	RCN2_HUMAN	Reticulocalbin-2 OS=Homo sapiens OX=9606 GN=RCN2 PE=1 SV=1	RCN2	11	10.33	10.52	10.11	10.52	10.18	10.46	10.35	10.71	0.31	0.187508	0.437037	10.4691	5.31	7.1e-05	0.0021	1.62
P35221	CTNA1_HUMAN	Catenin alpha-1 OS=Homo sapiens OX=9606 GN=CTNNA1 PE=1 SV=1	CTNNA1	6	9.18	8.77	9.18	8.88	9.06	8.76	9.2	8.8	-0.35	-0.49389	-0.211393	8.71457	-5.29	7.3e-05	0.0022	1.59
Q13724	MOGS_HUMAN	Mannosyl-oligosaccharide glucosidase OS=Homo sapiens OX=9606 GN=MOGS PE=1 SV=5	MOGS	13	10.36	10.62	10.21	10.43	10.34	10.6	10.24	10.69	0.3	0.178736	0.417729	10.6071	5.29	7.4e-05	0.0022	1.59
Q96DA6	TIM14_HUMAN	Mitochondrial import inner membrane translocase subunit TIM14 OS=Homo sapiens OX=9606 GN=DNAJC19 PE=1 SV=3	DNAJC19	6	10.41	10.68	10.32	10.49	10.41	10.7	10.37	10.75	0.28	0.164914	0.385698	10.544	5.29	7.4e-05	0.0022	1.58
Q16658	FSCN1_HUMAN	Fascin OS=Homo sapiens OX=9606 GN=FSCN1 PE=1 SV=3	FSCN1	17	11.19	10.72	11.06	10.53	11.11	10.65	10.9	10.75	-0.4	-0.565045	-0.240112	11.2474	-5.26	8e-05	0.0024	1.51
Q99961	SH3G1_HUMAN	Endophilin-A2 OS=Homo sapiens OX=9606 GN=SH3GL1 PE=1 SV=1	SH3GL1	5	9.21	8.84	9.11	8.85	9.08	8.81	9.01	8.83	-0.27	-0.385304	-0.163479	8.54524	-5.25	8.1e-05	0.0024	1.5
Q7L576	CYFP1_HUMAN	Cytoplasmic FMR1-interacting protein 1 OS=Homo sapiens OX=9606 GN=CYFIP1 PE=1 SV=1	CYFIP1	9	8.77	9	8.74	9.02	8.87	8.99	8.64	9.05	0.26	0.15429	0.364206	8.74524	5.24	8.2e-05	0.0024	1.48
Q9Y697	NFS1_HUMAN	Cysteine desulfurase, mitochondrial OS=Homo sapiens OX=9606 GN=NFS1 PE=1 SV=3	NFS1	3	6.85	7.27	6.93	7.08	6.88	7.37	6.75	7.26	0.39	0.23421	0.553222	6.86903	5.23	8.3e-05	0.0024	1.48
P14543	NID1_HUMAN	Nidogen-1 OS=Homo sapiens OX=9606 GN=NID1 PE=1 SV=3	NID1	1	8.84	8.47	8.86	7.84	8.96	8.42	8.8	8.41	-0.58	-0.814402	-0.343626	8.30546	-5.22	8.7e-05	0.0025	1.43
Q9Y5X3	SNX5_HUMAN	Sorting nexin-5 OS=Homo sapiens OX=9606 GN=SNX5 PE=1 SV=1	SNX5	15	11.95	11.8	11.99	11.8	11.94	11.71	11.99	11.77	-0.2	-0.27672	-0.116255	11.8367	-5.19	9e-05	0.0026	1.39
P00352	AL1A1_HUMAN	Aldehyde dehydrogenase 1A1 OS=Homo sapiens OX=9606 GN=ALDH1A1 PE=1 SV=2	ALDH1A1	15	14.47	13.08	14.21	12.82	14.54	13.3	14.31	13.32	-1.25	-1.75864	-0.746342	11.5271	-5.27	9.3e-05	0.0026	1.39
Q16775	GLO2_HUMAN	Hydroxyacylglutathione hydrolase, mitochondrial OS=Homo sapiens OX=9606 GN=HAGH PE=1 SV=2	HAGH	5	8.37	8.61	8.39	8.57	8.35	8.69	8.36	8.9	0.32	0.191516	0.45697	8.61435	5.18	9.2e-05	0.0026	1.37
Q15031	SYLM_HUMAN	Leucine--tRNA ligase, mitochondrial OS=Homo sapiens OX=9606 GN=LARS2 PE=1 SV=2	LARS2	13	10.4	10.64	10.32	10.44	10.35	10.55	10.28	10.59	0.22	0.127989	0.305444	10.1157	5.18	9.2e-05	0.0026	1.37
P55209	NP1L1_HUMAN	Nucleosome assembly protein 1-like 1 OS=Homo sapiens OX=9606 GN=NAP1L1 PE=1 SV=1	NAP1L1	10	11.95	11.67	11.94	11.81	11.87	11.62	12.12	11.66	-0.28	-0.392265	-0.164278	11.8176	-5.18	9.3e-05	0.0026	1.36
Q4ZIN3	MBRL_HUMAN	Membralin OS=Homo sapiens OX=9606 GN=TMEM259 PE=1 SV=1	TMEM259	3	7.31	7.59	7.23	7.52	7.2	7.47	7.28	7.53	0.27	0.161515	0.385737	7.2407	5.17	9.3e-05	0.0026	1.36
Q8TAD7	OCC1_HUMAN	Overexpressed in colon carcinoma 1 protein OS=Homo sapiens OX=9606 GN=OCC1 PE=1 SV=2	OCC1	1	2.59	3.91	3.26	4.38	3.16	4.09	3.57	4.11	0.98	0.576333	1.38089	3.70186	5.16	9.6e-05	0.0027	1.33
P21283	VATC1_HUMAN	V-type proton ATPase subunit C 1 OS=Homo sapiens OX=9606 GN=ATP6V1C1 PE=1 SV=4	ATP6V1C1	10	10.87	11.02	10.88	11.13	10.87	11.07	10.9	11.04	0.18	0.106944	0.256573	11.0988	5.15	9.7e-05	0.0027	1.31
Q9UJX5	APC4_HUMAN	Anaphase-promoting complex subunit 4 OS=Homo sapiens OX=9606 GN=ANAPC4 PE=1 SV=2	ANAPC4	5	8.9	8.76	8.94	8.74	9.08	8.77	9.13	8.68	-0.27	-0.387143	-0.161346	8.69039	-5.15	9.7e-05	0.0027	1.31
Q96AQ6	PBIP1_HUMAN	Pre-B-cell leukemia transcription factor-interacting protein 1 OS=Homo sapiens OX=9606 GN=PBXIP1 PE=1 SV=1	PBXIP1	8	7.94	8.25	8.09	8.42	7.92	8.35	7.8	8.31	0.4	0.233197	0.559608	8.24717	5.15	9.8e-05	0.0027	1.31
Q02880	TOP2B_HUMAN	DNA topoisomerase 2-beta OS=Homo sapiens OX=9606 GN=TOP2B PE=1 SV=3	TOP2B	69	14.42	14.1	14.49	14.11	14.64	14.22	14.38	14.32	-0.3	-0.417312	-0.173762	14.6206	-5.15	9.8e-05	0.0027	1.3
O60488	ACSL4_HUMAN	Long-chain-fatty-acid--CoA ligase 4 OS=Homo sapiens OX=9606 GN=ACSL4 PE=1 SV=2	ACSL4	6	10.14	9.78	10.22	9.96	10.36	9.96	10.26	9.9	-0.35	-0.488249	-0.202849	9.72472	-5.13	0.0001	0.0028	1.28
Q13423	NNTM_HUMAN	NAD(P) transhydrogenase, mitochondrial OS=Homo sapiens OX=9606 GN=NNT PE=1 SV=3	NNT	34	13.55	13.73	13.58	13.76	13.64	13.82	13.5	13.97	0.25	0.148843	0.358398	13.2869	5.13	0.0001	0.0028	1.27
P30281	CCND3_HUMAN	G1/S-specific cyclin-D3 OS=Homo sapiens OX=9606 GN=CCND3 PE=1 SV=2	CCND3	2	6.54	5.95	6.49	5.99	6.29	5.75	7.11	5.96	-0.7	-0.982323	-0.407754	6.00251	-5.13	0.0001	0.0028	1.27
Q8IYD1	ERF3B_HUMAN	Eukaryotic peptide chain release factor GTP-binding subunit ERF3B OS=Homo sapiens OX=9606 GN=GSPT2 PE=1 SV=2	GSPT2	6	9.14	9.35	9.06	9.35	8.92	9.24	9.07	9.38	0.28	0.164685	0.397425	8.98366	5.12	0.0001	0.0028	1.25
P15848	ARSB_HUMAN	Arylsulfatase B OS=Homo sapiens OX=9606 GN=ARSB PE=1 SV=1	ARSB	2	6.63	7.09	6.53	6.74	6.55	6.94	6.47	6.9	0.37	0.21722	0.524456	6.83228	5.12	0.0001	0.0028	1.25
P24752	THIL_HUMAN	Acetyl-CoA acetyltransferase, mitochondrial OS=Homo sapiens OX=9606 GN=ACAT1 PE=1 SV=1	ACAT1	15	12.38	12.73	12.27	12.55	12.44	12.7	12.33	12.88	0.36	0.210518	0.508718	11.8532	5.12	0.00011	0.0028	1.23
Q92562	FIG4_HUMAN	Polyphosphoinositide phosphatase OS=Homo sapiens OX=9606 GN=FIG4 PE=1 SV=1	FIG4	1	5.24	5.59	5.06	5.35	4.99	5.51	5.09	5.49	0.39	0.2278	0.551027	5.88876	5.11	0.00011	0.0028	1.23
Q9UHL4	DPP2_HUMAN	Dipeptidyl peptidase 2 OS=Homo sapiens OX=9606 GN=DPP7 PE=1 SV=3	DPP7	8	9.43	10.02	9.23	9.67	9.51	9.9	9.49	10.24	0.54	0.317358	0.76654	9.09675	5.12	0.00011	0.0029	1.22
Q9UH73	COE1_HUMAN	Transcription factor COE1 OS=Homo sapiens OX=9606 GN=EBF1 PE=1 SV=2	EBF1	5	10.46	10.06	10.41	10.14	10.52	10.11	10.4	10.16	-0.33	-0.465956	-0.192195	10.1604	-5.1	0.00011	0.0029	1.2
Q16181	SEPT7_HUMAN	Septin-7 OS=Homo sapiens OX=9606 GN=SEPTIN7 PE=1 SV=2	SEPTIN7	22	12.38	12.26	12.42	12.12	12.48	12.24	12.37	12.2	-0.21	-0.293034	-0.120448	12.2701	-5.08	0.00011	0.003	1.17
Q96B36	AKTS1_HUMAN	Proline-rich AKT1 substrate 1 OS=Homo sapiens OX=9606 GN=AKT1S1 PE=1 SV=1	AKT1S1	1	5.39	5.75	5.4	5.76	5.27	5.75	5.32	5.64	0.38	0.22257	0.54156	5.46315	5.08	0.00011	0.003	1.17
O00522	KRIT1_HUMAN	Krev interaction trapped protein 1 OS=Homo sapiens OX=9606 GN=KRIT1 PE=1 SV=2	KRIT1	2	6.96	6.48	6.79	6.45	6.96	6.49	6.74	6.47	-0.39	-0.548011	-0.225102	6.83127	-5.08	0.00011	0.003	1.16
O43795	MYO1B_HUMAN	Unconventional myosin-Ib OS=Homo sapiens OX=9606 GN=MYO1B PE=1 SV=3	MYO1B	23	11.69	11.58	11.69	11.43	11.7	11.37	11.71	11.42	-0.25	-0.350181	-0.143722	11.6499	-5.07	0.00011	0.003	1.15
Q8IYB5	SMAP1_HUMAN	Stromal membrane-associated protein 1 OS=Homo sapiens OX=9606 GN=SMAP1 PE=1 SV=2	SMAP1	4	8.31	7.9	8.4	7.95	8.45	8.09	8.45	8.02	-0.41	-0.580209	-0.237445	7.5044	-5.06	0.00012	0.003	1.13
Q8NBJ7	SUMF2_HUMAN	Inactive C-alpha-formylglycine-generating enzyme 2 OS=Homo sapiens OX=9606 GN=SUMF2 PE=1 SV=2	SUMF2	4	6.67	7.12	6.87	7.17	6.62	7.26	6.85	7.1	0.41	0.238601	0.583122	6.55681	5.06	0.00012	0.003	1.12
O95466	FMNL1_HUMAN	Formin-like protein 1 OS=Homo sapiens OX=9606 GN=FMNL1 PE=1 SV=3	FMNL1	14	10.42	10.03	10.28	9.97	10.35	9.94	10.26	10.09	-0.32	-0.451426	-0.184492	10.4747	-5.05	0.00012	0.0031	1.11
Q06203	PUR1_HUMAN	Amidophosphoribosyltransferase OS=Homo sapiens OX=9606 GN=PPAT PE=1 SV=1	PPAT	13	11.79	11.3	11.38	10.86	11.77	10.99	11.81	11.37	-0.56	-0.786903	-0.324157	11.402	-5.11	0.00012	0.0031	1.11
Q9NPB8	GPCP1_HUMAN	Glycerophosphocholine phosphodiesterase GPCPD1 OS=Homo sapiens OX=9606 GN=GPCPD1 PE=1 SV=2	GPCPD1	1	7.11	6.45	6.79	6.54	6.76	6.32	6.97	6.5	-0.45	-0.64159	-0.26192	6.14752	-5.05	0.00012	0.0031	1.1
A0A1B0GVG6	TEX54_HUMAN	Testis-expressed protein 54 OS=Homo sapiens OX=9606 GN=TEX54 PE=2 SV=1	TEX54	1	5.53	6.1	5.54	5.94	5.79	6.12	5.54	6.04	0.45	0.26271	0.643971	6.33605	5.04	0.00012	0.0031	1.09
Q14376	GALE_HUMAN	UDP-glucose 4-epimerase OS=Homo sapiens OX=9606 GN=GALE PE=1 SV=2	GALE	3	7.3	7.49	7.38	7.66	7.36	7.58	7.36	7.63	0.24	0.138122	0.33928	7.85789	5.03	0.00012	0.0031	1.07
Q9Y4L1	HYOU1_HUMAN	Hypoxia up-regulated protein 1 OS=Homo sapiens OX=9606 GN=HYOU1 PE=1 SV=1	HYOU1	39	13.09	13.37	12.75	13.13	12.72	13.19	12.98	13.31	0.36	0.210664	0.51658	13.0288	5.05	0.00013	0.0032	1.07
O15264	MK13_HUMAN	Mitogen-activated protein kinase 13 OS=Homo sapiens OX=9606 GN=MAPK13 PE=1 SV=1	MAPK13	1	7.54	7.32	7.78	7.31	7.81	7.47	7.59	7.25	-0.34	-0.486341	-0.197227	7.69372	-5.01	0.00013	0.0032	1.04
Q96RQ3	MCCA_HUMAN	Methylcrotonoyl-CoA carboxylase subunit alpha, mitochondrial OS=Homo sapiens OX=9606 GN=MCCC1 PE=1 SV=3	MCCC1	14	10.62	10.95	10.61	10.77	10.74	10.92	10.56	11.08	0.3	0.172905	0.42689	10.4611	5.01	0.00013	0.0033	1.02
Q9UKL0	RCOR1_HUMAN	REST corepressor 1 OS=Homo sapiens OX=9606 GN=RCOR1 PE=1 SV=2	RCOR1	6	8.71	8.51	8.78	8.61	8.8	8.53	8.7	8.52	-0.2	-0.290296	-0.117314	9.06211	-5	0.00013	0.0033	1
P11233	RALA_HUMAN	Ras-related protein Ral-A OS=Homo sapiens OX=9606 GN=RALA PE=1 SV=1	RALA	5	9.67	9.36	9.52	9.37	9.59	9.29	9.59	9.46	-0.22	-0.320215	-0.128482	9.80843	-4.96	0.00014	0.0036	0.93
O43164	PJA2_HUMAN	E3 ubiquitin-protein ligase Praja-2 OS=Homo sapiens OX=9606 GN=PJA2 PE=1 SV=4	PJA2	2	7.53	7.06	7.91	7.22	7.89	7.06	7.37	7.13	-0.55	-0.791826	-0.317511	6.95745	-4.96	0.00014	0.0036	0.93
P30626	SORCN_HUMAN	Sorcin OS=Homo sapiens OX=9606 GN=SRI PE=1 SV=1	SRI	7	11.24	11.48	11.06	11.33	11.23	11.36	11.1	11.46	0.25	0.143142	0.357107	10.7767	4.96	0.00014	0.0036	0.92
Q9NVE7	PANK4_HUMAN	4'-phosphopantetheine phosphatase OS=Homo sapiens OX=9606 GN=PANK4 PE=1 SV=1	PANK4	9	9.64	9.33	9.56	9.24	9.62	9.32	9.51	9.32	-0.28	-0.40286	-0.161337	9.21311	-4.95	0.00014	0.0036	0.91
P35579	MYH9_HUMAN	Myosin-9 OS=Homo sapiens OX=9606 GN=MYH9 PE=1 SV=4	MYH9	85	14.89	14.66	14.87	14.69	14.79	14.66	14.78	14.7	-0.15	-0.219091	-0.0873977	14.6467	-4.93	0.00015	0.0037	0.88
Q96IV0	NGLY1_HUMAN	Peptide-N(4)-(N-acetyl-beta-glucosaminyl)asparagine amidase OS=Homo sapiens OX=9606 GN=NGLY1 PE=1 SV=1	NGLY1	13	11.08	10.69	10.93	10.45	11.21	10.68	10.95	10.81	-0.39	-0.550467	-0.219644	10.7513	-4.94	0.00015	0.0037	0.88
P11717	MPRI_HUMAN	Cation-independent mannose-6-phosphate receptor OS=Homo sapiens OX=9606 GN=IGF2R PE=1 SV=3	IGF2R	31	10.75	11.15	10.98	11.32	10.81	11.2	10.72	11.11	0.38	0.215846	0.540778	11.2864	4.94	0.00015	0.0037	0.87
P29992	GNA11_HUMAN	Guanine nucleotide-binding protein subunit alpha-11 OS=Homo sapiens OX=9606 GN=GNA11 PE=1 SV=2	GNA11	2	6.91	6.73	7	6.7	7.03	6.73	6.86	6.65	-0.25	-0.354703	-0.141419	7.51561	-4.93	0.00015	0.0037	0.87
Q9Y2Q0	AT8A1_HUMAN	Phospholipid-transporting ATPase IA OS=Homo sapiens OX=9606 GN=ATP8A1 PE=1 SV=1	ATP8A1	15	10.34	10.72	10.36	10.54	10.4	10.65	10.26	10.53	0.27	0.154533	0.387989	10.1235	4.93	0.00015	0.0037	0.86
O75368	SH3L1_HUMAN	SH3 domain-binding glutamic acid-rich-like protein OS=Homo sapiens OX=9606 GN=SH3BGRL PE=1 SV=1	SH3BGRL	7	10.48	10.79	10.53	10.74	10.66	10.89	10.42	10.87	0.3	0.169985	0.426919	10.8038	4.93	0.00015	0.0037	0.86
P07205	PGK2_HUMAN	Phosphoglycerate kinase 2 OS=Homo sapiens OX=9606 GN=PGK2 PE=1 SV=3	PGK2	4	9.46	9.19	9.44	8.69	9.56	9.11	9.48	9.01	-0.49	-0.694479	-0.276465	9.0047	-4.93	0.00016	0.0037	0.85
O94919	ENDD1_HUMAN	Endonuclease domain-containing 1 protein OS=Homo sapiens OX=9606 GN=ENDOD1 PE=1 SV=2	ENDOD1	2	6.42	5.76	6.71	6.22	6.69	5.9	6.48	6.04	-0.6	-0.852305	-0.338433	6.01645	-4.91	0.00016	0.0038	0.83
Q92597	NDRG1_HUMAN	Protein NDRG1 OS=Homo sapiens OX=9606 GN=NDRG1 PE=1 SV=1	NDRG1	3	9.15	8.65	9.2	8.12	9.23	8.49	8.71	8.34	-0.67	-0.964498	-0.383873	7.70969	-4.93	0.00016	0.0038	0.83
P50995	ANX11_HUMAN	Annexin A11 OS=Homo sapiens OX=9606 GN=ANXA11 PE=1 SV=1	ANXA11	13	11.03	10.91	11.1	10.84	11.12	10.86	11.03	10.79	-0.22	-0.313311	-0.124208	10.7511	-4.91	0.00016	0.0038	0.82
P15954	COX7C_HUMAN	Cytochrome c oxidase subunit 7C, mitochondrial OS=Homo sapiens OX=9606 GN=COX7C PE=1 SV=1	COX7C	2	10.21	10.56	10.15	10.35	10.33	10.53	10.19	10.63	0.3	0.169111	0.428164	10.2285	4.89	0.00016	0.0039	0.78
P11279	LAMP1_HUMAN	Lysosome-associated membrane glycoprotein 1 OS=Homo sapiens OX=9606 GN=LAMP1 PE=1 SV=3	LAMP1	4	10.13	10.59	10.01	10.45	10.1	10.54	10.18	10.79	0.49	0.278373	0.702479	10.4475	4.91	0.00017	0.004	0.78
O75554	WBP4_HUMAN	WW domain-binding protein 4 OS=Homo sapiens OX=9606 GN=WBP4 PE=1 SV=1	WBP4	5	8.17	7.8	8.46	8.09	8.19	7.79	8.16	7.8	-0.38	-0.539885	-0.212857	8.49564	-4.88	0.00017	0.004	0.77
Q6IC98	GRAM4_HUMAN	GRAM domain-containing protein 4 OS=Homo sapiens OX=9606 GN=GRAMD4 PE=1 SV=1	GRAMD4	3	7.97	7.7	8.19	7.71	8.2	7.52	7.88	7.4	-0.48	-0.68524	-0.269873	7.40861	-4.88	0.00017	0.004	0.76
O43175	SERA_HUMAN	D-3-phosphoglycerate dehydrogenase OS=Homo sapiens OX=9606 GN=PHGDH PE=1 SV=4	PHGDH	23	13.35	12.92	13.14	12.97	13.26	12.98	13.27	13.08	-0.26	-0.377739	-0.148311	13.0486	-4.86	0.00017	0.0041	0.73
P51809	VAMP7_HUMAN	Vesicle-associated membrane protein 7 OS=Homo sapiens OX=9606 GN=VAMP7 PE=1 SV=3	VAMP7	5	9.27	9.41	9.22	9.43	9.3	9.51	9.16	9.49	0.22	0.12617	0.322245	9.25244	4.85	0.00018	0.0042	0.7
P12544	GRAA_HUMAN	Granzyme A OS=Homo sapiens OX=9606 GN=GZMA PE=1 SV=2	GZMA	8	11.09	12.08	10.94	11.86	11.17	12.02	11.05	12.44	1.04	0.587243	1.48601	9.50355	4.92	0.00019	0.0043	0.7
Q96CB8	INT12_HUMAN	Integrator complex subunit 12 OS=Homo sapiens OX=9606 GN=INTS12 PE=1 SV=1	INTS12	4	7.98	8.22	8.08	8.27	7.98	8.27	8.11	8.35	0.24	0.133516	0.342412	8.2031	4.83	0.00019	0.0043	0.67
Q04727	TLE4_HUMAN	Transducin-like enhancer protein 4 OS=Homo sapiens OX=9606 GN=TLE4 PE=1 SV=3	TLE4	3	8.5	8.22	8.63	8.37	8.71	8.22	8.59	8.14	-0.37	-0.530045	-0.205869	7.96598	-4.81	0.00019	0.0044	0.63
Q7Z5R6	AB1IP_HUMAN	Amyloid beta A4 precursor protein-binding family B member 1-interacting protein OS=Homo sapiens OX=9606 GN=APBB1IP PE=1 SV=1	APBB1IP	15	10.83	10.59	10.87	10.64	10.84	10.45	10.87	10.53	-0.3	-0.426734	-0.165723	11.1077	-4.81	0.00019	0.0044	0.63
A2RTX5	SYTC2_HUMAN	Threonine--tRNA ligase 2, cytoplasmic OS=Homo sapiens OX=9606 GN=TARS3 PE=1 SV=1	TARS3	4	8.97	9.55	8.75	9.1	8.85	9.27	8.86	9.6	0.52	0.292714	0.753723	8.19032	4.81	0.00019	0.0044	0.63
Q9NX57	RAB20_HUMAN	Ras-related protein Rab-20 OS=Homo sapiens OX=9606 GN=RAB20 PE=1 SV=1	RAB20	2	6.9	6.18	6.91	6.02	6.87	6.32	6.35	6.14	-0.59	-0.854584	-0.331188	5.90349	-4.8	0.0002	0.0045	0.61
O75787	RENR_HUMAN	Renin receptor OS=Homo sapiens OX=9606 GN=ATP6AP2 PE=1 SV=2	ATP6AP2	3	7.34	7.74	7.17	7.6	6.87	7.43	7.08	7.53	0.46	0.256792	0.663255	8.06992	4.8	0.0002	0.0045	0.6
Q5TGY3	AHDC1_HUMAN	AT-hook DNA-binding motif-containing protein 1 OS=Homo sapiens OX=9606 GN=AHDC1 PE=1 SV=1	AHDC1	11	7.72	7.37	7.61	7.28	7.76	7.21	7.71	7.46	-0.37	-0.529136	-0.204768	8.2332	-4.8	0.0002	0.0045	0.6
P14618	KPYM_HUMAN	Pyruvate kinase PKM OS=Homo sapiens OX=9606 GN=PKM PE=1 SV=4	PKM	34	14.89	14.74	14.99	14.68	15.04	14.74	14.83	14.71	-0.22	-0.322124	-0.124482	14.7697	-4.79	0.0002	0.0045	0.59
P22314	UBA1_HUMAN	Ubiquitin-like modifier-activating enzyme 1 OS=Homo sapiens OX=9606 GN=UBA1 PE=1 SV=3	UBA1	36	13.4	13.55	13.36	13.47	13.42	13.51	13.33	13.57	0.15	0.0811913	0.21021	13.3942	4.79	0.0002	0.0046	0.58
P46019	KPB2_HUMAN	Phosphorylase b kinase regulatory subunit alpha, liver isoform OS=Homo sapiens OX=9606 GN=PHKA2 PE=1 SV=1	PHKA2	4	8.63	8.85	8.57	8.84	8.69	8.89	8.68	8.99	0.25	0.13776	0.358313	8.87118	4.77	0.00021	0.0047	0.54
Q92503	S14L1_HUMAN	SEC14-like protein 1 OS=Homo sapiens OX=9606 GN=SEC14L1 PE=1 SV=2	SEC14L1	2	5.19	5.7	5.15	5.78	5.19	5.69	4.81	5.6	0.61	0.336658	0.877273	5.26426	4.76	0.00021	0.0048	0.53
Q6NUK1	SCMC1_HUMAN	Calcium-binding mitochondrial carrier protein SCaMC-1 OS=Homo sapiens OX=9606 GN=SLC25A24 PE=1 SV=2	SLC25A24	16	11.56	11.88	11.48	11.71	11.65	11.84	11.52	12.04	0.32	0.175215	0.456638	11.8284	4.76	0.00021	0.0048	0.52
Q63HN8	RN213_HUMAN	E3 ubiquitin-protein ligase RNF213 OS=Homo sapiens OX=9606 GN=RNF213 PE=1 SV=3	RNF213	56	12.12	12.51	12.27	12.38	12.37	12.55	12.25	12.61	0.26	0.142709	0.372261	12.2206	4.76	0.00022	0.0048	0.52
P53041	PPP5_HUMAN	Serine/threonine-protein phosphatase 5 OS=Homo sapiens OX=9606 GN=PPP5C PE=1 SV=1	PPP5C	19	12.12	11.95	12.06	11.96	12.09	11.99	12.09	11.97	-0.12	-0.178906	-0.0685762	11.9354	-4.76	0.00022	0.0048	0.52
O96011	PX11B_HUMAN	Peroxisomal membrane protein 11B OS=Homo sapiens OX=9606 GN=PEX11B PE=1 SV=1	PEX11B	7	9.81	10.13	9.75	9.97	9.9	10.11	9.83	10.25	0.29	0.160834	0.421256	10.1909	4.74	0.00022	0.0049	0.48
Q14974	IMB1_HUMAN	Importin subunit beta-1 OS=Homo sapiens OX=9606 GN=KPNB1 PE=1 SV=2	KPNB1	24	12.85	12.65	12.84	12.72	12.84	12.67	12.91	12.74	-0.17	-0.24049	-0.0916819	12.6686	-4.73	0.00023	0.005	0.47
O75923	DYSF_HUMAN	Dysferlin OS=Homo sapiens OX=9606 GN=DYSF PE=1 SV=1	DYSF	1	5.59	4.75	5.89	5.01	5.56	4.66	5.73	4.85	-0.88	-1.26904	-0.483792	4.14784	-4.73	0.00023	0.005	0.47
P40939	ECHA_HUMAN	Trifunctional enzyme subunit alpha, mitochondrial OS=Homo sapiens OX=9606 GN=HADHA PE=1 SV=2	HADHA	29	12.62	12.83	12.49	12.62	12.56	12.78	12.41	12.86	0.25	0.137341	0.360575	12.8163	4.73	0.00023	0.005	0.46
P30086	PEBP1_HUMAN	Phosphatidylethanolamine-binding protein 1 OS=Homo sapiens OX=9606 GN=PEBP1 PE=1 SV=3	PEBP1	11	12.74	12.9	12.61	12.75	12.68	12.85	12.67	12.94	0.19	0.103474	0.27174	12.7483	4.73	0.00023	0.005	0.46
Q13308	PTK7_HUMAN	Inactive tyrosine-protein kinase 7 OS=Homo sapiens OX=9606 GN=PTK7 PE=1 SV=2	PTK7	13	9.21	9.4	9.26	9.43	9.21	9.36	9.14	9.39	0.19	0.105696	0.277821	9.30502	4.72	0.00023	0.005	0.45
P49069	CAMLG_HUMAN	Guided entry of tail-anchored proteins factor CAMLG OS=Homo sapiens OX=9606 GN=CAMLG PE=1 SV=1	CAMLG	1	5.74	6.14	5.5	5.85	5.47	6.03	5.71	6.13	0.43	0.238691	0.627687	6.09446	4.72	0.00023	0.005	0.45
Q9Y2H2	SAC2_HUMAN	Phosphatidylinositide phosphatase SAC2 OS=Homo sapiens OX=9606 GN=INPP5F PE=1 SV=3	INPP5F	1	7.64	7.31	7.76	7.27	7.79	7.23	7.36	7.26	-0.37	-0.540889	-0.20563	6.92172	-4.72	0.00023	0.005	0.44
Q14151	SAFB2_HUMAN	Scaffold attachment factor B2 OS=Homo sapiens OX=9606 GN=SAFB2 PE=1 SV=1	SAFB2	15	10.62	10.74	10.62	10.83	10.47	10.75	10.58	10.79	0.21	0.113357	0.298623	10.7702	4.71	0.00023	0.0051	0.43
P18669	PGAM1_HUMAN	Phosphoglycerate mutase 1 OS=Homo sapiens OX=9606 GN=PGAM1 PE=1 SV=2	PGAM1	9	11.82	11.57	11.91	11.48	11.95	11.6	11.67	11.37	-0.33	-0.479585	-0.18199	11.4033	-4.71	0.00024	0.0051	0.43
P30038	AL4A1_HUMAN	Delta-1-pyrroline-5-carboxylate dehydrogenase, mitochondrial OS=Homo sapiens OX=9606 GN=ALDH4A1 PE=1 SV=3	ALDH4A1	18	11.54	12	11.47	11.64	11.7	11.97	11.5	11.98	0.35	0.190587	0.502975	11.1939	4.71	0.00024	0.0051	0.42
P04004	VTNC_HUMAN	Vitronectin OS=Homo sapiens OX=9606 GN=VTN PE=1 SV=1	VTN	2	5.01	6.72	4.76	6.24	5.64	6.6	4.76	6.58	1.49	0.825644	2.16075	6.69758	4.77	0.00025	0.0052	0.41
P15529	MCP_HUMAN	Membrane cofactor protein OS=Homo sapiens OX=9606 GN=CD46 PE=1 SV=3	CD46	2	7.79	7.54	7.75	7.41	7.62	7.39	7.64	7.4	-0.26	-0.378388	-0.143191	7.66981	-4.7	0.00024	0.0051	0.41
Q01813	PFKAP_HUMAN	ATP-dependent 6-phosphofructokinase, platelet type OS=Homo sapiens OX=9606 GN=PFKP PE=1 SV=2	PFKP	26	12.8	12.69	12.8	12.48	12.92	12.66	12.78	12.59	-0.22	-0.320706	-0.121315	12.2734	-4.7	0.00024	0.0051	0.4
Q08431	MFGM_HUMAN	Lactadherin OS=Homo sapiens OX=9606 GN=MFGE8 PE=1 SV=3	MFGE8	3	7	7.72	7.59	7.99	7.29	7.85	7.14	7.65	0.54	0.299215	0.790514	8.21225	4.71	0.00024	0.0052	0.4
P40259	CD79B_HUMAN	B-cell antigen receptor complex-associated protein beta chain OS=Homo sapiens OX=9606 GN=CD79B PE=1 SV=1	CD79B	4	7.88	7.41	7.7	7.29	7.48	7.23	7.75	7.31	-0.39	-0.564956	-0.21339	7.74735	-4.69	0.00025	0.0052	0.39
Q15418	KS6A1_HUMAN	Ribosomal protein S6 kinase alpha-1 OS=Homo sapiens OX=9606 GN=RPS6KA1 PE=1 SV=2	RPS6KA1	8	10.14	9.96	10.12	9.86	10.15	9.94	10.07	9.96	-0.19	-0.27334	-0.103154	9.94742	-4.69	0.00025	0.0052	0.38
P19823	ITIH2_HUMAN	Inter-alpha-trypsin inhibitor heavy chain H2 OS=Homo sapiens OX=9606 GN=ITIH2 PE=1 SV=2	ITIH2	1	5.3	6.29	5.38	5.8	5.24	6.15	5.15	5.94	0.78	0.426339	1.12865	6.66496	4.7	0.00025	0.0053	0.37
Q9BUT1	BDH2_HUMAN	3-hydroxybutyrate dehydrogenase type 2 OS=Homo sapiens OX=9606 GN=BDH2 PE=1 SV=2	BDH2	7	9.66	9.98	9.63	9.77	9.71	9.93	9.6	10.05	0.28	0.154997	0.411426	9.94807	4.68	0.00025	0.0052	0.37
P28161	GSTM2_HUMAN	Glutathione S-transferase Mu 2 OS=Homo sapiens OX=9606 GN=GSTM2 PE=1 SV=2	GSTM2	3	7.14	7.63	6.9	7.26	7.12	7.53	7.21	7.72	0.44	0.241106	0.642283	8.47878	4.67	0.00026	0.0054	0.34
Q9Y666	S12A7_HUMAN	Solute carrier family 12 member 7 OS=Homo sapiens OX=9606 GN=SLC12A7 PE=1 SV=3	SLC12A7	15	11.19	10.93	11.41	10.71	11.32	10.83	10.98	10.68	-0.44	-0.635025	-0.238727	10.5337	-4.68	0.00026	0.0055	0.32
O95363	SYFM_HUMAN	Phenylalanine--tRNA ligase, mitochondrial OS=Homo sapiens OX=9606 GN=FARS2 PE=1 SV=1	FARS2	4	9.33	9.48	9.36	9.54	9.32	9.48	9.35	9.58	0.18	0.0995117	0.265692	9.39112	4.66	0.00026	0.0055	0.32
Q02252	MMSA_HUMAN	Methylmalonate-semialdehyde dehydrogenase [acylating], mitochondrial OS=Homo sapiens OX=9606 GN=ALDH6A1 PE=1 SV=2	ALDH6A1	18	11.04	11.35	10.86	11.07	11.08	11.32	10.94	11.5	0.33	0.181475	0.485177	11.4264	4.65	0.00027	0.0055	0.31
Q9BRP8	PYM1_HUMAN	Partner of Y14 and mago OS=Homo sapiens OX=9606 GN=PYM1 PE=1 SV=1	PYM1	7	9.65	9.83	9.61	9.82	9.65	9.8	9.59	9.87	0.21	0.113246	0.30282	9.79407	4.65	0.00027	0.0055	0.31
P69905	HBA_HUMAN	Hemoglobin subunit alpha OS=Homo sapiens OX=9606 GN=HBA1 PE=1 SV=2	HBA1	4	10.48	11.32	10.26	10.82	10.52	11.05	10.35	11.12	0.68	0.369985	0.982071	11.373	4.71	0.00028	0.0056	0.29
Q9C0I1	MTMRC_HUMAN	Myotubularin-related protein 12 OS=Homo sapiens OX=9606 GN=MTMR12 PE=1 SV=2	MTMR12	9	8.91	8.63	9.03	8.78	8.94	8.68	8.9	8.71	-0.25	-0.360401	-0.134535	8.48703	-4.65	0.00027	0.0055	0.29
Q9Y6E0	STK24_HUMAN	Serine/threonine-protein kinase 24 OS=Homo sapiens OX=9606 GN=STK24 PE=1 SV=1	STK24	5	8.59	8.26	8.61	8.21	8.5	8.22	8.36	8.05	-0.33	-0.475885	-0.17749	8.32891	-4.64	0.00027	0.0056	0.28
Q8N6F7	GCSAM_HUMAN	Germinal center-associated signaling and motility protein OS=Homo sapiens OX=9606 GN=GCSAM PE=1 SV=1	GCSAM	1	5.69	5.31	5.89	5.23	5.94	5.36	5.61	4.96	-0.57	-0.824473	-0.307152	5.29733	-4.64	0.00027	0.0056	0.27
P04080	CYTB_HUMAN	Cystatin-B OS=Homo sapiens OX=9606 GN=CSTB PE=1 SV=2	CSTB	3	10.81	11.05	10.79	10.87	10.76	10.97	10.75	11	0.19	0.104486	0.280698	10.3998	4.63	0.00028	0.0056	0.27
P39656	OST48_HUMAN	Dolichyl-diphosphooligosaccharide--protein glycosyltransferase 48 kDa subunit OS=Homo sapiens OX=9606 GN=DDOST PE=1 SV=4	DDOST	7	10.6	10.8	10.46	10.63	10.49	10.64	10.51	10.78	0.2	0.108542	0.291886	10.7343	4.63	0.00028	0.0056	0.26
Q9Y296	TPPC4_HUMAN	Trafficking protein particle complex subunit 4 OS=Homo sapiens OX=9606 GN=TRAPPC4 PE=1 SV=1	TRAPPC4	6	8.9	9.15	8.78	8.99	8.83	9.06	8.9	9.19	0.24	0.131976	0.355035	8.79306	4.63	0.00028	0.0056	0.26
P21359	NF1_HUMAN	Neurofibromin OS=Homo sapiens OX=9606 GN=NF1 PE=1 SV=2	NF1	6	8.64	8.98	8.83	8.85	8.77	9	8.62	8.99	0.24	0.128461	0.346356	8.93393	4.62	0.00029	0.0057	0.24
P13612	ITA4_HUMAN	Integrin alpha-4 OS=Homo sapiens OX=9606 GN=ITGA4 PE=1 SV=3	ITGA4	7	9.33	9.64	9.06	9.57	9.06	9.44	9.34	9.54	0.35	0.19136	0.515999	9.31492	4.62	0.00029	0.0057	0.24
Q96CP6	ASTRA_HUMAN	Protein Aster-A OS=Homo sapiens OX=9606 GN=GRAMD1A PE=1 SV=2	GRAMD1A	2	6.19	6.59	6.04	6.61	5.95	6.54	6.33	6.76	0.5	0.268836	0.726245	5.9209	4.61	0.00029	0.0058	0.22
Q96Q11	TRNT1_HUMAN	CCA tRNA nucleotidyltransferase 1, mitochondrial OS=Homo sapiens OX=9606 GN=TRNT1 PE=1 SV=2	TRNT1	11	10.42	10.71	10.39	10.55	10.42	10.64	10.49	10.8	0.24	0.131576	0.356087	10.11	4.61	0.00029	0.0058	0.21
O00273	DFFA_HUMAN	DNA fragmentation factor subunit alpha OS=Homo sapiens OX=9606 GN=DFFA PE=1 SV=1	DFFA	9	10.4	10.6	10.28	10.49	10.43	10.54	10.41	10.63	0.18	0.0997044	0.26984	10.5126	4.61	0.00029	0.0058	0.21
P62330	ARF6_HUMAN	ADP-ribosylation factor 6 OS=Homo sapiens OX=9606 GN=ARF6 PE=1 SV=2	ARF6	6	9.97	9.72	9.92	9.62	9.96	9.71	9.93	9.79	-0.23	-0.337931	-0.12471	9.89095	-4.6	0.0003	0.0059	0.2
P21281	VATB2_HUMAN	V-type proton ATPase subunit B, brain isoform OS=Homo sapiens OX=9606 GN=ATP6V1B2 PE=1 SV=3	ATP6V1B2	10	10.25	10.35	10.23	10.36	10.21	10.38	10.22	10.36	0.14	0.0737974	0.199999	10.311	4.6	0.0003	0.0059	0.2
O60551	NMT2_HUMAN	Glycylpeptide N-tetradecanoyltransferase 2 OS=Homo sapiens OX=9606 GN=NMT2 PE=1 SV=1	NMT2	2	7.81	7.48	7.68	7.4	7.84	7.57	7.7	7.51	-0.27	-0.391265	-0.143949	7.65257	-4.59	0.0003	0.006	0.17
Q9NP64	ZCC17_HUMAN	Zinc finger CCHC domain-containing protein 17 OS=Homo sapiens OX=9606 GN=ZCCHC17 PE=1 SV=1	ZCCHC17	3	6.88	7.17	6.74	6.93	6.64	7.02	6.68	7.12	0.33	0.175082	0.476102	7.31199	4.59	0.00031	0.006	0.17
P53999	TCP4_HUMAN	Activated RNA polymerase II transcriptional coactivator p15 OS=Homo sapiens OX=9606 GN=SUB1 PE=1 SV=3	SUB1	4	10.8	10.59	10.85	10.62	10.78	10.59	10.78	10.65	-0.19	-0.275907	-0.101397	10.8046	-4.58	0.00031	0.006	0.16
P13797	PLST_HUMAN	Plastin-3 OS=Homo sapiens OX=9606 GN=PLS3 PE=1 SV=4	PLS3	9	11.97	11.32	12.73	11.56	12.51	11.53	11.81	11.21	-0.85	-1.24018	-0.458789	10.6568	-4.63	0.00032	0.0062	0.15
Q7Z7A4	PXK_HUMAN	PX domain-containing protein kinase-like protein OS=Homo sapiens OX=9606 GN=PXK PE=1 SV=1	PXK	8	10.8	10.51	11.04	10.79	11	10.74	11	10.65	-0.28	-0.417173	-0.152772	10.6414	-4.57	0.00032	0.0061	0.14
Q9UKW4	VAV3_HUMAN	Guanine nucleotide exchange factor VAV3 OS=Homo sapiens OX=9606 GN=VAV3 PE=1 SV=1	VAV3	9	9.08	9.68	9.31	9.99	9.23	9.86	8.84	9.39	0.61	0.328091	0.891245	9.02169	4.61	0.00032	0.0062	0.14
Q6P6C2	ALKB5_HUMAN	RNA demethylase ALKBH5 OS=Homo sapiens OX=9606 GN=ALKBH5 PE=1 SV=2	ALKBH5	5	9.09	8.9	9	8.81	9.03	8.78	9	8.77	-0.22	-0.317148	-0.116014	8.86959	-4.57	0.00032	0.0062	0.13
Q96MG7	NSE3_HUMAN	Non-structural maintenance of chromosomes element 3 homolog OS=Homo sapiens OX=9606 GN=NSMCE3 PE=1 SV=1	NSMCE3	9	8.87	8.99	8.72	9.06	8.77	8.99	8.83	9.09	0.24	0.126433	0.346141	9.1414	4.56	0.00032	0.0062	0.12
Q9BS40	LXN_HUMAN	Latexin OS=Homo sapiens OX=9606 GN=LXN PE=1 SV=2	LXN	1	7.34	7.76	7.61	7.85	7.71	7.99	7.56	7.87	0.31	0.166767	0.456998	8.31613	4.56	0.00032	0.0062	0.11
P61916	NPC2_HUMAN	NPC intracellular cholesterol transporter 2 OS=Homo sapiens OX=9606 GN=NPC2 PE=1 SV=1	NPC2	6	8.74	9.11	8.48	9.18	8.71	9.01	8.66	9.62	0.58	0.313057	0.854637	8.97317	4.58	0.00033	0.0064	0.1
P43034	LIS1_HUMAN	Platelet-activating factor acetylhydrolase IB subunit beta OS=Homo sapiens OX=9606 GN=PAFAH1B1 PE=1 SV=2	PAFAH1B1	17	11.63	11.45	11.53	11.4	11.53	11.39	11.54	11.41	-0.15	-0.215895	-0.0785876	11.7211	-4.55	0.00033	0.0063	0.09
Q9UQ80	PA2G4_HUMAN	Proliferation-associated protein 2G4 OS=Homo sapiens OX=9606 GN=PA2G4 PE=1 SV=3	PA2G4	18	13.58	13.4	13.46	13.32	13.47	13.36	13.56	13.41	-0.14	-0.21191	-0.0769951	13.3937	-4.54	0.00034	0.0064	0.07
P32121	ARRB2_HUMAN	Beta-arrestin-2 OS=Homo sapiens OX=9606 GN=ARRB2 PE=1 SV=2	ARRB2	5	9.08	8.55	9.19	8.8	9.3	8.6	9.31	8.89	-0.51	-0.749327	-0.272442	9.13834	-4.55	0.00035	0.0065	0.06
Q9UL03	INT6_HUMAN	Integrator complex subunit 6 OS=Homo sapiens OX=9606 GN=INTS6 PE=1 SV=1	INTS6	6	7.78	8.02	7.88	8.08	7.76	8.05	7.73	7.99	0.25	0.130561	0.360473	7.95022	4.53	0.00034	0.0065	0.05
Q14005	IL16_HUMAN	Pro-interleukin-16 OS=Homo sapiens OX=9606 GN=IL16 PE=1 SV=4	IL16	1	3.91	3.22	4.72	2.89	4.42	3.44	4.04	3.5	-1.01	-1.4834	-0.536984	3.85353	-4.53	0.00035	0.0065	0.05
Q99519	NEUR1_HUMAN	Sialidase-1 OS=Homo sapiens OX=9606 GN=NEU1 PE=1 SV=1	NEU1	1	5.56	5.97	5.4	6.05	5.53	5.9	5.48	6.27	0.55	0.292851	0.814937	5.98876	4.5	0.00037	0.0069	-0.01
Q9BW83	IFT27_HUMAN	Intraflagellar transport protein 27 homolog OS=Homo sapiens OX=9606 GN=IFT27 PE=1 SV=1	IFT27	3	7.66	7.88	7.44	7.84	7.55	7.74	7.61	7.89	0.27	0.143833	0.400702	7.87276	4.49	0.00037	0.0069	-0.02
Q14699	RFTN1_HUMAN	Raftlin OS=Homo sapiens OX=9606 GN=RFTN1 PE=1 SV=4	RFTN1	10	11.24	11.01	11.12	10.49	11.22	10.65	11.21	10.92	-0.43	-0.634274	-0.228048	10.1163	-4.51	0.00037	0.007	-0.02
Q9UL18	AGO1_HUMAN	Protein argonaute-1 OS=Homo sapiens OX=9606 GN=AGO1 PE=1 SV=3	AGO1	5	7.44	7.74	7.43	7.63	7.52	7.71	7.47	7.83	0.26	0.138391	0.385842	7.85882	4.49	0.00037	0.007	-0.03
O14646	CHD1_HUMAN	Chromodomain-helicase-DNA-binding protein 1 OS=Homo sapiens OX=9606 GN=CHD1 PE=1 SV=2	CHD1	15	10.02	9.82	10.05	9.94	10.1	9.87	10.11	9.93	-0.18	-0.26664	-0.0954813	10.3054	-4.49	0.00038	0.007	-0.04
A2RUS2	DEND3_HUMAN	DENN domain-containing protein 3 OS=Homo sapiens OX=9606 GN=DENND3 PE=1 SV=2	DENND3	2	7.65	7.05	7.94	6.81	8.01	7.31	7.63	7.19	-0.72	-1.059	-0.378174	6.46516	-4.48	0.00039	0.0072	-0.07
P22234	PUR6_HUMAN	Bifunctional phosphoribosylaminoimidazole carboxylase/phosphoribosylaminoimidazole succinocarboxamide synthetase OS=Homo sapiens OX=9606 GN=PAICS PE=1 SV=3	PAICS	19	13.31	13.15	13.36	13.04	13.37	13.12	13.27	12.97	-0.26	-0.376852	-0.134432	13.0868	-4.47	0.00039	0.0072	-0.07
Q9NVV0	TM38B_HUMAN	Trimeric intracellular cation channel type B OS=Homo sapiens OX=9606 GN=TMEM38B PE=1 SV=1	TMEM38B	4	7.94	8.3	7.91	8.12	7.98	8.24	8.06	8.18	0.24	0.125427	0.352439	8.08782	4.46	0.00039	0.0073	-0.08
Q9Y450	HBS1L_HUMAN	HBS1-like protein OS=Homo sapiens OX=9606 GN=HBS1L PE=1 SV=1	HBS1L	22	11.87	11.58	11.98	11.75	11.96	11.72	11.82	11.54	-0.26	-0.389121	-0.137862	11.9326	-4.45	0.00041	0.0075	-0.12
Q16633	OBF1_HUMAN	POU domain class 2-associating factor 1 OS=Homo sapiens OX=9606 GN=POU2AF1 PE=1 SV=1	POU2AF1	1	6.63	5.91	6.72	5.92	6.3	5.91	6.09	5.89	-0.53	-0.778828	-0.275913	6.57744	-4.45	0.00041	0.0075	-0.12
P09104	ENOG_HUMAN	Gamma-enolase OS=Homo sapiens OX=9606 GN=ENO2 PE=1 SV=3	ENO2	8	10.51	10.08	10.61	10.07	10.89	10.32	10.93	10.17	-0.57	-0.844172	-0.301162	10.0934	-4.49	0.00042	0.0076	-0.12
Q8IV08	PLD3_HUMAN	5'-3' exonuclease PLD3 OS=Homo sapiens OX=9606 GN=PLD3 PE=1 SV=1	PLD3	3	8	8.6	7.76	8.1	7.81	8.5	7.47	8.43	0.65	0.339475	0.955499	7.87769	4.47	0.00042	0.0076	-0.12
P00505	AATM_HUMAN	Aspartate aminotransferase, mitochondrial OS=Homo sapiens OX=9606 GN=GOT2 PE=1 SV=3	GOT2	22	12.06	12.19	11.96	12.08	12.05	12.18	11.98	12.19	0.15	0.0767346	0.216856	12.4337	4.44	0.00041	0.0075	-0.13
Q15052	ARHG6_HUMAN	Rho guanine nucleotide exchange factor 6 OS=Homo sapiens OX=9606 GN=ARHGEF6 PE=1 SV=2	ARHGEF6	9	8.39	8.61	8.49	8.8	8.54	8.87	8.52	8.87	0.31	0.159314	0.451423	8.72493	4.43	0.00042	0.0076	-0.15
O14734	ACOT8_HUMAN	Acyl-coenzyme A thioesterase 8 OS=Homo sapiens OX=9606 GN=ACOT8 PE=1 SV=1	ACOT8	3	7.52	7.94	7.64	7.79	7.6	7.95	7.67	7.91	0.29	0.151145	0.428527	7.89229	4.43	0.00042	0.0076	-0.15
Q92619	HMHA1_HUMAN	Rho GTPase-activating protein 45 OS=Homo sapiens OX=9606 GN=ARHGAP45 PE=1 SV=2	ARHGAP45	18	11.56	11.33	11.55	11.25	11.63	11.35	11.47	11.4	-0.22	-0.32746	-0.115393	11.2313	-4.43	0.00042	0.0076	-0.16
Q8NBQ5	DHB11_HUMAN	Estradiol 17-beta-dehydrogenase 11 OS=Homo sapiens OX=9606 GN=HSD17B11 PE=1 SV=3	HSD17B11	11	9.9	10.08	9.49	10.02	9.81	10.02	9.77	10.34	0.38	0.19657	0.556804	10.9308	4.44	0.00043	0.0077	-0.16
P99999	CYC_HUMAN	Cytochrome c OS=Homo sapiens OX=9606 GN=CYCS PE=1 SV=2	CYCS	5	11.88	11.5	11.52	11.19	11.86	11.39	11.58	11.39	-0.34	-0.504855	-0.178026	11.3099	-4.43	0.00043	0.0076	-0.16
P43246	MSH2_HUMAN	DNA mismatch repair protein Msh2 OS=Homo sapiens OX=9606 GN=MSH2 PE=1 SV=1	MSH2	31	12.57	12.3	12.67	12.51	12.62	12.41	12.61	12.21	-0.26	-0.385239	-0.135697	12.5685	-4.43	0.00043	0.0076	-0.16
Q9H3U1	UN45A_HUMAN	Protein unc-45 homolog A OS=Homo sapiens OX=9606 GN=UNC45A PE=1 SV=1	UNC45A	23	10.53	10.7	10.53	10.78	10.53	10.71	10.54	10.66	0.18	0.0935348	0.266082	10.607	4.42	0.00043	0.0077	-0.17
Q96MX6	DAA10_HUMAN	Dynein axonemal assembly factor 10 OS=Homo sapiens OX=9606 GN=DNAAF10 PE=1 SV=1	DNAAF10	4	7.92	7.75	7.98	7.65	8.01	7.72	7.91	7.73	-0.24	-0.356072	-0.125015	7.69049	-4.41	0.00044	0.0078	-0.18
Q96AQ8	MCUR1_HUMAN	Mitochondrial calcium uniporter regulator 1 OS=Homo sapiens OX=9606 GN=MCUR1 PE=1 SV=1	MCUR1	2	7.48	7.8	7.46	7.7	7.53	7.61	7.44	7.75	0.24	0.122149	0.348934	7.58763	4.4	0.00045	0.0079	-0.21
O95453	PARN_HUMAN	Poly(A)-specific ribonuclease PARN OS=Homo sapiens OX=9606 GN=PARN PE=1 SV=1	PARN	19	10.86	11.08	10.83	10.99	10.78	10.99	10.81	11.02	0.2	0.102741	0.293552	11.1596	4.4	0.00045	0.0079	-0.21
Q6NVY1	HIBCH_HUMAN	3-hydroxyisobutyryl-CoA hydrolase, mitochondrial OS=Homo sapiens OX=9606 GN=HIBCH PE=1 SV=2	HIBCH	8	10.75	10.98	10.62	10.8	10.75	11	10.58	10.97	0.26	0.135862	0.388764	10.8253	4.4	0.00045	0.008	-0.22
Q8WZ82	OVCA2_HUMAN	Esterase OVCA2 OS=Homo sapiens OX=9606 GN=OVCA2 PE=1 SV=1	OVCA2	1	5.37	5.7	5.45	5.77	5.34	5.76	5.57	5.96	0.36	0.188262	0.53892	5.74289	4.4	0.00045	0.008	-0.22
Q96GS4	BORC6_HUMAN	BLOC-1-related complex subunit 6 OS=Homo sapiens OX=9606 GN=BORCS6 PE=1 SV=2	BORCS6	2	6.19	6.6	6.21	6.56	6.2	6.4	6.33	6.67	0.32	0.166825	0.477821	6.74398	4.39	0.00045	0.008	-0.22
O43399	TPD54_HUMAN	Tumor protein D54 OS=Homo sapiens OX=9606 GN=TPD52L2 PE=1 SV=2	TPD52L2	11	11.53	11.29	11.44	11.24	11.52	11.23	11.46	11.33	-0.22	-0.321591	-0.112076	11.652	-4.39	0.00046	0.0081	-0.24
P49585	PCY1A_HUMAN	Choline-phosphate cytidylyltransferase A OS=Homo sapiens OX=9606 GN=PCYT1A PE=1 SV=2	PCYT1A	5	8.35	8.55	8	8.4	8.11	8.36	8.22	8.51	0.29	0.147762	0.424927	8.54361	4.38	0.00047	0.0082	-0.25
P80297	MT1X_HUMAN	Metallothionein-1X OS=Homo sapiens OX=9606 GN=MT1X PE=1 SV=1	MT1X	1	8.01	7.34	7.72	7.4	7.58	7.1	8.32	6.96	-0.71	-1.05072	-0.364723	6.34999	-4.38	0.00048	0.0083	-0.27
Q8TDZ2	MICA1_HUMAN	[F-actin]-monooxygenase MICAL1 OS=Homo sapiens OX=9606 GN=MICAL1 PE=1 SV=2	MICAL1	11	10.12	10	10.17	10.05	10.18	10.03	10.2	10.02	-0.15	-0.218481	-0.075738	10.144	-4.37	0.00048	0.0083	-0.28
P04424	ARLY_HUMAN	Argininosuccinate lyase OS=Homo sapiens OX=9606 GN=ASL PE=1 SV=4	ASL	3	6.4	6.78	6.31	6.55	6.51	6.78	6.22	6.84	0.37	0.192923	0.556547	7.12648	4.37	0.00048	0.0083	-0.28
O75676	KS6A4_HUMAN	Ribosomal protein S6 kinase alpha-4 OS=Homo sapiens OX=9606 GN=RPS6KA4 PE=1 SV=1	RPS6KA4	7	8.86	8.56	8.78	8.49	8.9	8.55	8.81	8.6	-0.29	-0.425749	-0.147513	8.98148	-4.37	0.00048	0.0083	-0.28
P06132	DCUP_HUMAN	Uroporphyrinogen decarboxylase OS=Homo sapiens OX=9606 GN=UROD PE=1 SV=2	UROD	5	7.43	7.6	7.46	7.69	7.56	7.67	7.33	7.87	0.26	0.136052	0.393388	8.21085	4.36	0.00049	0.0084	-0.29
P11310	ACADM_HUMAN	Medium-chain specific acyl-CoA dehydrogenase, mitochondrial OS=Homo sapiens OX=9606 GN=ACADM PE=1 SV=1	ACADM	17	12.19	12.42	12.16	12.28	12.26	12.43	12.14	12.54	0.23	0.116593	0.337449	12.0673	4.36	0.00049	0.0084	-0.3
Q13336	UT1_HUMAN	Urea transporter 1 OS=Homo sapiens OX=9606 GN=SLC14A1 PE=1 SV=2	SLC14A1	2	7.27	7.5	8.09	6.8	7.94	7.02	7.97	6.52	-0.86	-1.27117	-0.440792	6.37982	-4.38	0.0005	0.0085	-0.3
P12235	ADT1_HUMAN	ADP/ATP translocase 1 OS=Homo sapiens OX=9606 GN=SLC25A4 PE=1 SV=4	SLC25A4	4	9.54	9.85	9.53	9.79	9.42	9.74	9.55	9.72	0.26	0.135682	0.393305	9.58243	4.35	0.00049	0.0085	-0.31
Q9BTZ2	DHRS4_HUMAN	Dehydrogenase/reductase SDR family member 4 OS=Homo sapiens OX=9606 GN=DHRS4 PE=1 SV=3	DHRS4	1	7.15	7.58	7.01	7.36	6.97	7.35	7.06	7.53	0.41	0.208006	0.60321	7.29057	4.35	0.0005	0.0085	-0.31
Q7Z3D6	GLUCM_HUMAN	D-glutamate cyclase, mitochondrial OS=Homo sapiens OX=9606 GN=DGLUCY PE=1 SV=2	DGLUCY	12	10.21	10.54	10	10.34	10.19	10.46	10.25	10.74	0.36	0.183062	0.53106	10.5654	4.35	0.0005	0.0085	-0.32
P62820	RAB1A_HUMAN	Ras-related protein Rab-1A OS=Homo sapiens OX=9606 GN=RAB1A PE=1 SV=3	RAB1A	5	9.67	9.4	9.57	9.5	9.58	9.37	9.58	9.42	-0.18	-0.261702	-0.0901143	9.63995	-4.35	0.0005	0.0085	-0.32
P07384	CAN1_HUMAN	Calpain-1 catalytic subunit OS=Homo sapiens OX=9606 GN=CAPN1 PE=1 SV=1	CAPN1	24	12.48	12.3	12.46	12.27	12.5	12.33	12.44	12.4	-0.15	-0.216827	-0.0746569	12.1239	-4.35	0.0005	0.0085	-0.32
Q9UBW7	ZMYM2_HUMAN	Zinc finger MYM-type protein 2 OS=Homo sapiens OX=9606 GN=ZMYM2 PE=1 SV=1	ZMYM2	12	9.11	9.36	9.04	9.18	9.21	9.4	9.07	9.43	0.23	0.118851	0.345552	9.40126	4.34	0.00051	0.0085	-0.33
P26640	SYVC_HUMAN	Valine--tRNA ligase OS=Homo sapiens OX=9606 GN=VARS1 PE=1 SV=4	VARS1	33	12.72	12.54	12.64	12.44	12.66	12.47	12.63	12.52	-0.17	-0.256553	-0.0881918	11.9193	-4.34	0.00051	0.0086	-0.33
Q8N6R0	EFNMT_HUMAN	eEF1A lysine and N-terminal methyltransferase OS=Homo sapiens OX=9606 GN=METTL13 PE=1 SV=1	METTL13	7	9.56	9.77	9.42	9.68	9.31	9.64	9.45	9.64	0.25	0.128309	0.373656	9.24443	4.34	0.00051	0.0086	-0.34
P00403	COX2_HUMAN	Cytochrome c oxidase subunit 2 OS=Homo sapiens OX=9606 GN=MT-CO2 PE=1 SV=1	MT-CO2	4	9.51	9.94	9.55	9.73	9.7	9.86	9.55	10.11	0.33	0.169818	0.494587	9.60909	4.34	0.00051	0.0086	-0.34
Q9BZR6	RTN4R_HUMAN	Reticulon-4 receptor OS=Homo sapiens OX=9606 GN=RTN4R PE=1 SV=1	RTN4R	1	4.27	3.21	4.09	2.64	3.54	3.37	3.65	2.96	-0.84	-1.25606	-0.431104	3.99372	-4.34	0.00051	0.0086	-0.35
Q14254	FLOT2_HUMAN	Flotillin-2 OS=Homo sapiens OX=9606 GN=FLOT2 PE=1 SV=2	FLOT2	14	10.92	11.15	11.01	11.09	11.05	11.15	10.88	11.29	0.2	0.103408	0.301398	10.8121	4.34	0.00051	0.0086	-0.35
P00367	DHE3_HUMAN	Glutamate dehydrogenase 1, mitochondrial OS=Homo sapiens OX=9606 GN=GLUD1 PE=1 SV=2	GLUD1	9	11.24	11.41	11.21	11.31	11.26	11.39	11.21	11.52	0.17	0.0890627	0.259717	11.0838	4.33	0.00052	0.0086	-0.35
P27815	PDE4A_HUMAN	cAMP-specific 3',5'-cyclic phosphodiesterase 4A OS=Homo sapiens OX=9606 GN=PDE4A PE=1 SV=3	PDE4A	1	6.23	5.89	6.5	5.5	6.45	5.94	6.41	5.88	-0.59	-0.882231	-0.301988	5.53634	-4.33	0.00052	0.0087	-0.36
O14713	ITBP1_HUMAN	Integrin beta-1-binding protein 1 OS=Homo sapiens OX=9606 GN=ITGB1BP1 PE=1 SV=1	ITGB1BP1	1	6.14	5.84	6.09	5.8	6.19	5.74	6.11	5.94	-0.3	-0.452042	-0.154715	6.12901	-4.33	0.00052	0.0087	-0.36
Q9UNP9	PPIE_HUMAN	Peptidyl-prolyl cis-trans isomerase E OS=Homo sapiens OX=9606 GN=PPIE PE=1 SV=1	PPIE	11	10.07	10.2	10.09	10.24	10.12	10.28	10.08	10.32	0.17	0.0875106	0.255734	10.6004	4.33	0.00052	0.0087	-0.37
Q9BTM9	URM1_HUMAN	Ubiquitin-related modifier 1 OS=Homo sapiens OX=9606 GN=URM1 PE=1 SV=1	URM1	1	5.19	5.57	5.11	5.79	5.19	5.53	5.23	5.6	0.45	0.226536	0.664125	5.57903	4.32	0.00054	0.0088	-0.39
Q9H1K1	ISCU_HUMAN	Iron-sulfur cluster assembly enzyme ISCU, mitochondrial OS=Homo sapiens OX=9606 GN=ISCU PE=1 SV=2	ISCU	2	7.2	7.62	7.22	7.32	7.17	7.44	7.04	7.47	0.31	0.155015	0.455802	7.31472	4.31	0.00055	0.009	-0.41
O76062	ERG24_HUMAN	Delta(14)-sterol reductase TM7SF2 OS=Homo sapiens OX=9606 GN=TM7SF2 PE=1 SV=3	TM7SF2	2	7.52	7.86	7.44	7.6	7.42	7.8	7.41	7.96	0.36	0.180794	0.531687	7.36674	4.31	0.00055	0.009	-0.41
P32519	ELF1_HUMAN	ETS-related transcription factor Elf-1 OS=Homo sapiens OX=9606 GN=ELF1 PE=1 SV=2	ELF1	11	10.28	9.97	10.31	10.1	10.23	10.06	10.24	10.05	-0.22	-0.329016	-0.111728	9.99878	-4.3	0.00055	0.009	-0.42
Q9P0N9	TBCD7_HUMAN	TBC1 domain family member 7 OS=Homo sapiens OX=9606 GN=TBC1D7 PE=1 SV=1	TBC1D7	3	8.3	8.02	8.63	8.09	8.51	8.17	8.23	8.07	-0.33	-0.490115	-0.166264	8.01134	-4.3	0.00056	0.0091	-0.43
O94829	IPO13_HUMAN	Importin-13 OS=Homo sapiens OX=9606 GN=IPO13 PE=1 SV=3	IPO13	3	7.51	7.91	7.52	7.73	7.41	7.62	7.32	7.79	0.32	0.1628	0.480259	7.51897	4.29	0.00056	0.0091	-0.43
Q15118	PDK1_HUMAN	[Pyruvate dehydrogenase (acetyl-transferring)] kinase isozyme 1, mitochondrial OS=Homo sapiens OX=9606 GN=PDK1 PE=1 SV=1	PDK1	6	10.08	9.77	10.07	9.34	10.28	9.64	9.82	9.6	-0.47	-0.707734	-0.240334	9.00931	-4.31	0.00057	0.0092	-0.43
P52564	MP2K6_HUMAN	Dual specificity mitogen-activated protein kinase kinase 6 OS=Homo sapiens OX=9606 GN=MAP2K6 PE=1 SV=1	MAP2K6	8	10.59	10.78	10.57	10.69	10.71	10.86	10.57	10.98	0.22	0.111843	0.330289	10.5159	4.29	0.00056	0.0092	-0.44
Q92667	AKAP1_HUMAN	A-kinase anchor protein 1, mitochondrial OS=Homo sapiens OX=9606 GN=AKAP1 PE=1 SV=1	AKAP1	11	10.26	9.97	10.07	9.88	10.02	9.72	10.26	9.9	-0.28	-0.422143	-0.14244	9.8098	-4.28	0.00058	0.0093	-0.46
P07108	ACBP_HUMAN	Acyl-CoA-binding protein OS=Homo sapiens OX=9606 GN=DBI PE=1 SV=2	DBI	4	11.39	11.15	11.46	11.16	11.49	11.24	11.27	11.28	-0.2	-0.295226	-0.0994745	10.9227	-4.28	0.00058	0.0094	-0.47
Q3V6T2	GRDN_HUMAN	Girdin OS=Homo sapiens OX=9606 GN=CCDC88A PE=1 SV=2	CCDC88A	8	9.78	9.49	9.94	9.61	10.01	9.62	9.75	9.61	-0.29	-0.430156	-0.144821	9.47647	-4.27	0.00059	0.0094	-0.48
Q9HCJ1	ANKH_HUMAN	Progressive ankylosis protein homolog OS=Homo sapiens OX=9606 GN=ANKH PE=1 SV=2	ANKH	2	6.64	7.29	6.97	7.1	6.81	7.21	6.71	7.19	0.41	0.208212	0.618566	6.44375	4.27	0.00059	0.0094	-0.48
O43639	NCK2_HUMAN	Cytoplasmic protein NCK2 OS=Homo sapiens OX=9606 GN=NCK2 PE=1 SV=2	NCK2	3	7.68	7.31	7.65	7.34	7.48	7.31	7.51	7.26	-0.28	-0.414658	-0.139397	7.25023	-4.27	0.00059	0.0095	-0.49
Q8N8S7	ENAH_HUMAN	Protein enabled homolog OS=Homo sapiens OX=9606 GN=ENAH PE=1 SV=2	ENAH	9	10.31	10.07	10.29	10.09	10.28	10.04	10.29	10.15	-0.21	-0.308625	-0.10369	9.22066	-4.27	0.00059	0.0095	-0.49
Q9NSK0	KLC4_HUMAN	Kinesin light chain 4 OS=Homo sapiens OX=9606 GN=KLC4 PE=1 SV=3	KLC4	9	9.32	9.52	9.14	9.33	9.32	9.51	9.17	9.6	0.25	0.126554	0.376806	9.48603	4.26	0.0006	0.0095	-0.49
P23434	GCSH_HUMAN	Glycine cleavage system H protein, mitochondrial OS=Homo sapiens OX=9606 GN=GCSH PE=1 SV=2	GCSH	2	9.23	9.4	9.24	9.41	9.2	9.45	9.33	9.63	0.23	0.113369	0.337583	9.26254	4.26	0.0006	0.0095	-0.49
Q8IWE5	PKHM2_HUMAN	Pleckstrin homology domain-containing family M member 2 OS=Homo sapiens OX=9606 GN=PLEKHM2 PE=1 SV=2	PLEKHM2	3	6.47	6.8	6.67	6.69	6.39	6.9	6.48	6.8	0.3	0.148738	0.443078	6.73623	4.26	0.0006	0.0095	-0.5
O43665	RGS10_HUMAN	Regulator of G-protein signaling 10 OS=Homo sapiens OX=9606 GN=RGS10 PE=1 SV=3	RGS10	2	7.13	6.91	7.27	6.77	7.26	6.79	7.33	6.92	-0.4	-0.59381	-0.198931	6.31719	-4.26	0.00061	0.0096	-0.51
Q9H6Q4	CIAO3_HUMAN	Cytosolic iron-sulfur assembly component 3 OS=Homo sapiens OX=9606 GN=CIAO3 PE=1 SV=1	CIAO3	2	5.37	4.75	4.83	4.31	5.13	4.25	4.93	4.71	-0.56	-0.841353	-0.281597	5.28026	-4.25	0.00061	0.0096	-0.52
Q96SB3	NEB2_HUMAN	Neurabin-2 OS=Homo sapiens OX=9606 GN=PPP1R9B PE=1 SV=3	PPP1R9B	4	8.3	8.12	8.19	8.02	8.3	7.95	8.33	8.05	-0.24	-0.366324	-0.122358	7.5953	-4.25	0.00062	0.0097	-0.53
Q9Y394	DHRS7_HUMAN	Dehydrogenase/reductase SDR family member 7 OS=Homo sapiens OX=9606 GN=DHRS7 PE=1 SV=1	DHRS7	7	9.92	10.28	9.76	10.02	9.91	10.13	9.81	10.4	0.36	0.177932	0.532741	9.85686	4.25	0.00062	0.0097	-0.53
Q12768	WASC5_HUMAN	WASH complex subunit 5 OS=Homo sapiens OX=9606 GN=WASHC5 PE=1 SV=1	WASHC5	20	10.76	10.93	10.78	10.87	10.8	10.89	10.76	10.95	0.13	0.0669173	0.200668	10.8295	4.24	0.00062	0.0098	-0.54
Q96HC4	PDLI5_HUMAN	PDZ and LIM domain protein 5 OS=Homo sapiens OX=9606 GN=PDLIM5 PE=1 SV=5	PDLIM5	2	6.7	7.02	6.72	7.08	6.58	7.08	6.73	7.05	0.38	0.187594	0.563349	7.33404	4.24	0.00063	0.0099	-0.55
P55957	BID_HUMAN	BH3-interacting domain death agonist OS=Homo sapiens OX=9606 GN=BID PE=1 SV=1	BID	3	8.84	8.68	8.81	8.66	8.77	8.62	8.91	8.61	-0.19	-0.280419	-0.0932968	8.71288	-4.23	0.00063	0.0099	-0.56
Q9NV88	INT9_HUMAN	Integrator complex subunit 9 OS=Homo sapiens OX=9606 GN=INTS9 PE=1 SV=2	INTS9	4	7.98	8.22	8.03	8.17	7.99	8.15	8	8.18	0.18	0.0888493	0.267064	8.18448	4.23	0.00063	0.0099	-0.56
P13804	ETFA_HUMAN	Electron transfer flavoprotein subunit alpha, mitochondrial OS=Homo sapiens OX=9606 GN=ETFA PE=1 SV=1	ETFA	10	11.78	11.97	11.65	11.79	11.76	11.97	11.68	12.11	0.24	0.122192	0.367349	11.5157	4.23	0.00063	0.0099	-0.56
Q5TA45	INT11_HUMAN	Integrator complex subunit 11 OS=Homo sapiens OX=9606 GN=INTS11 PE=1 SV=2	INTS11	7	8.73	9.03	8.74	8.97	8.73	8.95	8.77	8.87	0.21	0.106392	0.320256	8.89407	4.23	0.00064	0.0099	-0.57
Q9BVK6	TMED9_HUMAN	Transmembrane emp24 domain-containing protein 9 OS=Homo sapiens OX=9606 GN=TMED9 PE=1 SV=2	TMED9	7	10.07	10.21	9.87	10.05	9.86	10.1	9.87	10.2	0.22	0.111866	0.33674	10.2914	4.23	0.00064	0.0099	-0.57
O43432	IF4G3_HUMAN	Eukaryotic translation initiation factor 4 gamma 3 OS=Homo sapiens OX=9606 GN=EIF4G3 PE=1 SV=2	EIF4G3	12	10.1	10.41	10.03	10.21	10.12	10.37	10.21	10.42	0.24	0.117088	0.35364	9.61535	4.22	0.00065	0.01	-0.59
P16930	FAAA_HUMAN	Fumarylacetoacetase OS=Homo sapiens OX=9606 GN=FAH PE=1 SV=2	FAH	5	9.77	10.04	9.59	9.91	9.82	10.15	9.75	10.25	0.35	0.175899	0.531484	9.17491	4.22	0.00066	0.01	-0.59
Q99470	SDF2_HUMAN	Stromal cell-derived factor 2 OS=Homo sapiens OX=9606 GN=SDF2 PE=1 SV=2	SDF2	1	5.11	5.23	4.68	5.35	4.73	5.28	4.85	5.42	0.48	0.237835	0.719025	5.21754	4.22	0.00066	0.01	-0.59
O75439	MPPB_HUMAN	Mitochondrial-processing peptidase subunit beta OS=Homo sapiens OX=9606 GN=PMPCB PE=1 SV=2	PMPCB	12	11.42	11.56	11.37	11.52	11.36	11.52	11.38	11.57	0.16	0.0792206	0.239693	11.264	4.21	0.00066	0.01	-0.6
Q9NYI0	PSD3_HUMAN	PH and SEC7 domain-containing protein 3 OS=Homo sapiens OX=9606 GN=PSD3 PE=1 SV=2	PSD3	6	7.99	7.72	8.28	7.8	8.28	7.83	7.92	7.55	-0.39	-0.58879	-0.194366	7.8231	-4.21	0.00067	0.01	-0.61
P30084	ECHM_HUMAN	Enoyl-CoA hydratase, mitochondrial OS=Homo sapiens OX=9606 GN=ECHS1 PE=1 SV=4	ECHS1	11	10.29	10.56	10.15	10.33	10.2	10.51	10.11	10.49	0.28	0.1401	0.426078	10.6775	4.2	0.00068	0.01	-0.63
P00492	HPRT_HUMAN	Hypoxanthine-guanine phosphoribosyltransferase OS=Homo sapiens OX=9606 GN=HPRT1 PE=1 SV=2	HPRT1	9	11.51	11.38	11.5	11.34	11.62	11.41	11.47	11.34	-0.16	-0.237942	-0.0782269	11.2785	-4.2	0.00069	0.01	-0.63
Q96JJ3	ELMO2_HUMAN	Engulfment and cell motility protein 2 OS=Homo sapiens OX=9606 GN=ELMO2 PE=1 SV=2	ELMO2	6	8.17	8.52	8.24	8.55	8.16	8.43	8.15	8.29	0.27	0.132767	0.404925	8.03745	4.19	0.0007	0.011	-0.65
Q8N357	S35F6_HUMAN	Solute carrier family 35 member F6 OS=Homo sapiens OX=9606 GN=SLC35F6 PE=1 SV=1	SLC35F6	2	6.88	7.33	6.68	7.02	6.68	7.14	6.77	7.29	0.44	0.218355	0.666142	6.96543	4.19	0.0007	0.011	-0.65
Q96KP1	EXOC2_HUMAN	Exocyst complex component 2 OS=Homo sapiens OX=9606 GN=EXOC2 PE=1 SV=1	EXOC2	10	9.25	9.4	9.21	9.31	9.16	9.39	9.19	9.39	0.17	0.0841755	0.256886	9.45978	4.19	0.0007	0.011	-0.65
Q86UT6	NLRX1_HUMAN	NLR family member X1 OS=Homo sapiens OX=9606 GN=NLRX1 PE=1 SV=1	NLRX1	5	7.42	7.8	7.55	7.72	7.65	7.78	7.44	8.1	0.33	0.163864	0.500434	7.83315	4.18	0.0007	0.011	-0.66
O00483	NDUA4_HUMAN	Cytochrome c oxidase subunit NDUFA4 OS=Homo sapiens OX=9606 GN=NDUFA4 PE=1 SV=1	NDUFA4	5	10.99	11.61	10.51	11.5	10.77	11.4	11.46	11.9	0.67	0.333049	1.01009	11.2687	4.23	0.00073	0.011	-0.66
Q8WUI4	HDAC7_HUMAN	Histone deacetylase 7 OS=Homo sapiens OX=9606 GN=HDAC7 PE=1 SV=2	HDAC7	15	10.63	10.4	10.58	10.28	10.65	10.36	10.43	10.11	-0.29	-0.433722	-0.141732	10.1804	-4.18	0.00071	0.011	-0.67
Q9GZY6	NTAL_HUMAN	Linker for activation of T-cells family member 2 OS=Homo sapiens OX=9606 GN=LAT2 PE=1 SV=1	LAT2	5	9.45	8.78	9.28	8.87	9.36	8.81	9.2	8.84	-0.5	-0.750765	-0.245716	8.8754	-4.19	0.00073	0.011	-0.68
Q9NRF8	PYRG2_HUMAN	CTP synthase 2 OS=Homo sapiens OX=9606 GN=CTPS2 PE=1 SV=1	CTPS2	12	10.49	10.7	10.49	10.64	10.61	10.67	10.44	10.81	0.2	0.0966897	0.29723	10.5477	4.16	0.00073	0.011	-0.7
O75843	AP1G2_HUMAN	AP-1 complex subunit gamma-like 2 OS=Homo sapiens OX=9606 GN=AP1G2 PE=1 SV=1	AP1G2	3	6.96	7.28	7.2	7.49	7.12	7.5	7.08	7.39	0.32	0.158814	0.489292	6.66383	4.16	0.00074	0.011	-0.71
P11166	GTR1_HUMAN	Solute carrier family 2, facilitated glucose transporter member 1 OS=Homo sapiens OX=9606 GN=SLC2A1 PE=1 SV=2	SLC2A1	6	10.13	9.8	10.39	9.83	10.16	9.79	9.99	9.82	-0.36	-0.546818	-0.177406	9.67982	-4.16	0.00075	0.011	-0.72
Q9BX40	LS14B_HUMAN	Protein LSM14 homolog B OS=Homo sapiens OX=9606 GN=LSM14B PE=1 SV=1	LSM14B	9	10.84	10.62	11.19	10.84	11.03	10.72	10.98	10.58	-0.32	-0.483091	-0.156742	10.7939	-4.16	0.00075	0.011	-0.72
Q8NF37	PCAT1_HUMAN	Lysophosphatidylcholine acyltransferase 1 OS=Homo sapiens OX=9606 GN=LPCAT1 PE=1 SV=2	LPCAT1	8	9.83	9.65	9.87	9.74	9.78	9.54	9.85	9.53	-0.22	-0.332271	-0.107648	9.83642	-4.15	0.00075	0.011	-0.73
Q9Y5K8	VATD_HUMAN	V-type proton ATPase subunit D OS=Homo sapiens OX=9606 GN=ATP6V1D PE=1 SV=1	ATP6V1D	2	8.74	8.92	8.62	8.86	8.67	8.77	8.72	8.98	0.2	0.0968139	0.299017	8.83649	4.15	0.00076	0.011	-0.73
Q14203	DCTN1_HUMAN	Dynactin subunit 1 OS=Homo sapiens OX=9606 GN=DCTN1 PE=1 SV=3	DCTN1	32	11.27	11.39	11.29	11.44	11.31	11.37	11.25	11.41	0.12	0.0588825	0.181905	11.5752	4.15	0.00076	0.011	-0.73
Q96NB2	SFXN2_HUMAN	Sideroflexin-2 OS=Homo sapiens OX=9606 GN=SFXN2 PE=1 SV=2	SFXN2	6	9.17	9.41	9.2	9.44	9.34	9.47	9.22	9.53	0.23	0.111544	0.344733	8.97757	4.15	0.00076	0.011	-0.73
Q06413	MEF2C_HUMAN	Myocyte-specific enhancer factor 2C OS=Homo sapiens OX=9606 GN=MEF2C PE=1 SV=1	MEF2C	5	9.81	9.43	10.19	9.64	10.07	9.69	9.74	9.38	-0.42	-0.627578	-0.20342	9.65267	-4.16	0.00076	0.011	-0.73
P41240	CSK_HUMAN	Tyrosine-protein kinase CSK OS=Homo sapiens OX=9606 GN=CSK PE=1 SV=1	CSK	9	10.47	10.02	10.35	9.84	10.18	9.75	10.47	9.9	-0.49	-0.742499	-0.24043	9.98541	-4.16	0.00079	0.012	-0.76
Q08AM6	VAC14_HUMAN	Protein VAC14 homolog OS=Homo sapiens OX=9606 GN=VAC14 PE=1 SV=1	VAC14	13	9.49	9.66	9.42	9.58	9.51	9.6	9.41	9.77	0.19	0.0941203	0.292066	9.88342	4.14	0.00078	0.011	-0.76
Q9NVZ3	NECP2_HUMAN	Adaptin ear-binding coat-associated protein 2 OS=Homo sapiens OX=9606 GN=NECAP2 PE=1 SV=1	NECAP2	9	10.35	10.63	10.4	10.51	10.45	10.56	10.31	10.53	0.18	0.0869403	0.270268	10.8368	4.13	0.00079	0.012	-0.77
Q14738	2A5D_HUMAN	Serine/threonine-protein phosphatase 2A 56 kDa regulatory subunit delta isoform OS=Homo sapiens OX=9606 GN=PPP2R5D PE=1 SV=1	PPP2R5D	13	9.54	9.75	9.73	9.96	9.59	9.77	9.57	9.8	0.21	0.103722	0.322529	10.2047	4.13	0.00079	0.012	-0.77
Q9UPR0	PLCL2_HUMAN	Inactive phospholipase C-like protein 2 OS=Homo sapiens OX=9606 GN=PLCL2 PE=1 SV=2	PLCL2	1	5.29	5.1	5.45	5.1	5.37	5	5.53	4.91	-0.38	-0.577374	-0.185422	5.2013	-4.13	0.00079	0.012	-0.78
O95573	ACSL3_HUMAN	Fatty acid CoA ligase Acsl3 OS=Homo sapiens OX=9606 GN=ACSL3 PE=1 SV=3	ACSL3	15	10.87	10.68	10.98	10.77	10.9	10.77	10.8	10.7	-0.16	-0.240484	-0.0771427	10.8782	-4.12	0.0008	0.012	-0.79
Q86UY8	NT5D3_HUMAN	5'-nucleotidase domain-containing protein 3 OS=Homo sapiens OX=9606 GN=NT5DC3 PE=1 SV=1	NT5DC3	2	7.9	7.65	7.88	7.73	7.87	7.71	8.08	7.6	-0.26	-0.390522	-0.12491	7.40827	-4.11	0.00081	0.012	-0.8
Q9H7H0	MET17_HUMAN	Methyltransferase-like protein 17, mitochondrial OS=Homo sapiens OX=9606 GN=METTL17 PE=1 SV=1	METTL17	4	8.36	8.08	8.36	7.67	8.65	7.86	8.09	8.01	-0.46	-0.698868	-0.223542	8.24909	-4.12	0.00082	0.012	-0.81
Q16698	DECR_HUMAN	2,4-dienoyl-CoA reductase [(3E)-enoyl-CoA-producing], mitochondrial OS=Homo sapiens OX=9606 GN=DECR1 PE=1 SV=1	DECR1	15	12.7	12.99	12.72	12.82	12.81	12.96	12.6	13.07	0.25	0.123203	0.385871	12.1647	4.11	0.00082	0.012	-0.82
Q9H147	TDIF1_HUMAN	Deoxynucleotidyltransferase terminal-interacting protein 1 OS=Homo sapiens OX=9606 GN=DNTTIP1 PE=1 SV=2	DNTTIP1	6	9.34	9.19	9.4	9.12	9.43	9.2	9.42	9.31	-0.19	-0.288079	-0.0919311	9.31347	-4.11	0.00083	0.012	-0.82
P52701	MSH6_HUMAN	DNA mismatch repair protein Msh6 OS=Homo sapiens OX=9606 GN=MSH6 PE=1 SV=2	MSH6	41	13.08	12.82	13.24	13.03	13.14	12.94	13.18	12.72	-0.28	-0.43029	-0.137214	13.0053	-4.11	0.00084	0.012	-0.83
Q9Y487	VPP2_HUMAN	V-type proton ATPase 116 kDa subunit a 2 OS=Homo sapiens OX=9606 GN=ATP6V0A2 PE=1 SV=2	ATP6V0A2	9	11.06	11.25	11.01	11.17	10.93	11.16	11.08	11.22	0.18	0.0875549	0.274941	11.1534	4.1	0.00084	0.012	-0.83
P12955	PEPD_HUMAN	Xaa-Pro dipeptidase OS=Homo sapiens OX=9606 GN=PEPD PE=1 SV=3	PEPD	8	9.27	9.46	9.15	9.33	9.22	9.39	9.23	9.5	0.2	0.0964395	0.303277	9.48671	4.1	0.00084	0.012	-0.84
Q8NCG7	DGLB_HUMAN	Diacylglycerol lipase-beta OS=Homo sapiens OX=9606 GN=DAGLB PE=1 SV=2	DAGLB	11	9.62	9.76	9.56	9.79	9.56	9.67	9.59	9.82	0.18	0.0859455	0.271079	10.2862	4.09	0.00086	0.012	-0.86
O60518	RNBP6_HUMAN	Ran-binding protein 6 OS=Homo sapiens OX=9606 GN=RANBP6 PE=1 SV=2	RANBP6	4	9.22	9.02	9.29	9.15	9.35	9.06	9.34	9.11	-0.21	-0.325355	-0.103079	9.04467	-4.09	0.00086	0.012	-0.86
P46100	ATRX_HUMAN	Transcriptional regulator ATRX OS=Homo sapiens OX=9606 GN=ATRX PE=1 SV=6	ATRX	27	11.33	11.56	11.44	11.53	11.46	11.53	11.37	11.64	0.17	0.0797174	0.251822	11.4441	4.08	0.00087	0.012	-0.87
Q8N766	EMC1_HUMAN	ER membrane protein complex subunit 1 OS=Homo sapiens OX=9606 GN=EMC1 PE=1 SV=1	EMC1	12	9.5	9.72	9.33	9.59	9.34	9.69	9.6	9.78	0.25	0.121934	0.385528	9.7627	4.08	0.00087	0.012	-0.87
Q9UIQ6	LCAP_HUMAN	Leucyl-cystinyl aminopeptidase OS=Homo sapiens OX=9606 GN=LNPEP PE=1 SV=3	LNPEP	19	10.99	11.21	11.15	11.19	11.09	11.26	10.98	11.2	0.16	0.0756422	0.239386	11.2286	4.08	0.00088	0.012	-0.88
P15104	GLNA_HUMAN	Glutamine synthetase OS=Homo sapiens OX=9606 GN=GLUL PE=1 SV=4	GLUL	4	9.15	8.95	9.23	8.81	9.39	8.97	9.92	8.93	-0.51	-0.771119	-0.244075	8.69543	-4.09	0.00089	0.013	-0.89
Q2T9J0	TYSD1_HUMAN	Peroxisomal leader peptide-processing protease OS=Homo sapiens OX=9606 GN=TYSND1 PE=1 SV=3	TYSND1	3	6.73	7.05	6.52	6.89	6.52	6.81	6.62	7.05	0.36	0.170462	0.540167	6.24385	4.08	0.00088	0.012	-0.89
Q92614	MY18A_HUMAN	Unconventional myosin-XVIIIa OS=Homo sapiens OX=9606 GN=MYO18A PE=1 SV=3	MYO18A	51	12.07	12.19	12.03	12.21	12.07	12.2	11.95	12.43	0.23	0.108168	0.343025	12.8632	4.07	0.00089	0.013	-0.89
Q9ULP0	NDRG4_HUMAN	Protein NDRG4 OS=Homo sapiens OX=9606 GN=NDRG4 PE=1 SV=2	NDRG4	1	6.37	5.55	6.04	5.36	6.46	5.55	6.28	5.94	-0.69	-1.05344	-0.331552	4.97417	-4.07	0.0009	0.013	-0.9
Q86WK6	AMGO1_HUMAN	Amphoterin-induced protein 1 OS=Homo sapiens OX=9606 GN=AMIGO1 PE=1 SV=1	AMIGO1	1	9.09	9.28	8.91	9.23	9.07	9.25	9.11	9.39	0.24	0.114823	0.364914	9.30467	4.07	0.0009	0.013	-0.9
Q8NCW5	NNRE_HUMAN	NAD(P)H-hydrate epimerase OS=Homo sapiens OX=9606 GN=NAXE PE=1 SV=2	NAXE	9	11.6	11.89	11.49	11.64	11.72	11.91	11.59	12.07	0.28	0.133474	0.424198	11.4964	4.07	0.0009	0.013	-0.9
P30837	AL1B1_HUMAN	Aldehyde dehydrogenase X, mitochondrial OS=Homo sapiens OX=9606 GN=ALDH1B1 PE=1 SV=4	ALDH1B1	10	10.9	11.25	10.74	11.02	11.08	11.22	10.86	11.39	0.33	0.157101	0.501503	10.2128	4.05	0.00092	0.013	-0.93
Q6NXT4	ZNT6_HUMAN	Zinc transporter 6 OS=Homo sapiens OX=9606 GN=SLC30A6 PE=1 SV=2	SLC30A6	1	5.83	6.31	5.68	6.07	5.83	6.18	5.85	6.19	0.39	0.184388	0.588951	5.9322	4.05	0.00093	0.013	-0.93
P31749	AKT1_HUMAN	RAC-alpha serine/threonine-protein kinase OS=Homo sapiens OX=9606 GN=AKT1 PE=1 SV=2	AKT1	7	9.96	10.21	10.15	10.31	10.09	10.28	10.01	10.24	0.21	0.0977595	0.315104	9.82452	4.03	0.00098	0.014	-0.98
Q9Y4W6	AFG32_HUMAN	AFG3-like protein 2 OS=Homo sapiens OX=9606 GN=AFG3L2 PE=1 SV=2	AFG3L2	26	12.3	12.53	12.2	12.38	12.31	12.48	12.27	12.63	0.23	0.110961	0.35769	12.11	4.03	0.00098	0.014	-0.99
O00139	KIF2A_HUMAN	Kinesin-like protein KIF2A OS=Homo sapiens OX=9606 GN=KIF2A PE=1 SV=3	KIF2A	17	11.19	11.08	11.21	11.12	11.19	11.07	11.21	11.06	-0.12	-0.180355	-0.0557855	11.1681	-4.02	0.00099	0.014	-1
P0C7P0	CISD3_HUMAN	CDGSH iron-sulfur domain-containing protein 3, mitochondrial OS=Homo sapiens OX=9606 GN=CISD3 PE=1 SV=1	CISD3	1	6.66	6.45	6.7	6.01	7.04	6.33	6.97	6.44	-0.53	-0.812083	-0.251102	6.61119	-4.02	0.001	0.014	-1
Q9NY26	S39A1_HUMAN	Zinc transporter ZIP1 OS=Homo sapiens OX=9606 GN=SLC39A1 PE=1 SV=1	SLC39A1	1	7.19	7.56	7.36	7.58	7.19	7.72	7.03	7.52	0.4	0.190131	0.615241	7.10245	4.02	0.001	0.014	-1.01
Q9BSJ8	ESYT1_HUMAN	Extended synaptotagmin-1 OS=Homo sapiens OX=9606 GN=ESYT1 PE=1 SV=1	ESYT1	24	11.69	11.91	11.74	11.81	11.66	11.84	11.66	11.88	0.18	0.0826807	0.267617	11.7378	4.02	0.001	0.014	-1.01
Q9BX68	HINT2_HUMAN	Adenosine 5'-monophosphoramidase HINT2 OS=Homo sapiens OX=9606 GN=HINT2 PE=1 SV=1	HINT2	6	8.89	9.12	9.03	9.14	8.91	9.11	8.79	9.03	0.2	0.0921383	0.298278	9.65668	4.02	0.001	0.014	-1.01
Q9BV57	MTND_HUMAN	Acireductone dioxygenase OS=Homo sapiens OX=9606 GN=ADI1 PE=1 SV=1	ADI1	2	8.75	8.37	8.5	8.27	8.75	8.36	8.55	8.31	-0.31	-0.471895	-0.145563	8.67637	-4.01	0.001	0.014	-1.02
Q99719	SEPT5_HUMAN	Septin-5 OS=Homo sapiens OX=9606 GN=SEPTIN5 PE=1 SV=1	SEPTIN5	1	6.92	7.43	7.07	7.27	7.27	7.45	6.99	7.53	0.35	0.166897	0.542737	7.62656	4	0.001	0.014	-1.04
O95202	LETM1_HUMAN	Mitochondrial proton/calcium exchanger protein OS=Homo sapiens OX=9606 GN=LETM1 PE=1 SV=1	LETM1	17	11.06	11.27	10.87	11.06	11.09	11.29	10.98	11.39	0.25	0.118357	0.385324	11.2429	4	0.001	0.014	-1.04
O43566	RGS14_HUMAN	Regulator of G-protein signaling 14 OS=Homo sapiens OX=9606 GN=RGS14 PE=1 SV=4	RGS14	3	7.5	7.08	7.25	6.68	7.02	6.7	7.32	6.82	-0.45	-0.695115	-0.213236	6.32391	-4	0.001	0.014	-1.05
Q01459	DIAC_HUMAN	Di-N-acetylchitobiase OS=Homo sapiens OX=9606 GN=CTBS PE=1 SV=1	CTBS	1	4.88	5.82	4.39	5.01	4.94	5.59	4.92	5.92	0.8	0.37678	1.22827	5.35681	4	0.0011	0.014	-1.05
Q9H488	OFUT1_HUMAN	GDP-fucose protein O-fucosyltransferase 1 OS=Homo sapiens OX=9606 GN=POFUT1 PE=1 SV=1	POFUT1	4	9.1	9.33	9.02	9.2	8.96	9.23	8.92	9.13	0.22	0.104628	0.341818	8.75208	3.99	0.0011	0.014	-1.06
P60174	TPIS_HUMAN	Triosephosphate isomerase OS=Homo sapiens OX=9606 GN=TPI1 PE=1 SV=4	TPI1	18	14.46	14.24	14.44	13.98	14.58	14.2	14.46	14.23	-0.33	-0.497618	-0.152529	13.786	-4.01	0.0011	0.015	-1.07
Q15746	MYLK_HUMAN	Myosin light chain kinase, smooth muscle OS=Homo sapiens OX=9606 GN=MYLK PE=1 SV=4	MYLK	13	10.42	10.06	10.91	10.28	10.86	10.41	10.43	10.28	-0.4	-0.608246	-0.186163	9.97769	-4	0.0011	0.015	-1.07
Q96QZ7	MAGI1_HUMAN	Membrane-associated guanylate kinase, WW and PDZ domain-containing protein 1 OS=Homo sapiens OX=9606 GN=MAGI1 PE=1 SV=3	MAGI1	3	8.91	8.21	9.2	8.65	9.39	8.54	9.1	8.17	-0.76	-1.16276	-0.356554	7.24184	-4.01	0.0011	0.015	-1.08
Q9H098	F107B_HUMAN	Protein FAM107B OS=Homo sapiens OX=9606 GN=FAM107B PE=1 SV=1	FAM107B	8	10.16	9.87	10.43	10.19	10.45	10.14	10.34	9.97	-0.3	-0.461114	-0.140321	10.0233	-3.98	0.0011	0.015	-1.09
Q02750	MP2K1_HUMAN	Dual specificity mitogen-activated protein kinase kinase 1 OS=Homo sapiens OX=9606 GN=MAP2K1 PE=1 SV=2	MAP2K1	6	9.84	9.73	9.84	9.6	9.9	9.61	9.72	9.58	-0.19	-0.295059	-0.0894621	9.62288	-3.97	0.0011	0.015	-1.11
Q96HN2	SAHH3_HUMAN	Adenosylhomocysteinase 3 OS=Homo sapiens OX=9606 GN=AHCYL2 PE=1 SV=1	AHCYL2	1	6.33	6.78	6.49	6.6	6.46	6.62	6.28	6.81	0.31	0.144068	0.476068	6.69931	3.96	0.0011	0.015	-1.12
P49754	VPS41_HUMAN	Vacuolar protein sorting-associated protein 41 homolog OS=Homo sapiens OX=9606 GN=VPS41 PE=1 SV=3	VPS41	3	8.01	8.26	8.03	8.16	8	8.26	7.97	8.38	0.26	0.122077	0.403631	8.53896	3.96	0.0011	0.015	-1.13
Q9BZK7	TBL1R_HUMAN	F-box-like/WD repeat-containing protein TBL1XR1 OS=Homo sapiens OX=9606 GN=TBL1XR1 PE=1 SV=1	TBL1XR1	11	11.31	11.17	11.52	11.25	11.48	11.3	11.34	11.17	-0.19	-0.288558	-0.087225	11.1321	-3.96	0.0011	0.015	-1.13
P46459	NSF_HUMAN	Vesicle-fusing ATPase OS=Homo sapiens OX=9606 GN=NSF PE=1 SV=3	NSF	24	12.22	12.39	12.23	12.29	12.2	12.33	12.14	12.36	0.14	0.0653592	0.216792	12.0663	3.95	0.0011	0.015	-1.14
P62879	GBB2_HUMAN	Guanine nucleotide-binding protein G(I)/G(S)/G(T) subunit beta-2 OS=Homo sapiens OX=9606 GN=GNB2 PE=1 SV=3	GNB2	4	8.42	8.26	8.41	8.07	8.45	8.19	8.29	8.23	-0.21	-0.317869	-0.0958281	8.50019	-3.95	0.0011	0.015	-1.14
Q15797	SMAD1_HUMAN	Mothers against decapentaplegic homolog 1 OS=Homo sapiens OX=9606 GN=SMAD1 PE=1 SV=1	SMAD1	2	7.77	7.46	7.88	7.53	7.69	7.61	7.86	7.58	-0.26	-0.396165	-0.119259	7.6643	-3.95	0.0012	0.015	-1.15
Q5JSL3	DOC11_HUMAN	Dedicator of cytokinesis protein 11 OS=Homo sapiens OX=9606 GN=DOCK11 PE=1 SV=2	DOCK11	26	11.37	11.2	11.44	11.21	11.45	11.24	11.28	11.19	-0.18	-0.273489	-0.0821824	11.4191	-3.94	0.0012	0.015	-1.16
Q96GC9	VMP1_HUMAN	Vacuole membrane protein 1 OS=Homo sapiens OX=9606 GN=VMP1 PE=1 SV=1	VMP1	1	5.94	5.62	5.94	5.59	6.12	5.66	5.9	5.42	-0.4	-0.621709	-0.186541	5.79359	-3.94	0.0012	0.016	-1.17
Q5T280	CI114_HUMAN	Putative methyltransferase C9orf114 OS=Homo sapiens OX=9606 GN=SPOUT1 PE=1 SV=3	SPOUT1	3	7.48	7.76	7.39	7.89	7.49	7.82	7.73	7.81	0.3	0.13677	0.456271	7.8401	3.94	0.0012	0.016	-1.18
Q9Y696	CLIC4_HUMAN	Chloride intracellular channel protein 4 OS=Homo sapiens OX=9606 GN=CLIC4 PE=1 SV=4	CLIC4	11	10.86	10.53	10.96	10.57	10.98	10.29	11.19	10.71	-0.47	-0.72888	-0.219428	10.7665	-3.96	0.0012	0.016	-1.18
Q9UN37	VPS4A_HUMAN	Vacuolar protein sorting-associated protein 4A OS=Homo sapiens OX=9606 GN=VPS4A PE=1 SV=1	VPS4A	6	9.18	9.35	9.12	9.32	9.1	9.24	9.13	9.35	0.18	0.0840078	0.28091	9.4131	3.93	0.0012	0.016	-1.19
Q00653	NFKB2_HUMAN	Nuclear factor NF-kappa-B p100 subunit OS=Homo sapiens OX=9606 GN=NFKB2 PE=1 SV=4	NFKB2	10	9.55	9.87	9.35	9.48	9.48	9.79	9.38	10.04	0.36	0.163894	0.54826	9.09425	3.93	0.0012	0.016	-1.19
P62258	1433E_HUMAN	14-3-3 protein epsilon OS=Homo sapiens OX=9606 GN=YWHAE PE=1 SV=1	YWHAE	17	13.75	13.63	13.68	13.56	13.71	13.57	13.65	13.6	-0.11	-0.16779	-0.0500081	13.5833	-3.92	0.0012	0.016	-1.21
Q6JBY9	CPZIP_HUMAN	CapZ-interacting protein OS=Homo sapiens OX=9606 GN=RCSD1 PE=1 SV=1	RCSD1	19	13.54	13.01	13.43	12.99	13.53	13.11	13.57	13.35	-0.4	-0.619909	-0.185753	12.766	-3.95	0.0013	0.016	-1.21
Q6UXV4	MIC27_HUMAN	MICOS complex subunit MIC27 OS=Homo sapiens OX=9606 GN=APOOL PE=1 SV=1	APOOL	5	8.97	9.2	8.79	9	8.93	9.15	8.89	9.35	0.28	0.127421	0.428458	8.83065	3.92	0.0012	0.016	-1.22
Q9GZU7	CTDS1_HUMAN	Carboxy-terminal domain RNA polymerase II polypeptide A small phosphatase 1 OS=Homo sapiens OX=9606 GN=CTDSP1 PE=1 SV=1	CTDSP1	2	7.64	7.37	7.7	7.51	7.69	7.48	7.62	7.5	-0.2	-0.307676	-0.0913692	7.97533	-3.91	0.0012	0.016	-1.23
P61221	ABCE1_HUMAN	ATP-binding cassette sub-family E member 1 OS=Homo sapiens OX=9606 GN=ABCE1 PE=1 SV=1	ABCE1	19	12.76	12.57	12.55	12.4	12.68	12.45	12.83	12.58	-0.2	-0.315114	-0.0935304	12.4624	-3.91	0.0013	0.016	-1.23
Q8IY26	PLPP6_HUMAN	Polyisoprenoid diphosphate/phosphate phosphohydrolase PLPP6 OS=Homo sapiens OX=9606 GN=PLPP6 PE=1 SV=3	PLPP6	2	5.09	5.24	4.62	5.32	4.91	5.24	4.79	5.16	0.39	0.176264	0.596037	5.54916	3.9	0.0013	0.017	-1.25
Q9NX76	CKLF6_HUMAN	CKLF-like MARVEL transmembrane domain-containing protein 6 OS=Homo sapiens OX=9606 GN=CMTM6 PE=1 SV=1	CMTM6	1	8.11	8.4	8.1	8.33	7.91	8.21	8.1	8.28	0.25	0.114652	0.388359	8.56298	3.9	0.0013	0.017	-1.26
Q9BQP9	BPIA3_HUMAN	BPI fold-containing family A member 3 OS=Homo sapiens OX=9606 GN=BPIFA3 PE=2 SV=3	BPIFA3	1	8.01	8.27	7.84	8.16	7.9	8.22	7.84	8.16	0.3	0.138137	0.46811	7.54555	3.9	0.0013	0.017	-1.26
Q9NUQ8	ABCF3_HUMAN	ATP-binding cassette sub-family F member 3 OS=Homo sapiens OX=9606 GN=ABCF3 PE=1 SV=2	ABCF3	9	9.5	9.72	9.43	9.68	9.31	9.56	9.47	9.62	0.22	0.0985409	0.334469	9.67743	3.89	0.0013	0.017	-1.27
P54803	GALC_HUMAN	Galactocerebrosidase OS=Homo sapiens OX=9606 GN=GALC PE=1 SV=3	GALC	1	6.97	7.61	6.92	7.31	7.02	7.68	6.85	7.9	0.69	0.31201	1.0621	6.57519	3.89	0.0014	0.017	-1.29
P34059	GALNS_HUMAN	N-acetylgalactosamine-6-sulfatase OS=Homo sapiens OX=9606 GN=GALNS PE=1 SV=1	GALNS	1	6.19	6.81	6.4	6.49	6.16	6.71	6.17	6.57	0.42	0.188194	0.64267	6.28982	3.88	0.0013	0.017	-1.3
Q8N8R5	CB069_HUMAN	Mitochondrial protein C2orf69 OS=Homo sapiens OX=9606 GN=C2orf69 PE=1 SV=1	C2orf69	1	6.25	5.79	6.14	5.98	6.3	5.94	6.11	5.91	-0.3	-0.463289	-0.135594	6.31875	-3.87	0.0013	0.017	-1.3
Q5SW79	CE170_HUMAN	Centrosomal protein of 170 kDa OS=Homo sapiens OX=9606 GN=CEP170 PE=1 SV=1	CEP170	34	11.73	11.56	11.68	11.59	11.8	11.67	11.8	11.63	-0.14	-0.2125	-0.0620962	11.5455	-3.87	0.0014	0.017	-1.31
Q8NCC3	PAG15_HUMAN	Phospholipase A2 group XV OS=Homo sapiens OX=9606 GN=PLA2G15 PE=1 SV=2	PLA2G15	2	5.82	6.13	5.75	6.01	5.91	6.28	5.88	6.48	0.39	0.174618	0.597568	6.26444	3.87	0.0014	0.017	-1.31
P08754	GNAI3_HUMAN	Guanine nucleotide-binding protein G(i) subunit alpha-3 OS=Homo sapiens OX=9606 GN=GNAI3 PE=1 SV=3	GNAI3	4	8.61	8.2	8.58	8.44	8.37	7.98	8.52	8.28	-0.3	-0.458756	-0.134014	8.93704	-3.87	0.0014	0.017	-1.31
O14745	NHRF1_HUMAN	Na(+)/H(+) exchange regulatory cofactor NHE-RF1 OS=Homo sapiens OX=9606 GN=SLC9A3R1 PE=1 SV=4	SLC9A3R1	4	9.58	8.96	9.51	8.86	9.43	8.77	9.37	8.94	-0.59	-0.910209	-0.26709	8.53814	-3.9	0.0014	0.018	-1.31
O94886	CSCL1_HUMAN	CSC1-like protein 1 OS=Homo sapiens OX=9606 GN=TMEM63A PE=1 SV=3	TMEM63A	3	6.19	6.81	6.52	6.59	6.18	6.66	6.32	6.66	0.38	0.170879	0.585285	6.13425	3.87	0.0014	0.017	-1.31
Q9UGV2	NDRG3_HUMAN	Protein NDRG3 OS=Homo sapiens OX=9606 GN=NDRG3 PE=1 SV=2	NDRG3	3	8.73	8.9	8.58	8.81	8.72	8.9	8.66	8.99	0.23	0.102636	0.351712	8.86461	3.87	0.0014	0.017	-1.32
P09525	ANXA4_HUMAN	Annexin A4 OS=Homo sapiens OX=9606 GN=ANXA4 PE=1 SV=4	ANXA4	13	10.04	10.27	9.8	10	9.92	10.12	9.79	10.28	0.28	0.125662	0.430949	9.43845	3.87	0.0014	0.017	-1.32
Q9UNQ2	DIM1_HUMAN	Probable dimethyladenosine transferase OS=Homo sapiens OX=9606 GN=DIMT1 PE=1 SV=1	DIMT1	8	10.81	10.99	10.42	10.93	10.46	10.85	10.77	11.15	0.37	0.165081	0.565502	10.5894	3.88	0.0014	0.018	-1.33
Q4G0J3	LARP7_HUMAN	La-related protein 7 OS=Homo sapiens OX=9606 GN=LARP7 PE=1 SV=1	LARP7	14	10.76	10.81	10.63	10.77	10.66	10.8	10.63	10.88	0.15	0.0655251	0.225061	10.9947	3.86	0.0014	0.017	-1.33
Q9BZF1	OSBL8_HUMAN	Oxysterol-binding protein-related protein 8 OS=Homo sapiens OX=9606 GN=OSBPL8 PE=1 SV=3	OSBPL8	10	9.62	9.4	9.67	9.34	9.61	9.35	9.42	9.4	-0.21	-0.326211	-0.0948041	9.97286	-3.86	0.0014	0.018	-1.34
Q10471	GALT2_HUMAN	Polypeptide N-acetylgalactosaminyltransferase 2 OS=Homo sapiens OX=9606 GN=GALNT2 PE=1 SV=1	GALNT2	19	12.52	12.29	12.74	12.39	12.63	12.36	12.45	12.06	-0.31	-0.478944	-0.139425	12.3131	-3.87	0.0014	0.018	-1.34
O14521	DHSD_HUMAN	Succinate dehydrogenase [ubiquinone] cytochrome b small subunit, mitochondrial OS=Homo sapiens OX=9606 GN=SDHD PE=1 SV=1	SDHD	1	6.22	5.93	5.94	5.53	6.35	5.35	6.12	5.81	-0.5	-0.781167	-0.226862	5.7919	-3.86	0.0014	0.018	-1.34
Q3LXA3	TKFC_HUMAN	Triokinase/FMN cyclase OS=Homo sapiens OX=9606 GN=TKFC PE=1 SV=2	TKFC	11	10.85	11.06	10.83	10.92	10.92	11.03	10.82	11.21	0.2	0.091722	0.315877	10.4094	3.86	0.0014	0.018	-1.34
Q96HW7	INT4_HUMAN	Integrator complex subunit 4 OS=Homo sapiens OX=9606 GN=INTS4 PE=1 SV=2	INTS4	9	8.87	9.06	8.99	9.19	8.89	9.11	9.01	9.11	0.18	0.080656	0.277797	9.01705	3.86	0.0014	0.018	-1.34
Q86YV0	RASL3_HUMAN	RAS protein activator like-3 OS=Homo sapiens OX=9606 GN=RASAL3 PE=1 SV=2	RASAL3	7	9.35	9.09	9.13	8.61	9.2	8.89	9.26	9.02	-0.34	-0.52198	-0.151422	8.43488	-3.85	0.0014	0.018	-1.35
O95819	M4K4_HUMAN	Mitogen-activated protein kinase kinase kinase kinase 4 OS=Homo sapiens OX=9606 GN=MAP4K4 PE=1 SV=2	MAP4K4	10	9.38	9.18	9.39	9.21	9.29	9.04	9.38	9.19	-0.2	-0.317238	-0.0920098	9.28009	-3.85	0.0014	0.018	-1.35
Q9NUP9	LIN7C_HUMAN	Protein lin-7 homolog C OS=Homo sapiens OX=9606 GN=LIN7C PE=1 SV=1	LIN7C	4	9.8	9.55	9.71	9.42	9.76	9.43	9.75	9.52	-0.27	-0.425707	-0.123427	8.7636	-3.85	0.0014	0.018	-1.35
Q9NSB8	HOME2_HUMAN	Homer protein homolog 2 OS=Homo sapiens OX=9606 GN=HOMER2 PE=1 SV=1	HOMER2	1	6.08	5.46	6.29	5.65	6.32	5.57	5.92	5.48	-0.61	-0.948252	-0.274245	5.04279	-3.85	0.0014	0.018	-1.36
Q16877	F264_HUMAN	6-phosphofructo-2-kinase/fructose-2,6-bisphosphatase 4 OS=Homo sapiens OX=9606 GN=PFKFB4 PE=1 SV=6	PFKFB4	4	8.31	7.86	8.85	7.65	8.84	8.06	7.85	7.3	-0.74	-1.15433	-0.334923	7.17428	-3.87	0.0015	0.018	-1.37
P28065	PSB9_HUMAN	Proteasome subunit beta type-9 OS=Homo sapiens OX=9606 GN=PSMB9 PE=1 SV=2	PSMB9	6	10.62	10.38	10.54	10.31	10.69	10.44	10.52	10.48	-0.19	-0.293226	-0.0846589	10.7908	-3.84	0.0014	0.018	-1.37
P49748	ACADV_HUMAN	Very long-chain specific acyl-CoA dehydrogenase, mitochondrial OS=Homo sapiens OX=9606 GN=ACADVL PE=1 SV=1	ACADVL	22	12.57	12.87	12.6	12.7	12.77	12.91	12.49	12.88	0.23	0.102654	0.356991	12.2103	3.83	0.0015	0.018	-1.39
Q6PL24	TMED8_HUMAN	Protein TMED8 OS=Homo sapiens OX=9606 GN=TMED8 PE=1 SV=1	TMED8	3	6.3	6.62	6.16	6.35	6.3	6.52	6.14	6.47	0.27	0.118651	0.412955	6.7246	3.83	0.0015	0.018	-1.4
Q16828	DUS6_HUMAN	Dual specificity protein phosphatase 6 OS=Homo sapiens OX=9606 GN=DUSP6 PE=1 SV=2	DUSP6	2	5.83	5.4	5.8	5.5	5.78	5.45	5.78	5.6	-0.31	-0.478832	-0.137457	6.4097	-3.83	0.0015	0.018	-1.4
O60232	ZNRD2_HUMAN	Protein ZNRD2 OS=Homo sapiens OX=9606 GN=ZNRD2 PE=1 SV=1	ZNRD2	3	7.75	7.29	7.49	7.35	7.42	7.04	7.84	7.32	-0.38	-0.585355	-0.167813	7.6004	-3.82	0.0015	0.018	-1.41
Q567U6	CCD93_HUMAN	Coiled-coil domain-containing protein 93 OS=Homo sapiens OX=9606 GN=CCDC93 PE=1 SV=2	CCDC93	8	9.27	9.45	9.35	9.41	9.23	9.44	9.21	9.35	0.15	0.0656203	0.228954	9.60216	3.82	0.0015	0.018	-1.41
Q14980	NUMA1_HUMAN	Nuclear mitotic apparatus protein 1 OS=Homo sapiens OX=9606 GN=NUMA1 PE=1 SV=2	NUMA1	93	14.07	13.88	14.09	13.91	14.14	13.99	14.03	13.97	-0.15	-0.226113	-0.0647183	14.0798	-3.82	0.0015	0.018	-1.41
P43403	ZAP70_HUMAN	Tyrosine-protein kinase ZAP-70 OS=Homo sapiens OX=9606 GN=ZAP70 PE=1 SV=1	ZAP70	10	10.71	10.57	10.74	10.32	10.84	10.46	10.72	10.51	-0.29	-0.44374	-0.126901	9.47922	-3.82	0.0015	0.018	-1.42
Q9HBF4	ZFYV1_HUMAN	Zinc finger FYVE domain-containing protein 1 OS=Homo sapiens OX=9606 GN=ZFYVE1 PE=1 SV=1	ZFYVE1	10	9.01	9.19	9.09	9.28	9.12	9.3	8.88	9.23	0.23	0.100319	0.351397	9.47723	3.81	0.0015	0.019	-1.43
Q8WTV0	SCRB1_HUMAN	Scavenger receptor class B member 1 OS=Homo sapiens OX=9606 GN=SCARB1 PE=1 SV=1	SCARB1	6	9.99	10.42	9.97	10.26	9.96	10.27	10.12	10.52	0.36	0.158601	0.555583	9.37573	3.82	0.0015	0.019	-1.43
Q08257	QOR_HUMAN	Quinone oxidoreductase OS=Homo sapiens OX=9606 GN=CRYZ PE=1 SV=1	CRYZ	12	11.05	11.32	10.91	11.12	11.14	11.26	10.95	11.44	0.27	0.121355	0.425722	11.0027	3.81	0.0015	0.019	-1.43
P20036	DPA1_HUMAN	HLA class II histocompatibility antigen, DP alpha 1 chain OS=Homo sapiens OX=9606 GN=HLA-DPA1 PE=1 SV=1	HLA-DPA1	3	9.94	9.32	9.52	9.11	9.8	9.09	9.96	9.61	-0.52	-0.806463	-0.231187	10.2673	-3.84	0.0016	0.019	-1.43
P08473	NEP_HUMAN	Neprilysin OS=Homo sapiens OX=9606 GN=MME PE=1 SV=2	MME	14	9.01	8.3	9.23	8.42	8.5	8.18	8.62	8.38	-0.52	-0.814052	-0.232615	10.2979	-3.84	0.0016	0.019	-1.45
Q8IWS0	PHF6_HUMAN	PHD finger protein 6 OS=Homo sapiens OX=9606 GN=PHF6 PE=1 SV=1	PHF6	9	11.58	11.68	11.65	11.78	11.58	11.76	11.54	11.72	0.15	0.0657593	0.231668	11.7263	3.8	0.0016	0.019	-1.45
Q99543	DNJC2_HUMAN	DnaJ homolog subfamily C member 2 OS=Homo sapiens OX=9606 GN=DNAJC2 PE=1 SV=4	DNAJC2	15	10.52	10.34	10.41	10.3	10.4	10.27	10.52	10.35	-0.15	-0.228591	-0.0647747	10.5317	-3.8	0.0016	0.019	-1.46
Q7Z5J4	RAI1_HUMAN	Retinoic acid-induced protein 1 OS=Homo sapiens OX=9606 GN=RAI1 PE=1 SV=2	RAI1	7	8.23	8.04	8.37	8.07	8.41	8.11	8.25	8.14	-0.22	-0.349815	-0.0991064	8.11582	-3.8	0.0016	0.019	-1.46
Q9H936	GHC1_HUMAN	Mitochondrial glutamate carrier 1 OS=Homo sapiens OX=9606 GN=SLC25A22 PE=1 SV=1	SLC25A22	3	8.6	8.91	8.51	8.8	8.59	8.79	8.6	8.88	0.27	0.118516	0.418829	8.29192	3.79	0.0016	0.019	-1.47
P35241	RADI_HUMAN	Radixin OS=Homo sapiens OX=9606 GN=RDX PE=1 SV=1	RDX	12	11.17	10.97	11.07	10.83	11.23	10.9	11.22	10.95	-0.26	-0.399921	-0.112948	11.1576	-3.79	0.0016	0.019	-1.48
P62873	GBB1_HUMAN	Guanine nucleotide-binding protein G(I)/G(S)/G(T) subunit beta-1 OS=Homo sapiens OX=9606 GN=GNB1 PE=1 SV=3	GNB1	5	10.18	9.94	10.01	9.61	10.04	9.83	9.92	9.8	-0.24	-0.379187	-0.107042	10.0094	-3.79	0.0016	0.019	-1.48
Q96JI7	SPTCS_HUMAN	Spatacsin OS=Homo sapiens OX=9606 GN=SPG11 PE=1 SV=3	SPG11	5	7.62	7.9	7.6	7.81	7.78	7.9	7.67	8.02	0.24	0.104257	0.369885	7.8554	3.78	0.0016	0.019	-1.49
Q86WJ1	CHD1L_HUMAN	Chromodomain-helicase-DNA-binding protein 1-like OS=Homo sapiens OX=9606 GN=CHD1L PE=1 SV=3	CHD1L	12	9.4	9.59	9.43	9.63	9.5	9.58	9.48	9.64	0.16	0.0695126	0.246631	9.57239	3.78	0.0016	0.019	-1.49
P46926	GNPI1_HUMAN	Glucosamine-6-phosphate isomerase 1 OS=Homo sapiens OX=9606 GN=GNPDA1 PE=1 SV=1	GNPDA1	8	9.3	9.61	8.89	9.28	9.2	9.49	9.32	9.73	0.35	0.152185	0.541642	10.2733	3.78	0.0017	0.02	-1.51
Q68D91	MBLC2_HUMAN	Acyl-coenzyme A thioesterase MBLAC2 OS=Homo sapiens OX=9606 GN=MBLAC2 PE=1 SV=3	MBLAC2	7	8.56	8.86	8.49	8.56	8.59	8.75	8.49	8.86	0.23	0.0989985	0.353844	8.50323	3.77	0.0017	0.02	-1.52
Q99714	HCD2_HUMAN	3-hydroxyacyl-CoA dehydrogenase type-2 OS=Homo sapiens OX=9606 GN=HSD17B10 PE=1 SV=3	HSD17B10	14	11.08	11.28	11	11.06	11.03	11.18	11.02	11.26	0.16	0.0704154	0.25196	11.3283	3.77	0.0017	0.02	-1.53
P25098	ARBK1_HUMAN	Beta-adrenergic receptor kinase 1 OS=Homo sapiens OX=9606 GN=GRK2 PE=1 SV=2	GRK2	10	9.56	9.4	9.48	9.41	9.67	9.38	9.6	9.46	-0.16	-0.257785	-0.0720214	10.0507	-3.76	0.0017	0.02	-1.53
P53396	ACLY_HUMAN	ATP-citrate synthase OS=Homo sapiens OX=9606 GN=ACLY PE=1 SV=3	ACLY	41	13.32	13.43	13.37	13.62	13.28	13.41	13.39	13.5	0.16	0.067907	0.243229	13.2823	3.76	0.0017	0.02	-1.53
Q8WU90	ZC3HF_HUMAN	Zinc finger CCCH domain-containing protein 15 OS=Homo sapiens OX=9606 GN=ZC3H15 PE=1 SV=1	ZC3H15	14	12.09	11.89	11.94	11.87	11.93	11.79	12.02	11.85	-0.15	-0.227949	-0.0635233	11.8387	-3.76	0.0017	0.02	-1.54
P62826	RAN_HUMAN	GTP-binding nuclear protein Ran OS=Homo sapiens OX=9606 GN=RAN PE=1 SV=3	RAN	8	13.11	12.98	13.03	12.88	13.05	12.92	13.03	12.97	-0.11	-0.178727	-0.0497884	12.9249	-3.76	0.0017	0.02	-1.54
Q93084	AT2A3_HUMAN	Sarcoplasmic/endoplasmic reticulum calcium ATPase 3 OS=Homo sapiens OX=9606 GN=ATP2A3 PE=1 SV=3	ATP2A3	12	9.67	9.36	9.88	9.42	9.58	9.27	9.64	9.29	-0.36	-0.557682	-0.155309	10.1118	-3.76	0.0018	0.02	-1.55
Q9UKV8	AGO2_HUMAN	Protein argonaute-2 OS=Homo sapiens OX=9606 GN=AGO2 PE=1 SV=3	AGO2	13	9.8	9.7	9.78	9.55	9.84	9.7	9.79	9.64	-0.15	-0.241291	-0.0670541	9.94547	-3.75	0.0017	0.02	-1.56
Q9BZJ0	CRNL1_HUMAN	Crooked neck-like protein 1 OS=Homo sapiens OX=9606 GN=CRNKL1 PE=1 SV=4	CRNKL1	13	10.21	10.28	10.03	10.3	10.02	10.3	10.22	10.32	0.18	0.0778092	0.280205	10.099	3.75	0.0018	0.02	-1.56
Q9Y385	UB2J1_HUMAN	Ubiquitin-conjugating enzyme E2 J1 OS=Homo sapiens OX=9606 GN=UBE2J1 PE=1 SV=2	UBE2J1	4	8.2	7.83	8.05	8	8.11	7.87	8.15	7.78	-0.26	-0.403461	-0.111476	8.57523	-3.74	0.0018	0.021	-1.58
Q9HCJ3	RAVR2_HUMAN	Ribonucleoprotein PTB-binding 2 OS=Homo sapiens OX=9606 GN=RAVER2 PE=1 SV=2	RAVER2	4	7.52	7.77	7.6	7.89	7.63	7.91	7.63	7.91	0.28	0.119831	0.43435	7.78447	3.74	0.0018	0.021	-1.59
Q96JC1	VPS39_HUMAN	Vam6/Vps39-like protein OS=Homo sapiens OX=9606 GN=VPS39 PE=1 SV=2	VPS39	6	7.97	8.29	7.98	8.15	8.09	8.22	7.93	8.19	0.22	0.095384	0.346058	8.48454	3.73	0.0018	0.021	-1.59
Q13404	UB2V1_HUMAN	Ubiquitin-conjugating enzyme E2 variant 1 OS=Homo sapiens OX=9606 GN=UBE2V1 PE=1 SV=2	UBE2V1	3	9.08	8.96	9.02	8.85	9.03	8.76	8.96	8.87	-0.17	-0.261467	-0.0719865	9.1952	-3.73	0.0018	0.021	-1.6
P01591	IGJ_HUMAN	Immunoglobulin J chain OS=Homo sapiens OX=9606 GN=JCHAIN PE=1 SV=4	JCHAIN	1	8.27	7.45	8.57	7.71	7.86	7.65	8.58	7.92	-0.64	-0.997015	-0.274822	6.92446	-3.74	0.0019	0.021	-1.6
O94880	PHF14_HUMAN	PHD finger protein 14 OS=Homo sapiens OX=9606 GN=PHF14 PE=1 SV=2	PHF14	15	10.57	10.37	10.48	10.34	10.43	10.33	10.55	10.32	-0.17	-0.264033	-0.0725765	10.259	-3.73	0.0018	0.021	-1.61
Q9Y4I1	MYO5A_HUMAN	Unconventional myosin-Va OS=Homo sapiens OX=9606 GN=MYO5A PE=1 SV=2	MYO5A	9	8.63	8.84	8.72	8.92	8.62	8.76	8.71	8.86	0.17	0.0747352	0.271993	8.82449	3.73	0.0018	0.021	-1.61
Q16134	ETFD_HUMAN	Electron transfer flavoprotein-ubiquinone oxidoreductase, mitochondrial OS=Homo sapiens OX=9606 GN=ETFDH PE=1 SV=2	ETFDH	8	9.26	9.49	9.05	9.23	9.21	9.4	9.13	9.51	0.25	0.105922	0.385552	9.70115	3.73	0.0018	0.021	-1.61
Q15306	IRF4_HUMAN	Interferon regulatory factor 4 OS=Homo sapiens OX=9606 GN=IRF4 PE=1 SV=1	IRF4	9	9.44	9.01	9.28	9.01	9.23	8.93	9.28	9.01	-0.32	-0.497673	-0.136322	9.0857	-3.72	0.0019	0.021	-1.62
Q96DZ1	ERLEC_HUMAN	Endoplasmic reticulum lectin 1 OS=Homo sapiens OX=9606 GN=ERLEC1 PE=1 SV=1	ERLEC1	4	7.17	7.32	6.97	7.15	7	7.24	6.97	7.4	0.25	0.108328	0.395658	7.20633	3.72	0.0019	0.021	-1.63
Q8IXB1	DJC10_HUMAN	DnaJ homolog subfamily C member 10 OS=Homo sapiens OX=9606 GN=DNAJC10 PE=1 SV=2	DNAJC10	3	9.23	9.57	8.99	9.28	9.04	9.33	9.17	9.32	0.27	0.114316	0.417695	9.09109	3.72	0.0019	0.021	-1.63
Q8NFW8	NEUA_HUMAN	N-acylneuraminate cytidylyltransferase OS=Homo sapiens OX=9606 GN=CMAS PE=1 SV=2	CMAS	4	9.04	9.36	8.91	9.14	9.05	9.27	9.05	9.56	0.32	0.137015	0.501031	9.12458	3.72	0.0019	0.022	-1.63
P29466	CASP1_HUMAN	Caspase-1 OS=Homo sapiens OX=9606 GN=CASP1 PE=1 SV=1	CASP1	3	8.04	8.37	8.14	8.38	8.26	8.54	8.19	8.52	0.3	0.127864	0.468003	8.0687	3.71	0.0019	0.022	-1.63
Q13571	LAPM5_HUMAN	Lysosomal-associated transmembrane protein 5 OS=Homo sapiens OX=9606 GN=LAPTM5 PE=1 SV=1	LAPTM5	4	8.7	8.13	8.89	8.3	8.53	8.11	8.55	7.81	-0.58	-0.906898	-0.248782	9.11865	-3.74	0.0019	0.022	-1.64
P00747	PLMN_HUMAN	Plasminogen OS=Homo sapiens OX=9606 GN=PLG PE=1 SV=2	PLG	1	3.56	5.18	3.86	3.81	3.88	4.61	3.6	4.92	0.9	0.387351	1.4196	4.43684	3.71	0.0019	0.022	-1.64
Q86WA8	LONP2_HUMAN	Lon protease homolog 2, peroxisomal OS=Homo sapiens OX=9606 GN=LONP2 PE=1 SV=1	LONP2	3	6.23	6.65	5.95	6.18	5.94	6.43	6.1	6.58	0.4	0.172638	0.63348	6.36024	3.71	0.0019	0.022	-1.65
Q9BRJ6	CG050_HUMAN	Uncharacterized protein C7orf50 OS=Homo sapiens OX=9606 GN=C7orf50 PE=1 SV=1	C7orf50	4	8.67	8.81	8.3	8.81	8.33	8.68	8.66	8.87	0.3	0.12884	0.473215	9.0253	3.71	0.0019	0.022	-1.65
P14314	GLU2B_HUMAN	Glucosidase 2 subunit beta OS=Homo sapiens OX=9606 GN=PRKCSH PE=1 SV=2	PRKCSH	13	11.26	11.35	11.16	11.34	11.15	11.3	11.22	11.4	0.15	0.064756	0.237895	11.4944	3.71	0.0019	0.022	-1.65
Q13630	FCL_HUMAN	GDP-L-fucose synthase OS=Homo sapiens OX=9606 GN=GFUS PE=1 SV=1	GFUS	7	10.83	11.03	10.78	10.91	10.81	10.94	10.88	11.13	0.18	0.0760514	0.280205	10.403	3.7	0.0019	0.022	-1.66
P27348	1433T_HUMAN	14-3-3 protein theta OS=Homo sapiens OX=9606 GN=YWHAQ PE=1 SV=1	YWHAQ	9	11.87	11.74	11.9	11.82	11.9	11.72	11.89	11.81	-0.12	-0.186923	-0.05071	11.6894	-3.7	0.002	0.022	-1.67
Q9Y276	BCS1_HUMAN	Mitochondrial chaperone BCS1 OS=Homo sapiens OX=9606 GN=BCS1L PE=1 SV=1	BCS1L	5	9.24	9.46	9.11	9.29	9.12	9.44	9.26	9.65	0.28	0.117507	0.434483	8.82457	3.69	0.002	0.022	-1.68
Q12888	TP53B_HUMAN	TP53-binding protein 1 OS=Homo sapiens OX=9606 GN=TP53BP1 PE=1 SV=2	TP53BP1	51	11.42	11.61	11.38	11.47	11.42	11.53	11.43	11.63	0.15	0.0634416	0.234928	11.9603	3.69	0.002	0.022	-1.69
P55196	AFAD_HUMAN	Afadin OS=Homo sapiens OX=9606 GN=AFDN PE=1 SV=3	AFDN	28	11.59	11.49	11.59	11.4	11.65	11.41	11.55	11.5	-0.15	-0.229188	-0.0618186	11.4218	-3.69	0.002	0.023	-1.69
Q16822	PCKGM_HUMAN	Phosphoenolpyruvate carboxykinase [GTP], mitochondrial OS=Homo sapiens OX=9606 GN=PCK2 PE=1 SV=4	PCK2	14	10.82	11.15	10.78	10.95	10.92	11.17	10.73	11.36	0.35	0.146815	0.543563	10.2098	3.69	0.002	0.023	-1.69
P18206	VINC_HUMAN	Vinculin OS=Homo sapiens OX=9606 GN=VCL PE=1 SV=4	VCL	44	13.68	13.51	13.63	13.43	13.52	13.42	13.5	13.39	-0.15	-0.234486	-0.0632263	12.818	-3.69	0.002	0.023	-1.69
Q9Y4P8	WIPI2_HUMAN	WD repeat domain phosphoinositide-interacting protein 2 OS=Homo sapiens OX=9606 GN=WIPI2 PE=1 SV=1	WIPI2	4	8.5	8.74	8.62	8.77	8.61	8.67	8.38	8.7	0.19	0.0820076	0.304909	8.90321	3.68	0.002	0.023	-1.71
P49327	FAS_HUMAN	Fatty acid synthase OS=Homo sapiens OX=9606 GN=FASN PE=1 SV=3	FASN	75	14.58	14.33	14.49	14.45	14.37	14.26	14.68	14.3	-0.2	-0.314257	-0.0842883	14.0486	-3.67	0.0021	0.023	-1.72
Q9UBI1	COMD3_HUMAN	COMM domain-containing protein 3 OS=Homo sapiens OX=9606 GN=COMMD3 PE=1 SV=1	COMMD3	2	8.69	8.96	8.74	9.04	8.75	8.82	8.81	8.97	0.2	0.084665	0.315675	9.02289	3.67	0.0021	0.023	-1.72
P63104	1433Z_HUMAN	14-3-3 protein zeta/delta OS=Homo sapiens OX=9606 GN=YWHAZ PE=1 SV=1	YWHAZ	10	13.16	12.98	13.08	12.9	13.14	12.99	13.06	13.04	-0.14	-0.214612	-0.0575129	12.6657	-3.67	0.0021	0.023	-1.72
P78346	RPP30_HUMAN	Ribonuclease P protein subunit p30 OS=Homo sapiens OX=9606 GN=RPP30 PE=1 SV=1	RPP30	8	10.46	10.65	10.55	10.66	10.4	10.62	10.58	10.68	0.15	0.0649501	0.242444	10.2931	3.67	0.0021	0.023	-1.72
Q96L58	B3GT6_HUMAN	Beta-1,3-galactosyltransferase 6 OS=Homo sapiens OX=9606 GN=B3GALT6 PE=1 SV=2	B3GALT6	2	6.62	6.98	6.58	6.92	6.67	6.96	6.87	7.09	0.31	0.12874	0.481545	6.88837	3.67	0.0021	0.023	-1.73
Q13442	HAP28_HUMAN	28 kDa heat- and acid-stable phosphoprotein OS=Homo sapiens OX=9606 GN=PDAP1 PE=1 SV=1	PDAP1	9	11.2	11	11.19	11.08	11.26	10.98	11.28	11.14	-0.18	-0.284551	-0.0760149	11.0302	-3.67	0.0021	0.023	-1.73
Q9HC07	TM165_HUMAN	Transmembrane protein 165 OS=Homo sapiens OX=9606 GN=TMEM165 PE=1 SV=1	TMEM165	4	8.88	9.13	9.02	9.19	8.89	9.1	9.05	9.24	0.2	0.0853615	0.3199	9.16368	3.66	0.0021	0.023	-1.74
P00441	SODC_HUMAN	Superoxide dismutase [Cu-Zn] OS=Homo sapiens OX=9606 GN=SOD1 PE=1 SV=2	SOD1	5	7.71	8.18	7.08	8.93	7.14	7.65	7.88	8.49	0.86	0.364118	1.35737	9.15944	3.69	0.0022	0.024	-1.74
P28074	PSB5_HUMAN	Proteasome subunit beta type-5 OS=Homo sapiens OX=9606 GN=PSMB5 PE=1 SV=3	PSMB5	10	10.77	11.17	10.57	11.17	10.27	10.94	10.61	10.84	0.48	0.200936	0.750471	10.8046	3.69	0.0022	0.024	-1.75
Q8WVJ2	NUDC2_HUMAN	NudC domain-containing protein 2 OS=Homo sapiens OX=9606 GN=NUDCD2 PE=1 SV=1	NUDCD2	5	9.6	9.74	9.65	9.79	9.73	9.87	9.55	9.83	0.17	0.0725587	0.272487	9.78212	3.66	0.0021	0.023	-1.75
Q9UQL6	HDAC5_HUMAN	Histone deacetylase 5 OS=Homo sapiens OX=9606 GN=HDAC5 PE=1 SV=2	HDAC5	4	7.67	7.42	7.72	7.49	7.76	7.43	7.61	7.49	-0.24	-0.374739	-0.0996999	7.42638	-3.66	0.0021	0.023	-1.75
P15121	ALDR_HUMAN	Aldo-keto reductase family 1 member B1 OS=Homo sapiens OX=9606 GN=AKR1B1 PE=1 SV=3	AKR1B1	13	12.58	12.39	12.7	12.38	12.72	12.54	12.62	12.57	-0.18	-0.292241	-0.077606	12.2935	-3.65	0.0021	0.024	-1.76
P43487	RANG_HUMAN	Ran-specific GTPase-activating protein OS=Homo sapiens OX=9606 GN=RANBP1 PE=1 SV=1	RANBP1	10	11.92	11.72	11.92	11.82	11.93	11.82	11.95	11.68	-0.17	-0.270696	-0.0718406	11.9128	-3.65	0.0022	0.024	-1.76
Q96KC8	DNJC1_HUMAN	DnaJ homolog subfamily C member 1 OS=Homo sapiens OX=9606 GN=DNAJC1 PE=1 SV=1	DNAJC1	2	6.35	6.71	6.47	6.62	6.37	6.62	6.29	6.73	0.3	0.12573	0.474052	6.56011	3.65	0.0022	0.024	-1.77
Q9Y2Z4	SYYM_HUMAN	Tyrosine--tRNA ligase, mitochondrial OS=Homo sapiens OX=9606 GN=YARS2 PE=1 SV=2	YARS2	4	8.34	8.64	8.18	8.39	8.26	8.54	8.25	8.44	0.24	0.102349	0.386081	8.4868	3.65	0.0022	0.024	-1.77
P26572	MGAT1_HUMAN	Alpha-1,3-mannosyl-glycoprotein 2-beta-N-acetylglucosaminyltransferase OS=Homo sapiens OX=9606 GN=MGAT1 PE=1 SV=2	MGAT1	3	7.84	8.11	7.96	8.16	7.82	8	7.65	8.08	0.27	0.112534	0.425994	8.13534	3.64	0.0022	0.024	-1.78
Q13325	IFIT5_HUMAN	Interferon-induced protein with tetratricopeptide repeats 5 OS=Homo sapiens OX=9606 GN=IFIT5 PE=1 SV=1	IFIT5	3	8.22	8.7	8.31	8.43	8.42	8.84	8.26	8.55	0.33	0.137785	0.523164	7.8107	3.64	0.0022	0.024	-1.8
P36542	ATPG_HUMAN	ATP synthase subunit gamma, mitochondrial OS=Homo sapiens OX=9606 GN=ATP5F1C PE=1 SV=1	ATP5F1C	9	11.14	11.27	11.06	11.23	11.07	11.23	11.15	11.34	0.16	0.0685314	0.260375	11.3087	3.64	0.0022	0.024	-1.8
O43149	ZZEF1_HUMAN	Zinc finger ZZ-type and EF-hand domain-containing protein 1 OS=Homo sapiens OX=9606 GN=ZZEF1 PE=1 SV=6	ZZEF1	18	10.11	10.21	10.09	10.21	10.06	10.19	10.08	10.25	0.13	0.0551644	0.210415	10.3487	3.63	0.0023	0.025	-1.82
Q13217	DNJC3_HUMAN	DnaJ homolog subfamily C member 3 OS=Homo sapiens OX=9606 GN=DNAJC3 PE=1 SV=1	DNAJC3	6	9.29	9.61	9.12	9.56	9.01	9.65	9.33	9.72	0.45	0.186404	0.710719	9.00889	3.64	0.0023	0.025	-1.83
Q9BPX7	CG025_HUMAN	UPF0415 protein C7orf25 OS=Homo sapiens OX=9606 GN=C7orf25 PE=1 SV=1	C7orf25	2	5.92	6.25	5.96	6.19	5.86	6.16	5.76	6.16	0.31	0.130423	0.498916	5.83563	3.62	0.0023	0.025	-1.83
O43402	EMC8_HUMAN	ER membrane protein complex subunit 8 OS=Homo sapiens OX=9606 GN=EMC8 PE=1 SV=1	EMC8	5	8.71	8.77	8.5	8.82	8.46	8.79	8.6	8.78	0.22	0.0907993	0.347845	8.85596	3.62	0.0023	0.025	-1.83
Q92643	GPI8_HUMAN	GPI-anchor transamidase OS=Homo sapiens OX=9606 GN=PIGK PE=1 SV=2	PIGK	1	5.3	5.6	4.85	5.3	5.09	5.6	4.85	5.26	0.41	0.171566	0.65744	5.38786	3.62	0.0023	0.025	-1.84
B0I1T2	MYO1G_HUMAN	Unconventional myosin-Ig OS=Homo sapiens OX=9606 GN=MYO1G PE=1 SV=2	MYO1G	21	10.89	10.6	10.87	10.2	11.15	10.69	10.88	10.61	-0.42	-0.668395	-0.175032	10.5726	-3.64	0.0024	0.025	-1.84
O95071	UBR5_HUMAN	E3 ubiquitin-protein ligase UBR5 OS=Homo sapiens OX=9606 GN=UBR5 PE=1 SV=2	UBR5	43	11.98	11.88	12	11.85	12	11.87	11.96	11.89	-0.11	-0.181333	-0.0472919	11.8508	-3.62	0.0023	0.025	-1.84
P00167	CYB5_HUMAN	Cytochrome b5 OS=Homo sapiens OX=9606 GN=CYB5A PE=1 SV=2	CYB5A	3	8.42	8.79	8.51	8.62	8.47	8.7	8.66	8.86	0.23	0.0938881	0.360652	9.25934	3.61	0.0023	0.025	-1.85
Q9NR31	SAR1A_HUMAN	GTP-binding protein SAR1a OS=Homo sapiens OX=9606 GN=SAR1A PE=1 SV=1	SAR1A	3	9.01	8.71	8.83	8.76	8.78	8.59	9	8.58	-0.24	-0.384976	-0.100208	8.905	-3.61	0.0023	0.025	-1.85
Q9P035	HACD3_HUMAN	Very-long-chain (3R)-3-hydroxyacyl-CoA dehydratase 3 OS=Homo sapiens OX=9606 GN=HACD3 PE=1 SV=2	HACD3	7	10.69	10.75	10.59	10.75	10.55	10.68	10.57	10.86	0.16	0.0658541	0.25325	10.6652	3.61	0.0024	0.025	-1.85
P60953	CDC42_HUMAN	Cell division control protein 42 homolog OS=Homo sapiens OX=9606 GN=CDC42 PE=1 SV=2	CDC42	7	11.42	11.29	11.32	11.16	11.35	11.19	11.27	11.14	-0.15	-0.231648	-0.0601444	11.0982	-3.61	0.0024	0.025	-1.86
Q7Z4H3	HDDC2_HUMAN	5'-deoxynucleotidase HDDC2 OS=Homo sapiens OX=9606 GN=HDDC2 PE=1 SV=1	HDDC2	3	8.07	7.87	8	7.86	8.04	7.84	8.04	7.88	-0.18	-0.280118	-0.0726819	8.25214	-3.61	0.0024	0.025	-1.86
Q9Y237	PIN4_HUMAN	Peptidyl-prolyl cis-trans isomerase NIMA-interacting 4 OS=Homo sapiens OX=9606 GN=PIN4 PE=1 SV=1	PIN4	5	10.14	9.94	10.2	10.07	10.13	9.95	10.11	9.99	-0.16	-0.247033	-0.0640883	10.4053	-3.61	0.0024	0.025	-1.86
Q9UBV4	WNT16_HUMAN	Protein Wnt-16 OS=Homo sapiens OX=9606 GN=WNT16 PE=2 SV=1	WNT16	1	5.43	6.2	5.52	6.31	4.89	6.06	5.4	5.97	0.82	0.3383	1.3029	4.8848	3.61	0.0024	0.025	-1.86
O95155	UBE4B_HUMAN	Ubiquitin conjugation factor E4 B OS=Homo sapiens OX=9606 GN=UBE4B PE=1 SV=1	UBE4B	9	9.28	9.45	9.32	9.45	9.22	9.38	9.32	9.53	0.16	0.067618	0.261058	9.47418	3.6	0.0024	0.025	-1.87
O75362	ZN217_HUMAN	Zinc finger protein 217 OS=Homo sapiens OX=9606 GN=ZNF217 PE=1 SV=1	ZNF217	4	8.12	7.89	8.1	8.01	8.07	7.87	8.08	7.81	-0.2	-0.315535	-0.081656	8.16578	-3.6	0.0024	0.025	-1.87
Q9Y672	ALG6_HUMAN	Dolichyl pyrophosphate Man9GlcNAc2 alpha-1,3-glucosyltransferase OS=Homo sapiens OX=9606 GN=ALG6 PE=1 SV=2	ALG6	2	6.7	6.93	6.46	6.89	6.64	6.8	6.73	7.1	0.3	0.121814	0.470843	6.9582	3.6	0.0024	0.025	-1.87
O43934	MFS11_HUMAN	UNC93-like protein MFSD11 OS=Homo sapiens OX=9606 GN=MFSD11 PE=1 SV=2	MFSD11	1	5.15	5.37	4.99	5.5	5.27	5.59	4.92	5.67	0.45	0.183399	0.711069	5.49397	3.59	0.0024	0.026	-1.88
P49711	CTCF_HUMAN	Transcriptional repressor CTCF OS=Homo sapiens OX=9606 GN=CTCF PE=1 SV=1	CTCF	18	10.78	10.58	10.79	10.73	10.8	10.6	10.74	10.67	-0.13	-0.212728	-0.0547354	10.9848	-3.59	0.0025	0.026	-1.89
Q86UB9	TM135_HUMAN	Transmembrane protein 135 OS=Homo sapiens OX=9606 GN=TMEM135 PE=2 SV=2	TMEM135	2	7.08	6.55	6.86	6.46	7.13	6.61	6.78	6.81	-0.35	-0.559771	-0.143991	6.77688	-3.59	0.0025	0.026	-1.89
P61244	MAX_HUMAN	Protein max OS=Homo sapiens OX=9606 GN=MAX PE=1 SV=1	MAX	3	8.27	8.47	8.2	8.41	8.07	8.28	8.21	8.44	0.21	0.0861494	0.33534	8.37326	3.59	0.0025	0.026	-1.9
Q9NVK5	FGOP2_HUMAN	FGFR1 oncogene partner 2 OS=Homo sapiens OX=9606 GN=FGFR1OP2 PE=1 SV=1	FGFR1OP2	3	8.38	8.71	8.41	8.62	8.45	8.63	8.46	8.71	0.25	0.100349	0.391927	8.50219	3.58	0.0025	0.026	-1.91
Q14997	PSME4_HUMAN	Proteasome activator complex subunit 4 OS=Homo sapiens OX=9606 GN=PSME4 PE=1 SV=2	PSME4	9	9.93	9.81	9.92	9.84	9.93	9.77	9.94	9.77	-0.13	-0.21353	-0.0545985	9.52219	-3.58	0.0025	0.026	-1.92
Q15417	CNN3_HUMAN	Calponin-3 OS=Homo sapiens OX=9606 GN=CNN3 PE=1 SV=1	CNN3	2	7.76	7.35	8.08	7.73	8.08	7.61	7.81	7.56	-0.37	-0.589963	-0.150401	6.86562	-3.57	0.0026	0.027	-1.93
Q53HC9	EIPR1_HUMAN	EARP and GARP complex-interacting protein 1 OS=Homo sapiens OX=9606 GN=EIPR1 PE=1 SV=2	EIPR1	4	8.92	9.15	9.06	9.13	9.06	9.17	9.03	9.3	0.17	0.068983	0.270625	9.08601	3.57	0.0026	0.027	-1.93
Q96C01	F136A_HUMAN	Protein FAM136A OS=Homo sapiens OX=9606 GN=FAM136A PE=1 SV=1	FAM136A	5	9.62	9.79	9.48	9.71	9.59	9.74	9.68	9.83	0.17	0.0706534	0.277752	9.47688	3.57	0.0026	0.027	-1.94
P10176	COX8A_HUMAN	Cytochrome c oxidase subunit 8A, mitochondrial OS=Homo sapiens OX=9606 GN=COX8A PE=1 SV=2	COX8A	1	9.36	9.63	9.2	9.35	9.31	9.53	9.26	9.79	0.29	0.117863	0.464393	9.30316	3.56	0.0026	0.027	-1.95
Q92504	S39A7_HUMAN	Zinc transporter SLC39A7 OS=Homo sapiens OX=9606 GN=SLC39A7 PE=1 SV=2	SLC39A7	2	6.77	7.18	6.88	7.07	6.94	7.06	6.61	7.05	0.29	0.118385	0.466751	7.34129	3.56	0.0026	0.027	-1.95
Q06136	KDSR_HUMAN	3-ketodihydrosphingosine reductase OS=Homo sapiens OX=9606 GN=KDSR PE=1 SV=1	KDSR	3	7.57	7.89	7.52	7.72	7.64	7.68	7.56	7.87	0.22	0.0873794	0.344782	7.58889	3.56	0.0026	0.027	-1.95
Q9Y3Q8	T22D4_HUMAN	TSC22 domain family protein 4 OS=Homo sapiens OX=9606 GN=TSC22D4 PE=1 SV=2	TSC22D4	7	10.06	9.89	9.95	9.7	9.98	9.8	9.92	9.88	-0.16	-0.252707	-0.0640334	9.93966	-3.56	0.0026	0.027	-1.96
Q96SU4	OSBL9_HUMAN	Oxysterol-binding protein-related protein 9 OS=Homo sapiens OX=9606 GN=OSBPL9 PE=1 SV=2	OSBPL9	8	8.83	8.97	8.93	9.21	8.85	9.09	9.03	9.23	0.21	0.0854474	0.337383	9.17903	3.56	0.0026	0.027	-1.96
Q6PH81	CP087_HUMAN	UPF0547 protein C16orf87 OS=Homo sapiens OX=9606 GN=C16orf87 PE=1 SV=1	C16orf87	2	7.15	6.97	7.44	7.21	7.31	7.05	7.42	6.92	-0.29	-0.467578	-0.11798	7.2544	-3.55	0.0027	0.028	-1.97
P14868	SYDC_HUMAN	Aspartate--tRNA ligase, cytoplasmic OS=Homo sapiens OX=9606 GN=DARS1 PE=1 SV=2	DARS1	28	12.95	12.75	12.84	12.66	12.92	12.7	12.87	12.82	-0.16	-0.254892	-0.064241	12.7444	-3.55	0.0027	0.028	-1.98
Q9Y5Q9	TF3C3_HUMAN	General transcription factor 3C polypeptide 3 OS=Homo sapiens OX=9606 GN=GTF3C3 PE=1 SV=1	GTF3C3	13	10.43	10.57	10.24	10.54	10.29	10.44	10.44	10.51	0.17	0.0664814	0.264103	10.7589	3.55	0.0027	0.028	-1.98
Q9UHG3	PCYOX_HUMAN	Prenylcysteine oxidase 1 OS=Homo sapiens OX=9606 GN=PCYOX1 PE=1 SV=3	PCYOX1	11	10.35	10.74	10.15	10.32	10.39	10.6	10.31	10.69	0.29	0.117255	0.465779	10.5283	3.55	0.0027	0.028	-1.98
Q7Z3K3	POGZ_HUMAN	Pogo transposable element with ZNF domain OS=Homo sapiens OX=9606 GN=POGZ PE=1 SV=2	POGZ	19	11.33	11.4	11.31	11.4	11.39	11.5	11.29	11.52	0.13	0.0509526	0.202622	11.4479	3.54	0.0027	0.028	-1.99
P06746	DPOLB_HUMAN	DNA polymerase beta OS=Homo sapiens OX=9606 GN=POLB PE=1 SV=3	POLB	8	9.45	9.64	9.4	9.57	9.56	9.67	9.49	9.93	0.23	0.0908222	0.361221	9.74868	3.54	0.0027	0.028	-1.99
O95822	DCMC_HUMAN	Malonyl-CoA decarboxylase, mitochondrial OS=Homo sapiens OX=9606 GN=MLYCD PE=1 SV=3	MLYCD	4	7.61	8.02	7.63	7.78	7.66	7.99	7.76	8.16	0.32	0.129834	0.516711	7.74588	3.54	0.0027	0.028	-1.99
Q7Z7N9	T179B_HUMAN	Transmembrane protein 179B OS=Homo sapiens OX=9606 GN=TMEM179B PE=1 SV=1	TMEM179B	1	6.66	6.69	6.44	6.82	6.42	6.85	6.47	6.75	0.28	0.112231	0.446932	6.60416	3.54	0.0027	0.028	-1.99
P52735	VAV2_HUMAN	Guanine nucleotide exchange factor VAV2 OS=Homo sapiens OX=9606 GN=VAV2 PE=1 SV=2	VAV2	3	7.39	7.22	7.52	7.23	7.47	7.2	7.52	7.33	-0.23	-0.36595	-0.0918053	6.68444	-3.54	0.0027	0.028	-1.99
O14656	TOR1A_HUMAN	Torsin-1A OS=Homo sapiens OX=9606 GN=TOR1A PE=1 SV=1	TOR1A	2	6.48	6.61	6.31	6.45	6.11	6.53	6.19	6.6	0.27	0.109193	0.435505	6.62987	3.54	0.0027	0.028	-2
P40925	MDHC_HUMAN	Malate dehydrogenase, cytoplasmic OS=Homo sapiens OX=9606 GN=MDH1 PE=1 SV=4	MDH1	15	12.82	12.67	12.86	12.67	12.92	12.68	12.88	12.7	-0.19	-0.301047	-0.0754405	12.8013	-3.54	0.0027	0.028	-2
Q9BWD1	THIC_HUMAN	Acetyl-CoA acetyltransferase, cytosolic OS=Homo sapiens OX=9606 GN=ACAT2 PE=1 SV=2	ACAT2	10	10.63	10.91	10.82	11.06	10.69	11.03	10.47	10.76	0.29	0.115686	0.461599	10.622	3.54	0.0028	0.028	-2
P07311	ACYP1_HUMAN	Acylphosphatase-1 OS=Homo sapiens OX=9606 GN=ACYP1 PE=1 SV=2	ACYP1	6	10.24	9.94	10.31	10.07	10.39	10.08	10.28	10.2	-0.23	-0.370987	-0.0929305	10.3437	-3.54	0.0027	0.028	-2
P24539	AT5F1_HUMAN	ATP synthase F(0) complex subunit B1, mitochondrial OS=Homo sapiens OX=9606 GN=ATP5PB PE=1 SV=2	ATP5PB	8	11.31	11.41	11.13	11.26	11.17	11.32	11.21	11.51	0.17	0.069934	0.279319	11.5568	3.54	0.0028	0.028	-2
O60315	ZEB2_HUMAN	Zinc finger E-box-binding homeobox 2 OS=Homo sapiens OX=9606 GN=ZEB2 PE=1 SV=1	ZEB2	8	9.44	9.22	9.36	9.31	9.48	9.26	9.58	9.15	-0.23	-0.368956	-0.0923336	9.50314	-3.54	0.0028	0.028	-2
Q9BT40	INP5K_HUMAN	Inositol polyphosphate 5-phosphatase K OS=Homo sapiens OX=9606 GN=INPP5K PE=1 SV=3	INPP5K	2	5.63	6.23	6.18	6.12	5.79	6.26	5.72	6.2	0.37	0.149355	0.597417	6.53928	3.53	0.0028	0.028	-2.01
Q9HAB8	PPCS_HUMAN	Phosphopantothenate--cysteine ligase OS=Homo sapiens OX=9606 GN=PPCS PE=1 SV=2	PPCS	4	8.34	8.13	8.32	7.95	8.48	8.02	8.39	8.21	-0.3	-0.487469	-0.121841	8.31609	-3.53	0.0028	0.028	-2.01
O60830	TI17B_HUMAN	Mitochondrial import inner membrane translocase subunit Tim17-B OS=Homo sapiens OX=9606 GN=TIMM17B PE=1 SV=1	TIMM17B	2	8.1	8.32	8.14	8.34	8.24	8.38	8.26	8.34	0.16	0.0625378	0.250715	8.33569	3.53	0.0028	0.028	-2.02
P55010	IF5_HUMAN	Eukaryotic translation initiation factor 5 OS=Homo sapiens OX=9606 GN=EIF5 PE=1 SV=2	EIF5	14	11.17	10.96	11.02	10.91	11.07	10.91	11.24	11.02	-0.17	-0.275209	-0.0686469	11.0575	-3.53	0.0028	0.028	-2.02
Q9UHN6	CEIP2_HUMAN	Cell surface hyaluronidase OS=Homo sapiens OX=9606 GN=CEMIP2 PE=1 SV=1	CEMIP2	3	7.84	7.59	7.84	7.46	7.95	7.61	7.61	7.25	-0.34	-0.538708	-0.13422	7.04885	-3.53	0.0028	0.028	-2.02
Q8WW59	SPRY4_HUMAN	SPRY domain-containing protein 4 OS=Homo sapiens OX=9606 GN=SPRYD4 PE=1 SV=2	SPRYD4	4	7.82	8.15	7.85	8.06	7.83	8.07	7.92	8.3	0.29	0.115604	0.465056	7.60144	3.52	0.0028	0.028	-2.03
Q86WR0	CCD25_HUMAN	Coiled-coil domain-containing protein 25 OS=Homo sapiens OX=9606 GN=CCDC25 PE=1 SV=2	CCDC25	8	10.32	10.21	10.31	10.12	10.36	10.11	10.27	10.24	-0.14	-0.227338	-0.0564854	10.1384	-3.52	0.0028	0.028	-2.03
P04844	RPN2_HUMAN	Dolichyl-diphosphooligosaccharide--protein glycosyltransferase subunit 2 OS=Homo sapiens OX=9606 GN=RPN2 PE=1 SV=3	RPN2	14	11.47	11.6	11.35	11.49	11.36	11.49	11.4	11.69	0.17	0.0676629	0.274447	11.5607	3.51	0.0029	0.029	-2.06
P31939	PUR9_HUMAN	Bifunctional purine biosynthesis protein ATIC OS=Homo sapiens OX=9606 GN=ATIC PE=1 SV=3	ATIC	26	13.27	13.18	13.21	12.97	13.21	13.13	13.25	13.11	-0.14	-0.223996	-0.0552096	12.9038	-3.51	0.0029	0.029	-2.06
Q9Y6X3	SCC4_HUMAN	MAU2 chromatid cohesion factor homolog OS=Homo sapiens OX=9606 GN=MAU2 PE=1 SV=2	MAU2	1	6.49	6.65	6.33	6.61	6.4	6.54	6.44	6.82	0.24	0.0948222	0.386352	6.47759	3.5	0.003	0.03	-2.08
Q14651	PLSI_HUMAN	Plastin-1 OS=Homo sapiens OX=9606 GN=PLS1 PE=1 SV=2	PLS1	1	7.73	7.07	8.46	7.42	8.23	7.36	7.47	7.08	-0.74	-1.18966	-0.292626	6.70225	-3.52	0.003	0.03	-2.08
O43681	GET3_HUMAN	ATPase GET3 OS=Homo sapiens OX=9606 GN=GET3 PE=1 SV=2	GET3	9	10.32	10.43	10.32	10.43	10.27	10.37	10.27	10.44	0.12	0.0476157	0.19434	10.7063	3.5	0.003	0.03	-2.09
Q2VIQ3	KIF4B_HUMAN	Chromosome-associated kinesin KIF4B OS=Homo sapiens OX=9606 GN=KIF4B PE=2 SV=2	KIF4B	1	4.48	4.81	4.19	4.64	4.15	4.97	4.3	4.53	0.46	0.180683	0.737656	4.54125	3.5	0.003	0.03	-2.09
Q9BTE6	AASD1_HUMAN	Alanyl-tRNA editing protein Aarsd1 OS=Homo sapiens OX=9606 GN=AARSD1 PE=1 SV=2	AARSD1	10	10.36	10.51	10.24	10.47	10.26	10.43	10.4	10.56	0.18	0.0700196	0.285951	10.1029	3.5	0.003	0.03	-2.09
Q9P265	DIP2B_HUMAN	Disco-interacting protein 2 homolog B OS=Homo sapiens OX=9606 GN=DIP2B PE=1 SV=3	DIP2B	14	10.44	10.63	10.47	10.52	10.33	10.52	10.42	10.6	0.15	0.05917	0.241887	10.6562	3.49	0.003	0.03	-2.09
P04406	G3P_HUMAN	Glyceraldehyde-3-phosphate dehydrogenase OS=Homo sapiens OX=9606 GN=GAPDH PE=1 SV=3	GAPDH	25	15.89	15.79	15.9	15.65	15.9	15.72	15.79	15.65	-0.17	-0.268931	-0.0656655	15.6887	-3.49	0.003	0.03	-2.1
O60271	JIP4_HUMAN	C-Jun-amino-terminal kinase-interacting protein 4 OS=Homo sapiens OX=9606 GN=SPAG9 PE=1 SV=4	SPAG9	22	10.89	10.73	10.87	10.75	10.85	10.7	10.83	10.73	-0.13	-0.214819	-0.0524456	10.9263	-3.49	0.003	0.03	-2.1
Q9HAN9	NMNA1_HUMAN	Nicotinamide/nicotinic acid mononucleotide adenylyltransferase 1 OS=Homo sapiens OX=9606 GN=NMNAT1 PE=1 SV=1	NMNAT1	1	5.4	5.65	5.29	5.44	5.42	5.76	4.97	5.86	0.41	0.160242	0.657655	5.55057	3.49	0.0031	0.03	-2.11
Q86W34	AMZ2_HUMAN	Archaemetzincin-2 OS=Homo sapiens OX=9606 GN=AMZ2 PE=2 SV=2	AMZ2	1	6.05	5.39	5.98	5.72	6.11	5.82	5.75	5.55	-0.35	-0.5683	-0.137803	6.01203	-3.48	0.0031	0.031	-2.12
P61601	NCALD_HUMAN	Neurocalcin-delta OS=Homo sapiens OX=9606 GN=NCALD PE=1 SV=2	NCALD	1	5.42	6.21	5.25	6.32	5.67	6.52	5.36	6.78	1.03	0.403264	1.66119	4.41009	3.49	0.0032	0.031	-2.13
Q02978	M2OM_HUMAN	Mitochondrial 2-oxoglutarate/malate carrier protein OS=Homo sapiens OX=9606 GN=SLC25A11 PE=1 SV=3	SLC25A11	10	10.35	10.46	10.22	10.34	10.29	10.45	10.27	10.57	0.17	0.0666991	0.275422	10.192	3.48	0.0031	0.031	-2.13
O43617	TPPC3_HUMAN	Trafficking protein particle complex subunit 3 OS=Homo sapiens OX=9606 GN=TRAPPC3 PE=1 SV=1	TRAPPC3	6	9.9	9.95	9.75	9.96	9.75	9.89	9.82	10.08	0.16	0.0641978	0.265425	9.9787	3.47	0.0031	0.031	-2.13
P04233	HG2A_HUMAN	HLA class II histocompatibility antigen gamma chain OS=Homo sapiens OX=9606 GN=CD74 PE=1 SV=3	CD74	6	10.42	9.68	9.63	9.33	9.7	9.26	10.11	9.44	-0.53	-0.859732	-0.208747	10.3796	-3.5	0.0032	0.031	-2.14
Q9Y3E5	PTH2_HUMAN	Peptidyl-tRNA hydrolase 2, mitochondrial OS=Homo sapiens OX=9606 GN=PTRH2 PE=1 SV=1	PTRH2	5	9.99	9.82	9.79	9.64	9.79	9.57	9.99	9.63	-0.23	-0.367745	-0.0888093	9.58532	-3.47	0.0032	0.031	-2.14
Q53GL0	PKHO1_HUMAN	Pleckstrin homology domain-containing family O member 1 OS=Homo sapiens OX=9606 GN=PLEKHO1 PE=1 SV=2	PLEKHO1	1	4.51	3.85	4.6	3.67	4.5	3.99	4.37	4.17	-0.57	-0.92318	-0.222355	4.19289	-3.47	0.0032	0.031	-2.15
P49755	TMEDA_HUMAN	Transmembrane emp24 domain-containing protein 10 OS=Homo sapiens OX=9606 GN=TMED10 PE=1 SV=2	TMED10	5	11.05	11.17	10.86	11.02	10.91	11.04	10.91	11.23	0.18	0.0702407	0.292111	11.1916	3.46	0.0032	0.031	-2.15
Q9UMS0	NFU1_HUMAN	NFU1 iron-sulfur cluster scaffold homolog, mitochondrial OS=Homo sapiens OX=9606 GN=NFU1 PE=1 SV=2	NFU1	2	7.44	7.77	7.65	8.02	7.54	7.86	7.5	7.69	0.3	0.115766	0.482396	7.79497	3.46	0.0032	0.031	-2.16
Q5T0B9	ZN362_HUMAN	Zinc finger protein 362 OS=Homo sapiens OX=9606 GN=ZNF362 PE=1 SV=1	ZNF362	2	6.66	6.79	6.67	6.86	6.72	6.99	6.67	7.01	0.23	0.0900204	0.375391	6.88583	3.46	0.0032	0.031	-2.16
Q9NPJ3	ACO13_HUMAN	Acyl-coenzyme A thioesterase 13 OS=Homo sapiens OX=9606 GN=ACOT13 PE=1 SV=1	ACOT13	3	10.1	10.39	10	10.15	10.07	10.41	9.85	10.26	0.29	0.113128	0.473169	9.91148	3.45	0.0033	0.032	-2.18
P23470	PTPRG_HUMAN	Receptor-type tyrosine-protein phosphatase gamma OS=Homo sapiens OX=9606 GN=PTPRG PE=1 SV=4	PTPRG	3	8.55	8.37	8.93	8.34	8.76	8.25	8.56	8.24	-0.4	-0.643851	-0.153801	7.74437	-3.45	0.0033	0.032	-2.18
P78527	PRKDC_HUMAN	DNA-dependent protein kinase catalytic subunit OS=Homo sapiens OX=9606 GN=PRKDC PE=1 SV=3	PRKDC	138	15.18	15.32	15.24	15.31	15.25	15.36	15.19	15.38	0.13	0.0485606	0.203304	14.881	3.45	0.0033	0.032	-2.18
P57105	SYJ2B_HUMAN	Synaptojanin-2-binding protein OS=Homo sapiens OX=9606 GN=SYNJ2BP PE=1 SV=2	SYNJ2BP	4	8.55	8.75	8.26	8.56	8.42	8.59	8.47	8.84	0.26	0.0988063	0.413868	8.85048	3.45	0.0033	0.032	-2.18
Q9UKU7	ACAD8_HUMAN	Isobutyryl-CoA dehydrogenase, mitochondrial OS=Homo sapiens OX=9606 GN=ACAD8 PE=1 SV=1	ACAD8	5	7.94	8.17	7.91	7.97	7.98	8.2	7.82	8.18	0.22	0.0837522	0.350988	7.82298	3.45	0.0033	0.032	-2.18
Q8IXM2	BAP18_HUMAN	Chromatin complexes subunit BAP18 OS=Homo sapiens OX=9606 GN=BAP18 PE=1 SV=1	BAP18	4	9.74	9.91	9.53	9.69	9.55	9.77	9.43	9.82	0.23	0.0892124	0.37401	9.41051	3.45	0.0033	0.032	-2.18
P00966	ASSY_HUMAN	Argininosuccinate synthase OS=Homo sapiens OX=9606 GN=ASS1 PE=1 SV=2	ASS1	7	9.24	8.09	8.39	7.76	8.84	7.78	9.18	8.49	-0.88	-1.4232	-0.340805	9.44322	-3.47	0.0034	0.032	-2.19
Q9UDX5	MTFP1_HUMAN	Mitochondrial fission process protein 1 OS=Homo sapiens OX=9606 GN=MTFP1 PE=1 SV=1	MTFP1	3	7.45	7.22	7.24	6.93	7.36	7.07	7.31	6.94	-0.3	-0.489496	-0.116669	6.78875	-3.45	0.0033	0.032	-2.19
Q9H6V9	LDAH_HUMAN	Lipid droplet-associated hydrolase OS=Homo sapiens OX=9606 GN=LDAH PE=1 SV=1	LDAH	4	8.78	8.91	8.76	8.82	8.68	8.93	8.74	9.05	0.19	0.0726411	0.304818	8.6406	3.45	0.0033	0.032	-2.19
P00846	ATP6_HUMAN	ATP synthase subunit a OS=Homo sapiens OX=9606 GN=MT-ATP6 PE=1 SV=1	MT-ATP6	1	8.75	8.98	8.76	8.8	8.67	9.03	8.72	9.07	0.25	0.0946379	0.397356	8.93483	3.45	0.0033	0.032	-2.19
Q70J99	UN13D_HUMAN	Protein unc-13 homolog D OS=Homo sapiens OX=9606 GN=UNC13D PE=1 SV=1	UNC13D	5	7.63	8.11	7.79	7.92	7.95	8.04	7.69	8.11	0.28	0.10724	0.451219	8.37387	3.44	0.0034	0.032	-2.2
Q75QN2	INT8_HUMAN	Integrator complex subunit 8 OS=Homo sapiens OX=9606 GN=INTS8 PE=1 SV=1	INTS8	3	8.04	8.3	8.02	8.21	7.96	8.12	8.04	8.17	0.19	0.071487	0.300993	8.06393	3.44	0.0034	0.032	-2.2
Q32MZ4	LRRF1_HUMAN	Leucine-rich repeat flightless-interacting protein 1 OS=Homo sapiens OX=9606 GN=LRRFIP1 PE=1 SV=2	LRRFIP1	23	11.76	11.59	11.69	11.52	11.67	11.48	11.61	11.55	-0.15	-0.236005	-0.0560505	11.6903	-3.44	0.0034	0.032	-2.2
Q53H12	AGK_HUMAN	Acylglycerol kinase, mitochondrial OS=Homo sapiens OX=9606 GN=AGK PE=1 SV=2	AGK	11	10.19	10.36	10.04	10.34	10.21	10.36	10.26	10.58	0.23	0.0895545	0.377312	10.5403	3.44	0.0034	0.032	-2.2
Q13546	RIPK1_HUMAN	Receptor-interacting serine/threonine-protein kinase 1 OS=Homo sapiens OX=9606 GN=RIPK1 PE=1 SV=3	RIPK1	8	9.15	9.43	9.29	9.55	9.1	9.42	9.24	9.39	0.25	0.0966037	0.407012	9.33425	3.44	0.0034	0.032	-2.2
O95169	NDUB8_HUMAN	NADH dehydrogenase [ubiquinone] 1 beta subcomplex subunit 8, mitochondrial OS=Homo sapiens OX=9606 GN=NDUFB8 PE=1 SV=1	NDUFB8	3	8.23	8.06	8.31	8.08	8.42	8.15	8.38	8.16	-0.22	-0.36137	-0.0857177	8.16007	-3.44	0.0034	0.032	-2.2
O14526	FCHO1_HUMAN	F-BAR domain only protein 1 OS=Homo sapiens OX=9606 GN=FCHO1 PE=1 SV=2	FCHO1	2	6.86	6.32	6.7	6.16	6.78	6.51	6.72	6.58	-0.37	-0.605722	-0.143656	6.95278	-3.44	0.0034	0.032	-2.2
Q9P107	GMIP_HUMAN	GEM-interacting protein OS=Homo sapiens OX=9606 GN=GMIP PE=1 SV=2	GMIP	4	7.02	7.06	6.94	7.23	6.95	7.1	6.95	7.19	0.18	0.0683359	0.289243	7.36666	3.43	0.0034	0.032	-2.22
P12268	IMDH2_HUMAN	Inosine-5'-monophosphate dehydrogenase 2 OS=Homo sapiens OX=9606 GN=IMPDH2 PE=1 SV=2	IMPDH2	23	13.45	13.28	13.32	13.24	13.33	13.25	13.34	13.13	-0.14	-0.219111	-0.0517554	12.5815	-3.43	0.0034	0.032	-2.22
Q96B54	ZN428_HUMAN	Zinc finger protein 428 OS=Homo sapiens OX=9606 GN=ZNF428 PE=1 SV=2	ZNF428	3	8.12	8.59	8.38	8.59	8.07	8.53	8.2	8.33	0.32	0.122481	0.518825	8.38854	3.43	0.0034	0.032	-2.22
Q9Y2B0	CNPY2_HUMAN	Protein canopy homolog 2 OS=Homo sapiens OX=9606 GN=CNPY2 PE=1 SV=1	CNPY2	3	9.64	9.82	9.25	9.57	9.36	9.57	9.5	9.83	0.26	0.0995928	0.422123	9.92964	3.43	0.0034	0.032	-2.22
O95644	NFAC1_HUMAN	Nuclear factor of activated T-cells, cytoplasmic 1 OS=Homo sapiens OX=9606 GN=NFATC1 PE=1 SV=3	NFATC1	1	7.16	6.84	7.5	6.73	7.49	6.98	7.05	6.69	-0.49	-0.794103	-0.187061	6.40732	-3.43	0.0035	0.033	-2.23
Q92851	CASPA_HUMAN	Caspase-10 OS=Homo sapiens OX=9606 GN=CASP10 PE=1 SV=3	CASP10	2	4.78	4.8	4.61	5.3	4.68	5.13	4.88	5.25	0.38	0.145941	0.620484	5.55441	3.42	0.0035	0.033	-2.23
Q96RU3	FNBP1_HUMAN	Formin-binding protein 1 OS=Homo sapiens OX=9606 GN=FNBP1 PE=1 SV=2	FNBP1	9	10.76	10.53	10.83	10.53	10.8	10.63	10.68	10.7	-0.17	-0.279736	-0.0657555	10.3105	-3.42	0.0035	0.033	-2.24
Q92734	TFG_HUMAN	Protein TFG OS=Homo sapiens OX=9606 GN=TFG PE=1 SV=2	TFG	8	11.03	10.77	10.93	10.73	10.9	10.76	10.77	10.73	-0.16	-0.263493	-0.0617261	10.8996	-3.42	0.0035	0.033	-2.25
P04921	GLPC_HUMAN	Glycophorin-C OS=Homo sapiens OX=9606 GN=GYPC PE=1 SV=1	GYPC	1	5.47	5.06	5.5	5.02	5.53	5.04	5.48	5.09	-0.44	-0.719286	-0.168465	4.64172	-3.42	0.0035	0.033	-2.25
P48200	IREB2_HUMAN	Iron-responsive element-binding protein 2 OS=Homo sapiens OX=9606 GN=IREB2 PE=1 SV=4	IREB2	13	10.05	10.66	10.68	10.81	10.45	10.86	9.91	10.77	0.5	0.191671	0.815637	10.2113	3.44	0.0036	0.034	-2.25
P23458	JAK1_HUMAN	Tyrosine-protein kinase JAK1 OS=Homo sapiens OX=9606 GN=JAK1 PE=1 SV=2	JAK1	9	8.71	8.57	9.1	8.74	8.95	8.72	8.91	8.69	-0.24	-0.387667	-0.0906389	8.97757	-3.41	0.0036	0.033	-2.25
Q9BYV9	BACH2_HUMAN	Transcription regulator protein BACH2 OS=Homo sapiens OX=9606 GN=BACH2 PE=1 SV=1	BACH2	4	6.37	5.98	6.89	6.25	6.85	6.31	6.39	6.19	-0.44	-0.712674	-0.166431	6.90725	-3.41	0.0036	0.033	-2.26
Q9BS26	ERP44_HUMAN	Endoplasmic reticulum resident protein 44 OS=Homo sapiens OX=9606 GN=ERP44 PE=1 SV=1	ERP44	8	9.3	9.57	9.2	9.24	9.2	9.38	9.22	9.49	0.19	0.0728234	0.312102	9.48575	3.41	0.0036	0.033	-2.26
P52789	HXK2_HUMAN	Hexokinase-2 OS=Homo sapiens OX=9606 GN=HK2 PE=1 SV=2	HK2	21	12.27	11.87	12.08	11.49	12.1	11.64	11.91	11.79	-0.39	-0.638662	-0.148924	11.3389	-3.42	0.0037	0.034	-2.28
Q9Y4B4	ARIP4_HUMAN	Helicase ARIP4 OS=Homo sapiens OX=9606 GN=RAD54L2 PE=1 SV=4	RAD54L2	6	8.14	8.39	8.13	8.37	8.17	8.28	8.18	8.28	0.18	0.065802	0.284319	8.1962	3.4	0.0037	0.034	-2.29
Q3ZCQ8	TIM50_HUMAN	Mitochondrial import inner membrane translocase subunit TIM50 OS=Homo sapiens OX=9606 GN=TIMM50 PE=1 SV=2	TIMM50	9	10.08	10.26	10	10.12	10.05	10.21	10.13	10.26	0.15	0.0548959	0.237829	10.343	3.39	0.0037	0.034	-2.3
Q7Z2E3	APTX_HUMAN	Aprataxin OS=Homo sapiens OX=9606 GN=APTX PE=1 SV=2	APTX	3	7.84	8.13	7.77	7.91	7.85	7.95	7.83	8.07	0.19	0.0729331	0.316258	8.1047	3.39	0.0037	0.034	-2.3
Q15286	RAB35_HUMAN	Ras-related protein Rab-35 OS=Homo sapiens OX=9606 GN=RAB35 PE=1 SV=1	RAB35	5	9.6	9.47	9.54	9.35	9.56	9.33	9.52	9.44	-0.16	-0.252595	-0.0582314	9.59463	-3.39	0.0037	0.034	-2.3
P23193	TCEA1_HUMAN	Transcription elongation factor A protein 1 OS=Homo sapiens OX=9606 GN=TCEA1 PE=1 SV=2	TCEA1	12	11.47	11.23	11.44	11.39	11.48	11.41	11.47	11.31	-0.13	-0.208165	-0.047984	11.7203	-3.39	0.0037	0.034	-2.3
Q6ZQQ6	WDR87_HUMAN	WD repeat-containing protein 87 OS=Homo sapiens OX=9606 GN=WDR87 PE=1 SV=3	WDR87	1	5.14	5.41	5.07	5.53	5.02	5.29	5.25	5.33	0.27	0.101038	0.438777	5.4583	3.39	0.0038	0.035	-2.31
P11171	EPB41_HUMAN	Protein 4.1 OS=Homo sapiens OX=9606 GN=EPB41 PE=1 SV=4	EPB41	17	11.18	10.98	11.25	11.17	11.22	10.98	11.24	10.93	-0.21	-0.339527	-0.0780737	11.2415	-3.39	0.0038	0.035	-2.31
Q9H4G4	GAPR1_HUMAN	Golgi-associated plant pathogenesis-related protein 1 OS=Homo sapiens OX=9606 GN=GLIPR2 PE=1 SV=3	GLIPR2	3	5.45	5.17	5.43	5.29	5.22	4.83	5.39	5.07	-0.29	-0.464854	-0.106796	6.73169	-3.39	0.0038	0.035	-2.31
Q96FZ5	CKLF7_HUMAN	CKLF-like MARVEL transmembrane domain-containing protein 7 OS=Homo sapiens OX=9606 GN=CMTM7 PE=1 SV=1	CMTM7	3	8.9	9.24	9.04	9.35	9.03	9.32	8.91	9.4	0.36	0.135307	0.589162	8.67535	3.39	0.0038	0.035	-2.32
P46939	UTRN_HUMAN	Utrophin OS=Homo sapiens OX=9606 GN=UTRN PE=1 SV=2	UTRN	13	9.76	9.63	9.78	9.61	9.89	9.73	9.8	9.69	-0.14	-0.229831	-0.0526167	9.57394	-3.38	0.0038	0.035	-2.33
Q9NX05	F120C_HUMAN	Constitutive coactivator of PPAR-gamma-like protein 2 OS=Homo sapiens OX=9606 GN=FAM120C PE=1 SV=3	FAM120C	6	8.96	9.19	8.9	9.04	9	9.12	8.97	9.31	0.21	0.0770898	0.337986	8.55923	3.37	0.0039	0.035	-2.34
Q16881	TRXR1_HUMAN	Thioredoxin reductase 1, cytoplasmic OS=Homo sapiens OX=9606 GN=TXNRD1 PE=1 SV=3	TXNRD1	19	11.71	11.84	11.74	11.76	11.68	11.81	11.62	11.82	0.12	0.0438352	0.192781	11.7183	3.37	0.0039	0.036	-2.35
P20073	ANXA7_HUMAN	Annexin A7 OS=Homo sapiens OX=9606 GN=ANXA7 PE=1 SV=3	ANXA7	9	9.22	9.37	9.12	9.26	9.14	9.3	9.22	9.32	0.14	0.0511106	0.225158	9.34431	3.37	0.0039	0.036	-2.35
Q14696	MESD_HUMAN	LRP chaperone MESD OS=Homo sapiens OX=9606 GN=MESD PE=1 SV=2	MESD	5	9.78	9.94	9.79	9.94	9.87	9.97	9.82	10.01	0.15	0.055521	0.244971	9.94074	3.36	0.004	0.036	-2.36
O00746	NDKM_HUMAN	Nucleoside diphosphate kinase, mitochondrial OS=Homo sapiens OX=9606 GN=NME4 PE=1 SV=1	NME4	2	6.65	6.96	6.49	6.92	6.59	7	6.95	7.16	0.34	0.127065	0.560967	7.20304	3.36	0.004	0.036	-2.36
O43765	SGTA_HUMAN	Small glutamine-rich tetratricopeptide repeat-containing protein alpha OS=Homo sapiens OX=9606 GN=SGTA PE=1 SV=1	SGTA	10	11.59	11.39	11.48	11.44	11.54	11.42	11.58	11.49	-0.12	-0.190339	-0.0430306	11.6143	-3.36	0.004	0.036	-2.37
P16083	NQO2_HUMAN	Ribosyldihydronicotinamide dehydrogenase [quinone] OS=Homo sapiens OX=9606 GN=NQO2 PE=1 SV=5	NQO2	1	4.62	5	4.48	4.91	4.58	5.12	4.35	4.82	0.46	0.167836	0.743503	4.19832	3.36	0.004	0.036	-2.37
Q9UGP4	LIMD1_HUMAN	LIM domain-containing protein 1 OS=Homo sapiens OX=9606 GN=LIMD1 PE=1 SV=1	LIMD1	6	7.09	6.94	7.49	6.78	7.35	7.12	7.06	6.69	-0.36	-0.59403	-0.134063	6.91795	-3.36	0.004	0.036	-2.37
Q9GZS1	RPA49_HUMAN	DNA-directed RNA polymerase I subunit RPA49 OS=Homo sapiens OX=9606 GN=POLR1E PE=1 SV=3	POLR1E	11	10.79	10.93	10.58	10.79	10.61	10.81	10.78	10.93	0.18	0.0643621	0.28641	10.5823	3.35	0.0041	0.037	-2.39
Q6PI48	SYDM_HUMAN	Aspartate--tRNA ligase, mitochondrial OS=Homo sapiens OX=9606 GN=DARS2 PE=1 SV=1	DARS2	15	10.43	10.52	10.48	10.56	10.53	10.66	10.28	10.62	0.16	0.0595223	0.265009	10.3879	3.35	0.0041	0.037	-2.39
Q8WUA7	TB22A_HUMAN	TBC1 domain family member 22A OS=Homo sapiens OX=9606 GN=TBC1D22A PE=1 SV=2	TBC1D22A	4	9.27	9.19	9.41	8.96	9.36	9.14	9.2	9.16	-0.19	-0.314793	-0.0706154	8.7947	-3.35	0.0041	0.037	-2.39
O75569	PRKRA_HUMAN	Interferon-inducible double-stranded RNA-dependent protein kinase activator A OS=Homo sapiens OX=9606 GN=PRKRA PE=1 SV=1	PRKRA	9	10.81	10.59	10.79	10.51	10.88	10.59	10.8	10.75	-0.21	-0.345275	-0.0774506	10.3283	-3.35	0.0041	0.037	-2.39
Q9NQG7	HPS4_HUMAN	Hermansky-Pudlak syndrome 4 protein OS=Homo sapiens OX=9606 GN=HPS4 PE=1 SV=2	HPS4	3	8.97	8.81	9.33	9.12	9.25	8.89	9.13	8.68	-0.29	-0.480461	-0.107477	8.93713	-3.34	0.0041	0.037	-2.4
P25705	ATPA_HUMAN	ATP synthase subunit alpha, mitochondrial OS=Homo sapiens OX=9606 GN=ATP5F1A PE=1 SV=1	ATP5F1A	24	13.35	13.46	13.18	13.33	13.22	13.33	13.27	13.57	0.17	0.0619572	0.277993	13.5999	3.34	0.0042	0.038	-2.41
P10109	ADX_HUMAN	Adrenodoxin, mitochondrial OS=Homo sapiens OX=9606 GN=FDX1 PE=1 SV=1	FDX1	2	8.12	7.86	7.98	7.73	8.21	7.85	8.36	7.88	-0.34	-0.551875	-0.12292	7.70139	-3.34	0.0042	0.038	-2.42
Q14CN4	K2C72_HUMAN	Keratin, type II cytoskeletal 72 OS=Homo sapiens OX=9606 GN=KRT72 PE=1 SV=2	KRT72	1	9.33	8.85	8.99	8.54	9.2	8.76	9.2	9.07	-0.37	-0.612281	-0.136368	8.07575	-3.34	0.0042	0.038	-2.42
O00767	SCD_HUMAN	Stearoyl-CoA desaturase OS=Homo sapiens OX=9606 GN=SCD PE=1 SV=2	SCD	1	9.18	8.28	9.53	8.97	9.22	8.6	9.09	8.56	-0.65	-1.06344	-0.237475	7.93371	-3.36	0.0043	0.038	-2.42
P51532	SMCA4_HUMAN	Transcription activator BRG1 OS=Homo sapiens OX=9606 GN=SMARCA4 PE=1 SV=2	SMARCA4	23	11.82	11.68	11.82	11.82	11.83	11.71	11.89	11.7	-0.11	-0.183314	-0.0407951	11.9277	-3.33	0.0042	0.038	-2.42
Q8NEZ5	FBX22_HUMAN	F-box only protein 22 OS=Homo sapiens OX=9606 GN=FBXO22 PE=1 SV=1	FBXO22	4	8.26	8.48	8.38	8.42	8.38	8.47	8.31	8.61	0.16	0.0588503	0.264903	9.00984	3.33	0.0042	0.038	-2.42
P49750	YLPM1_HUMAN	YLP motif-containing protein 1 OS=Homo sapiens OX=9606 GN=YLPM1 PE=1 SV=4	YLPM1	31	11.82	11.88	11.74	11.9	11.76	11.86	11.79	11.93	0.11	0.0408388	0.183869	12.0333	3.33	0.0042	0.038	-2.43
A6NIJ9	O6C70_HUMAN	Olfactory receptor 6C70 OS=Homo sapiens OX=9606 GN=OR6C70 PE=3 SV=1	OR6C70	1	7.25	8.16	6.67	7.57	7.21	7.88	6.94	8.13	0.92	0.334044	1.49932	8.30489	3.35	0.0043	0.038	-2.43
P49321	NASP_HUMAN	Nuclear autoantigenic sperm protein OS=Homo sapiens OX=9606 GN=NASP PE=1 SV=2	NASP	36	13.37	13.07	13.51	13.44	13.46	13.28	13.45	13.09	-0.23	-0.37349	-0.0829614	13.556	-3.33	0.0043	0.038	-2.43
P49005	DPOD2_HUMAN	DNA polymerase delta subunit 2 OS=Homo sapiens OX=9606 GN=POLD2 PE=1 SV=1	POLD2	7	9.21	9	9.48	9.32	9.46	9.22	9.4	9.07	-0.24	-0.388218	-0.0861558	9.61956	-3.33	0.0043	0.038	-2.43
Q52LJ0	FA98B_HUMAN	Protein FAM98B OS=Homo sapiens OX=9606 GN=FAM98B PE=1 SV=2	FAM98B	8	10.41	10.45	10.25	10.43	10.32	10.5	10.22	10.48	0.17	0.0600941	0.271786	10.4054	3.32	0.0043	0.038	-2.44
Q9NWR8	MCUB_HUMAN	Calcium uniporter regulatory subunit MCUb, mitochondrial OS=Homo sapiens OX=9606 GN=MCUB PE=1 SV=2	MCUB	1	6.14	6.43	6.3	6.48	6.3	6.54	6.33	6.52	0.22	0.0798805	0.361909	6.79865	3.32	0.0043	0.038	-2.45
Q96LW4	PRIPO_HUMAN	DNA-directed primase/polymerase protein OS=Homo sapiens OX=9606 GN=PRIMPOL PE=1 SV=3	PRIMPOL	1	8.38	8.43	8.27	8.41	8.34	8.52	8.18	8.54	0.18	0.0661736	0.299943	8.12001	3.32	0.0043	0.038	-2.45
O60476	MA1A2_HUMAN	Mannosyl-oligosaccharide 1,2-alpha-mannosidase IB OS=Homo sapiens OX=9606 GN=MAN1A2 PE=1 SV=1	MAN1A2	1	4.63	5.08	4.76	5.05	4.64	5.17	4.7	5.16	0.43	0.155448	0.70485	4.70766	3.32	0.0043	0.038	-2.45
P21926	CD9_HUMAN	CD9 antigen OS=Homo sapiens OX=9606 GN=CD9 PE=1 SV=4	CD9	2	10.47	10.23	10.43	9.58	10.62	9.93	10.48	9.86	-0.6	-0.980869	-0.216297	10.08	-3.34	0.0045	0.039	-2.46
Q13595	TRA2A_HUMAN	Transformer-2 protein homolog alpha OS=Homo sapiens OX=9606 GN=TRA2A PE=1 SV=1	TRA2A	4	8.65	8.81	8.34	8.71	8.25	8.54	8.44	8.72	0.28	0.0997504	0.454694	8.93063	3.31	0.0044	0.039	-2.46
Q9Y2Q3	GSTK1_HUMAN	Glutathione S-transferase kappa 1 OS=Homo sapiens OX=9606 GN=GSTK1 PE=1 SV=3	GSTK1	7	9.67	9.99	9.74	9.89	9.84	10.01	9.8	10.05	0.22	0.0807327	0.368237	9.57579	3.31	0.0044	0.039	-2.47
Q15006	EMC2_HUMAN	ER membrane protein complex subunit 2 OS=Homo sapiens OX=9606 GN=EMC2 PE=1 SV=1	EMC2	4	8.61	8.72	8.39	8.66	8.38	8.66	8.63	8.76	0.2	0.0709998	0.323966	8.67645	3.31	0.0044	0.039	-2.47
Q96ME1	FXL18_HUMAN	F-box/LRR-repeat protein 18 OS=Homo sapiens OX=9606 GN=FBXL18 PE=1 SV=2	FBXL18	1	7.02	7.11	6.87	7.15	6.78	7.1	6.88	7.09	0.23	0.0815452	0.37248	7.4778	3.31	0.0044	0.039	-2.47
P34910	EVI2B_HUMAN	Protein EVI2B OS=Homo sapiens OX=9606 GN=EVI2B PE=1 SV=2	EVI2B	4	7.57	7.14	7.58	7.32	7.35	7.1	7.47	6.94	-0.37	-0.600681	-0.131301	7.65228	-3.31	0.0045	0.039	-2.48
P14550	AK1A1_HUMAN	Aldo-keto reductase family 1 member A1 OS=Homo sapiens OX=9606 GN=AKR1A1 PE=1 SV=3	AKR1A1	13	11.53	11.76	11.49	11.54	11.59	11.63	11.44	11.86	0.19	0.066623	0.305953	11.4807	3.3	0.0045	0.04	-2.49
Q9Y2S7	PDIP2_HUMAN	Polymerase delta-interacting protein 2 OS=Homo sapiens OX=9606 GN=POLDIP2 PE=1 SV=1	POLDIP2	9	10.9	11.03	10.8	10.96	10.77	10.97	10.89	10.98	0.15	0.0522566	0.240191	10.7643	3.3	0.0045	0.04	-2.49
Q96QT4	TRPM7_HUMAN	Transient receptor potential cation channel subfamily M member 7 OS=Homo sapiens OX=9606 GN=TRPM7 PE=1 SV=1	TRPM7	4	8.31	8.46	8.37	8.47	8.32	8.57	8.27	8.52	0.19	0.0664399	0.305952	8.09951	3.3	0.0046	0.04	-2.5
Q9Y5Q8	TF3C5_HUMAN	General transcription factor 3C polypeptide 5 OS=Homo sapiens OX=9606 GN=GTF3C5 PE=1 SV=2	GTF3C5	8	9.51	9.69	9.51	9.64	9.45	9.63	9.55	9.56	0.12	0.0433056	0.19977	9.80786	3.29	0.0046	0.04	-2.5
Q99933	BAG1_HUMAN	BAG family molecular chaperone regulator 1 OS=Homo sapiens OX=9606 GN=BAG1 PE=1 SV=4	BAG1	5	9.79	10.03	9.77	10.03	9.79	9.98	9.98	10.3	0.25	0.0896531	0.413943	9.51596	3.29	0.0046	0.04	-2.5
Q9P2Y4	ZN219_HUMAN	Zinc finger protein 219 OS=Homo sapiens OX=9606 GN=ZNF219 PE=1 SV=2	ZNF219	1	2.96	1.84	2.75	2.24	2.81	2.71	2.68	1.82	-0.65	-1.06346	-0.23032	2.93504	-3.29	0.0046	0.04	-2.5
Q6NW29	RWDD4_HUMAN	RWD domain-containing protein 4 OS=Homo sapiens OX=9606 GN=RWDD4 PE=1 SV=3	RWDD4	2	8.64	8.78	8.53	8.8	8.48	8.71	8.71	8.85	0.19	0.0688944	0.318856	8.55495	3.29	0.0046	0.04	-2.51
Q9H4E7	DEFI6_HUMAN	Differentially expressed in FDCP 6 homolog OS=Homo sapiens OX=9606 GN=DEF6 PE=1 SV=1	DEF6	10	9.76	9.5	9.7	9.49	9.92	9.59	9.66	9.67	-0.2	-0.324739	-0.0701541	10.1068	-3.29	0.0046	0.04	-2.51
Q5T653	RM02_HUMAN	39S ribosomal protein L2, mitochondrial OS=Homo sapiens OX=9606 GN=MRPL2 PE=1 SV=2	MRPL2	5	9.25	9.49	9.16	9.34	9.34	9.45	9.33	9.6	0.2	0.0705284	0.326537	9.32633	3.29	0.0046	0.04	-2.51
Q96JJ7	TMX3_HUMAN	Protein disulfide-isomerase TMX3 OS=Homo sapiens OX=9606 GN=TMX3 PE=1 SV=2	TMX3	6	9.91	10.18	9.62	9.96	9.57	9.95	9.91	10.34	0.35	0.125476	0.580252	10.2628	3.3	0.0047	0.041	-2.51
P50851	LRBA_HUMAN	Lipopolysaccharide-responsive and beige-like anchor protein OS=Homo sapiens OX=9606 GN=LRBA PE=1 SV=4	LRBA	29	11.53	11.71	11.62	11.68	11.66	11.75	11.58	11.75	0.12	0.0435361	0.201925	11.7198	3.29	0.0047	0.04	-2.52
Q9HCG7	GBA2_HUMAN	Non-lysosomal glucosylceramidase OS=Homo sapiens OX=9606 GN=GBA2 PE=1 SV=2	GBA2	1	4.98	5.2	4.52	5.04	4.89	5.32	4.76	5.14	0.39	0.137059	0.636906	5.08252	3.28	0.0047	0.041	-2.52
Q96FZ2	HMCES_HUMAN	Abasic site processing protein HMCES OS=Homo sapiens OX=9606 GN=HMCES PE=1 SV=1	HMCES	8	10.22	9.93	10.37	10.01	10.31	10.02	9.97	9.99	-0.23	-0.378718	-0.081426	10.009	-3.28	0.0047	0.041	-2.53
P61009	SPCS3_HUMAN	Signal peptidase complex subunit 3 OS=Homo sapiens OX=9606 GN=SPCS3 PE=1 SV=1	SPCS3	3	9.12	9.22	8.87	9.1	8.87	9.16	9.08	9.22	0.19	0.0667682	0.311594	9.00691	3.28	0.0048	0.041	-2.54
Q9UI12	VATH_HUMAN	V-type proton ATPase subunit H OS=Homo sapiens OX=9606 GN=ATP6V1H PE=1 SV=1	ATP6V1H	10	10.07	10.23	10.03	10.15	10.06	10.17	10.09	10.33	0.16	0.0558692	0.260973	10.072	3.28	0.0048	0.041	-2.54
Q9Y2G5	OFUT2_HUMAN	GDP-fucose protein O-fucosyltransferase 2 OS=Homo sapiens OX=9606 GN=POFUT2 PE=1 SV=3	POFUT2	4	7.48	7.81	7.39	7.47	7.38	7.58	7.29	7.62	0.24	0.0839434	0.392205	7.69395	3.28	0.0048	0.041	-2.54
O75947	ATP5H_HUMAN	ATP synthase subunit d, mitochondrial OS=Homo sapiens OX=9606 GN=ATP5PD PE=1 SV=3	ATP5PD	9	11.56	11.65	11.43	11.6	11.48	11.6	11.56	11.84	0.16	0.0578605	0.270359	11.6976	3.27	0.0048	0.041	-2.54
O95470	SGPL1_HUMAN	Sphingosine-1-phosphate lyase 1 OS=Homo sapiens OX=9606 GN=SGPL1 PE=1 SV=3	SGPL1	6	9.2	9.37	9.1	9.33	9.07	9.29	9.22	9.39	0.2	0.0697458	0.325976	9.2682	3.27	0.0048	0.041	-2.54
Q8NCE2	MTMRE_HUMAN	Myotubularin-related protein 14 OS=Homo sapiens OX=9606 GN=MTMR14 PE=1 SV=2	MTMR14	4	8.02	8.19	7.86	8	7.93	8.09	7.94	8.2	0.18	0.0649655	0.303854	8.25797	3.27	0.0048	0.041	-2.54
Q9UNH7	SNX6_HUMAN	Sorting nexin-6 OS=Homo sapiens OX=9606 GN=SNX6 PE=1 SV=1	SNX6	13	11.36	11.48	11.37	11.49	11.41	11.43	11.3	11.43	0.1	0.0351436	0.164384	11.5248	3.27	0.0048	0.041	-2.54
Q16626	MEA1_HUMAN	Male-enhanced antigen 1 OS=Homo sapiens OX=9606 GN=MEA1 PE=1 SV=2	MEA1	1	6.35	5.9	6.26	6.16	6.26	6	6.47	6.02	-0.31	-0.516229	-0.110316	5.86752	-3.27	0.0048	0.041	-2.54
Q86X83	COMD2_HUMAN	COMM domain-containing protein 2 OS=Homo sapiens OX=9606 GN=COMMD2 PE=1 SV=2	COMMD2	2	7.49	7.71	7.5	7.7	7.51	7.65	7.6	7.67	0.16	0.0560474	0.262323	7.67577	3.27	0.0048	0.041	-2.55
O76031	CLPX_HUMAN	ATP-dependent Clp protease ATP-binding subunit clpX-like, mitochondrial OS=Homo sapiens OX=9606 GN=CLPX PE=1 SV=2	CLPX	18	11.12	11.21	11.07	11.2	11.02	11.13	11.12	11.22	0.11	0.0375882	0.176203	10.9982	3.27	0.0048	0.041	-2.55
O43306	ADCY6_HUMAN	Adenylate cyclase type 6 OS=Homo sapiens OX=9606 GN=ADCY6 PE=1 SV=2	ADCY6	1	4.96	4.74	5.04	4.5	5.1	4.8	4.94	4.57	-0.36	-0.59151	-0.126108	4.46299	-3.27	0.0048	0.041	-2.55
Q96LW7	CAR19_HUMAN	Caspase recruitment domain-containing protein 19 OS=Homo sapiens OX=9606 GN=CARD19 PE=1 SV=1	CARD19	1	6.83	6.46	6.76	6.17	6.68	6.29	6.59	6.6	-0.34	-0.555215	-0.118003	5.94896	-3.26	0.0049	0.041	-2.56
Q86VN1	VPS36_HUMAN	Vacuolar protein-sorting-associated protein 36 OS=Homo sapiens OX=9606 GN=VPS36 PE=1 SV=1	VPS36	5	9.19	9.37	9.22	9.32	9.3	9.31	9.18	9.45	0.14	0.0491359	0.231339	9.52196	3.26	0.0049	0.041	-2.56
O75381	PEX14_HUMAN	Peroxisomal membrane protein PEX14 OS=Homo sapiens OX=9606 GN=PEX14 PE=1 SV=1	PEX14	7	9.85	9.97	9.65	9.86	9.8	9.89	9.83	10.04	0.16	0.0555283	0.261624	10.0492	3.26	0.0049	0.041	-2.57
P07858	CATB_HUMAN	Cathepsin B OS=Homo sapiens OX=9606 GN=CTSB PE=1 SV=3	CTSB	4	9.11	9.54	8.77	9.08	9.11	9.24	8.91	9.63	0.4	0.138687	0.653285	8.59643	3.27	0.0049	0.042	-2.57
O75718	CRTAP_HUMAN	Cartilage-associated protein OS=Homo sapiens OX=9606 GN=CRTAP PE=1 SV=1	CRTAP	2	8	8.37	8.1	8.23	8.16	8.29	8.08	8.41	0.24	0.0837652	0.396367	7.97867	3.26	0.005	0.042	-2.58
O95396	MOCS3_HUMAN	Adenylyltransferase and sulfurtransferase MOCS3 OS=Homo sapiens OX=9606 GN=MOCS3 PE=1 SV=1	MOCS3	2	6.43	6.76	6.44	6.47	6.38	6.81	6.5	6.8	0.27	0.0952007	0.450594	6.57772	3.26	0.005	0.042	-2.58
Q9UH65	SWP70_HUMAN	Switch-associated protein 70 OS=Homo sapiens OX=9606 GN=SWAP70 PE=1 SV=1	SWAP70	15	11.19	10.96	11.24	11.03	11.35	11.08	11.18	11.15	-0.19	-0.307764	-0.0649981	11.2686	-3.26	0.005	0.042	-2.58
P25101	EDNRA_HUMAN	Endothelin-1 receptor OS=Homo sapiens OX=9606 GN=EDNRA PE=1 SV=1	EDNRA	1	5.72	5.65	5.74	5.27	5.84	5.35	5.78	5.45	-0.34	-0.56522	-0.119054	5.22739	-3.25	0.005	0.042	-2.59
Q6ZVM7	TM1L2_HUMAN	TOM1-like protein 2 OS=Homo sapiens OX=9606 GN=TOM1L2 PE=1 SV=1	TOM1L2	2	6.19	6.53	6.14	6.36	6.04	6.39	6.04	6.41	0.32	0.111386	0.529809	6.26928	3.25	0.005	0.042	-2.59
Q9NRA2	S17A5_HUMAN	Sialin OS=Homo sapiens OX=9606 GN=SLC17A5 PE=1 SV=2	SLC17A5	1	3.83	4.14	3.67	4.22	3.57	3.82	3.6	4.39	0.48	0.164829	0.785329	3.88554	3.25	0.0051	0.042	-2.6
P61020	RAB5B_HUMAN	Ras-related protein Rab-5B OS=Homo sapiens OX=9606 GN=RAB5B PE=1 SV=1	RAB5B	6	10.6	10.39	10.58	10.3	10.6	10.4	10.48	10.51	-0.17	-0.283096	-0.0593589	10.2704	-3.25	0.0051	0.043	-2.6
Q9NUJ3	T11L1_HUMAN	T-complex protein 11-like protein 1 OS=Homo sapiens OX=9606 GN=TCP11L1 PE=1 SV=1	TCP11L1	1	5.13	5.47	5.06	5.6	5.18	5.4	4.91	5.55	0.44	0.152285	0.726981	5.16332	3.24	0.0051	0.043	-2.6
O75844	FACE1_HUMAN	CAAX prenyl protease 1 homolog OS=Homo sapiens OX=9606 GN=ZMPSTE24 PE=1 SV=2	ZMPSTE24	7	9.32	9.56	9.07	9.41	8.98	9.39	9.39	9.6	0.3	0.103535	0.494276	9.53376	3.25	0.0051	0.043	-2.6
Q4VC31	MIX23_HUMAN	Protein MIX23 OS=Homo sapiens OX=9606 GN=MIX23 PE=1 SV=1	MIX23	4	9.5	9.26	9.31	9.15	9.39	9.24	9.38	9.28	-0.16	-0.265645	-0.0554366	8.98652	-3.24	0.0052	0.043	-2.61
Q8NFI3	ENASE_HUMAN	Cytosolic endo-beta-N-acetylglucosaminidase OS=Homo sapiens OX=9606 GN=ENGASE PE=1 SV=1	ENGASE	3	8.15	8.52	8.15	8.18	8.15	8.43	8.11	8.52	0.27	0.0942973	0.452745	8.0951	3.24	0.0052	0.043	-2.62
Q14554	PDIA5_HUMAN	Protein disulfide-isomerase A5 OS=Homo sapiens OX=9606 GN=PDIA5 PE=1 SV=1	PDIA5	1	6.32	6.15	6.29	5.74	6.24	6.04	6.43	5.82	-0.38	-0.631342	-0.131364	5.49235	-3.23	0.0052	0.043	-2.62
Q15785	TOM34_HUMAN	Mitochondrial import receptor subunit TOM34 OS=Homo sapiens OX=9606 GN=TOMM34 PE=1 SV=2	TOMM34	10	10.77	10.96	10.8	11.06	10.66	10.85	10.88	10.99	0.19	0.0657154	0.315956	10.1188	3.23	0.0052	0.043	-2.62
Q2TAA5	ALG11_HUMAN	GDP-Man:Man(3)GlcNAc(2)-PP-Dol alpha-1,2-mannosyltransferase OS=Homo sapiens OX=9606 GN=ALG11 PE=1 SV=2	ALG11	1	8.25	8.38	8.14	8.38	8.15	8.36	8.28	8.41	0.18	0.0618395	0.297767	8.22577	3.23	0.0052	0.043	-2.63
P05165	PCCA_HUMAN	Propionyl-CoA carboxylase alpha chain, mitochondrial OS=Homo sapiens OX=9606 GN=PCCA PE=1 SV=4	PCCA	13	9.93	10.19	9.72	9.83	9.98	10.07	9.66	10.32	0.28	0.0968957	0.466473	10.1049	3.23	0.0052	0.043	-2.63
Q01105	SET_HUMAN	Protein SET OS=Homo sapiens OX=9606 GN=SET PE=1 SV=3	SET	5	10.34	10.58	10.21	10.55	10.3	10.55	10.45	10.87	0.31	0.107905	0.520573	10.1945	3.23	0.0053	0.044	-2.64
P51659	DHB4_HUMAN	Peroxisomal multifunctional enzyme type 2 OS=Homo sapiens OX=9606 GN=HSD17B4 PE=1 SV=3	HSD17B4	27	11.98	12.14	12.06	12.14	12.13	12.24	11.95	12.22	0.16	0.053502	0.258849	12.0232	3.23	0.0053	0.044	-2.64
O75935	DCTN3_HUMAN	Dynactin subunit 3 OS=Homo sapiens OX=9606 GN=DCTN3 PE=1 SV=1	DCTN3	6	10.67	10.84	10.79	10.83	10.83	10.94	10.65	10.89	0.14	0.0495866	0.24012	11.0183	3.22	0.0053	0.044	-2.64
P56559	ARL4C_HUMAN	ADP-ribosylation factor-like protein 4C OS=Homo sapiens OX=9606 GN=ARL4C PE=1 SV=1	ARL4C	3	8.54	7.62	8.59	7.55	8.53	7.83	8.16	7.59	-0.81	-1.3385	-0.276926	6.56487	-3.24	0.0054	0.045	-2.65
Q9Y6Y0	NS1BP_HUMAN	Influenza virus NS1A-binding protein OS=Homo sapiens OX=9606 GN=IVNS1ABP PE=1 SV=3	IVNS1ABP	6	8.06	8.02	8.23	8.08	8.26	7.88	8.17	7.8	-0.23	-0.388275	-0.0800897	7.87885	-3.22	0.0053	0.044	-2.65
O60701	UGDH_HUMAN	UDP-glucose 6-dehydrogenase OS=Homo sapiens OX=9606 GN=UGDH PE=1 SV=1	UGDH	16	11.41	11.58	11.35	11.44	11.35	11.56	11.34	11.51	0.16	0.0550183	0.266774	10.8027	3.22	0.0053	0.044	-2.65
Q9H497	TOR3A_HUMAN	Torsin-3A OS=Homo sapiens OX=9606 GN=TOR3A PE=1 SV=1	TOR3A	4	8.45	8.9	8.7	9.02	8.46	8.8	8.63	8.7	0.3	0.101833	0.494431	8.71482	3.22	0.0054	0.044	-2.65
Q15046	SYK_HUMAN	Lysine--tRNA ligase OS=Homo sapiens OX=9606 GN=KARS1 PE=1 SV=3	KARS1	27	12.8	12.62	12.63	12.56	12.65	12.51	12.79	12.65	-0.13	-0.220817	-0.0454061	12.734	-3.22	0.0054	0.044	-2.66
Q9NW15	ANO10_HUMAN	Anoctamin-10 OS=Homo sapiens OX=9606 GN=ANO10 PE=1 SV=2	ANO10	1	5.9	6.56	6.14	6.36	6.12	6.45	6.16	6.93	0.49	0.167617	0.816239	5.88308	3.22	0.0054	0.044	-2.66
Q8IW45	NNRD_HUMAN	ATP-dependent (S)-NAD(P)H-hydrate dehydratase OS=Homo sapiens OX=9606 GN=NAXD PE=1 SV=1	NAXD	2	7.66	7.89	7.61	7.72	7.71	7.87	7.63	7.88	0.19	0.063477	0.309843	7.51699	3.21	0.0054	0.045	-2.67
Q13530	SERC3_HUMAN	Serine incorporator 3 OS=Homo sapiens OX=9606 GN=SERINC3 PE=1 SV=2	SERINC3	5	8.23	8.75	8.66	8.87	8.29	8.9	8.2	8.67	0.45	0.153606	0.750616	8.54795	3.22	0.0056	0.045	-2.67
Q9P000	COMD9_HUMAN	COMM domain-containing protein 9 OS=Homo sapiens OX=9606 GN=COMMD9 PE=1 SV=2	COMMD9	4	7.68	7.99	7.74	7.9	7.73	7.82	7.74	7.93	0.19	0.0631272	0.30966	8.29967	3.21	0.0055	0.045	-2.68
P04179	SODM_HUMAN	Superoxide dismutase [Mn], mitochondrial OS=Homo sapiens OX=9606 GN=SOD2 PE=1 SV=3	SOD2	3	9.79	10	9.7	9.81	9.72	9.86	9.66	9.96	0.19	0.0638934	0.313616	9.77403	3.21	0.0055	0.045	-2.68
Q7Z4I7	LIMS2_HUMAN	LIM and senescent cell antigen-like-containing domain protein 2 OS=Homo sapiens OX=9606 GN=LIMS2 PE=1 SV=1	LIMS2	1	7.45	6.13	6.9	6.5	6.33	5.92	7.29	5.71	-0.93	-1.54041	-0.314212	7.28945	-3.22	0.0057	0.046	-2.69
O43933	PEX1_HUMAN	Peroxisome biogenesis factor 1 OS=Homo sapiens OX=9606 GN=PEX1 PE=1 SV=1	PEX1	2	6.25	6.54	6.14	6.48	6.2	6.52	6.2	6.41	0.29	0.0983474	0.484026	6.689	3.2	0.0056	0.045	-2.69
P51798	CLCN7_HUMAN	H(+)/Cl(-) exchange transporter 7 OS=Homo sapiens OX=9606 GN=CLCN7 PE=1 SV=2	CLCN7	4	7.47	7.98	7.25	7.54	7.49	7.67	7.53	7.79	0.31	0.104435	0.514274	8.34887	3.2	0.0056	0.045	-2.69
Q13045	FLII_HUMAN	Protein flightless-1 homolog OS=Homo sapiens OX=9606 GN=FLII PE=1 SV=2	FLII	36	12.25	12.17	12.24	12.1	12.28	12.12	12.23	12.2	-0.1	-0.167866	-0.0340101	12.2625	-3.2	0.0056	0.046	-2.7
Q9UDT6	CLIP2_HUMAN	CAP-Gly domain-containing linker protein 2 OS=Homo sapiens OX=9606 GN=CLIP2 PE=1 SV=1	CLIP2	9	10.73	10.03	10.22	9.56	10.46	9.78	10.48	10.1	-0.6	-1.00322	-0.203357	9.53238	-3.21	0.0058	0.047	-2.7
O00330	ODPX_HUMAN	Pyruvate dehydrogenase protein X component, mitochondrial OS=Homo sapiens OX=9606 GN=PDHX PE=1 SV=3	PDHX	9	9.62	9.75	9.51	9.63	9.61	9.69	9.49	9.89	0.18	0.0598134	0.296286	9.319	3.19	0.0057	0.046	-2.71
P60033	CD81_HUMAN	CD81 antigen OS=Homo sapiens OX=9606 GN=CD81 PE=1 SV=1	CD81	3	9.49	8.89	9.26	8.92	9.16	8.7	9.55	9.25	-0.42	-0.703302	-0.142135	9.01361	-3.2	0.0058	0.047	-2.71
Q9P2C4	TM181_HUMAN	Transmembrane protein 181 OS=Homo sapiens OX=9606 GN=TMEM181 PE=1 SV=2	TMEM181	1	6.24	6.61	6.5	6.56	6.39	6.65	6.33	6.72	0.27	0.0905538	0.449182	5.86564	3.19	0.0057	0.046	-2.71
P48454	PP2BC_HUMAN	Serine/threonine-protein phosphatase 2B catalytic subunit gamma isoform OS=Homo sapiens OX=9606 GN=PPP3CC PE=1 SV=3	PPP3CC	5	8.88	8.77	8.96	8.8	8.94	8.76	8.8	8.66	-0.15	-0.243914	-0.0489812	8.88809	-3.19	0.0058	0.047	-2.72
P62834	RAP1A_HUMAN	Ras-related protein Rap-1A OS=Homo sapiens OX=9606 GN=RAP1A PE=1 SV=1	RAP1A	2	7.69	7.44	7.51	7.3	7.53	7.33	7.56	7.39	-0.21	-0.347331	-0.0696375	7.48498	-3.18	0.0058	0.047	-2.73
P49366	DHYS_HUMAN	Deoxyhypusine synthase OS=Homo sapiens OX=9606 GN=DHPS PE=1 SV=1	DHPS	6	9.86	9.53	10.09	9.8	9.95	9.76	9.75	9.42	-0.28	-0.471944	-0.09441	9.49534	-3.18	0.0058	0.047	-2.73
P08575	PTPRC_HUMAN	Receptor-type tyrosine-protein phosphatase C OS=Homo sapiens OX=9606 GN=PTPRC PE=1 SV=3	PTPRC	31	11.77	12.15	11.96	12.25	11.64	12.08	12	12.07	0.3	0.0987587	0.494097	11.4676	3.19	0.0059	0.047	-2.74
Q9BW92	SYTM_HUMAN	Threonine--tRNA ligase, mitochondrial OS=Homo sapiens OX=9606 GN=TARS2 PE=1 SV=1	TARS2	10	9.93	10.11	9.81	9.94	9.93	10.05	9.85	10.15	0.18	0.0600448	0.300937	9.88935	3.18	0.0059	0.047	-2.74
P19013	K2C4_HUMAN	Keratin, type II cytoskeletal 4 OS=Homo sapiens OX=9606 GN=KRT4 PE=1 SV=5	KRT4	2	9.39	9.22	9.33	9.1	9.45	9.08	9.42	9.22	-0.24	-0.401438	-0.0800453	8.68974	-3.18	0.0059	0.047	-2.74
Q96CB9	NSUN4_HUMAN	5-methylcytosine rRNA methyltransferase NSUN4 OS=Homo sapiens OX=9606 GN=NSUN4 PE=1 SV=2	NSUN4	4	8.54	8.67	8.45	8.53	8.53	8.74	8.43	8.67	0.16	0.0534503	0.268103	8.34762	3.18	0.0059	0.047	-2.74
P78509	RELN_HUMAN	Reelin OS=Homo sapiens OX=9606 GN=RELN PE=1 SV=3	RELN	1	7.35	7.63	7.45	7.61	7.38	7.52	7.36	7.58	0.2	0.0659988	0.331622	7.36757	3.17	0.0059	0.047	-2.75
Q4G176	ACSF3_HUMAN	Malonate--CoA ligase ACSF3, mitochondrial OS=Homo sapiens OX=9606 GN=ACSF3 PE=1 SV=3	ACSF3	9	9.62	9.9	9.59	9.74	9.75	9.93	9.73	9.97	0.21	0.0703569	0.353768	9.92627	3.17	0.0059	0.047	-2.75
Q06787	FMR1_HUMAN	Synaptic functional regulator FMR1 OS=Homo sapiens OX=9606 GN=FMR1 PE=1 SV=1	FMR1	9	9.61	9.45	9.7	9.56	9.66	9.56	9.58	9.37	-0.15	-0.248982	-0.0494794	9.42607	-3.17	0.0059	0.047	-2.75
Q02790	FKBP4_HUMAN	Peptidyl-prolyl cis-trans isomerase FKBP4 OS=Homo sapiens OX=9606 GN=FKBP4 PE=1 SV=3	FKBP4	18	11.82	11.97	11.52	11.8	11.62	11.82	11.83	11.98	0.2	0.0656484	0.330523	12.065	3.17	0.0059	0.047	-2.75
Q9BYD6	RM01_HUMAN	39S ribosomal protein L1, mitochondrial OS=Homo sapiens OX=9606 GN=MRPL1 PE=1 SV=2	MRPL1	7	10.03	10.17	9.87	10.1	9.8	10.03	10.07	10.21	0.19	0.0621125	0.312728	9.95413	3.17	0.0059	0.047	-2.75
Q9NVR2	INT10_HUMAN	Integrator complex subunit 10 OS=Homo sapiens OX=9606 GN=INTS10 PE=1 SV=2	INTS10	2	6.97	7.2	7.06	7.13	6.89	7.28	6.97	7.21	0.23	0.0755024	0.380471	7.10825	3.17	0.006	0.047	-2.75
P19532	TFE3_HUMAN	Transcription factor E3 OS=Homo sapiens OX=9606 GN=TFE3 PE=1 SV=4	TFE3	1	5.27	5.67	5.19	5.52	5.21	5.62	5.51	5.59	0.3	0.100216	0.505491	5.61579	3.17	0.006	0.047	-2.76
O00203	AP3B1_HUMAN	AP-3 complex subunit beta-1 OS=Homo sapiens OX=9606 GN=AP3B1 PE=1 SV=3	AP3B1	17	11.08	11.21	11.15	11.27	11.15	11.2	11.07	11.26	0.12	0.040298	0.203487	11.3388	3.17	0.006	0.048	-2.76
Q13263	TIF1B_HUMAN	Transcription intermediary factor 1-beta OS=Homo sapiens OX=9606 GN=TRIM28 PE=1 SV=5	TRIM28	35	13.83	13.85	13.78	13.92	13.78	13.84	13.8	13.93	0.09	0.0301954	0.15269	13.8475	3.17	0.006	0.048	-2.76
Q13303	KCAB2_HUMAN	Voltage-gated potassium channel subunit beta-2 OS=Homo sapiens OX=9606 GN=KCNAB2 PE=1 SV=2	KCNAB2	4	9.4	9.1	9.32	8.7	9.28	8.92	9.16	9	-0.36	-0.598426	-0.118357	9.05374	-3.17	0.0061	0.048	-2.76
O95861	BPNT1_HUMAN	3'(2'),5'-bisphosphate nucleotidase 1 OS=Homo sapiens OX=9606 GN=BPNT1 PE=1 SV=1	BPNT1	14	12	12.18	11.92	11.97	11.94	12.09	12	12.15	0.13	0.0430428	0.218729	11.6489	3.16	0.0061	0.048	-2.78
P36871	PGM1_HUMAN	Phosphoglucomutase-1 OS=Homo sapiens OX=9606 GN=PGM1 PE=1 SV=3	PGM1	25	13.2	13.15	13.25	12.95	13.3	13.1	13.17	13.07	-0.16	-0.269303	-0.0527772	12.6483	-3.15	0.0062	0.049	-2.79
Q8IWB1	IPRI_HUMAN	Inositol 1,4,5-trisphosphate receptor-interacting protein OS=Homo sapiens OX=9606 GN=ITPRIP PE=1 SV=1	ITPRIP	2	5.29	5.9	5.46	5.65	5.67	5.82	5.43	5.82	0.34	0.109885	0.562182	5.62931	3.15	0.0062	0.049	-2.79
Q02338	BDH_HUMAN	D-beta-hydroxybutyrate dehydrogenase, mitochondrial OS=Homo sapiens OX=9606 GN=BDH1 PE=1 SV=3	BDH1	5	7.55	7.8	7.42	7.62	7.6	7.8	7.59	7.86	0.23	0.0751247	0.385105	7.69762	3.15	0.0062	0.049	-2.8
Q16762	THTR_HUMAN	Thiosulfate sulfurtransferase OS=Homo sapiens OX=9606 GN=TST PE=1 SV=4	TST	6	9.71	9.98	9.77	9.86	9.84	10.06	9.69	10.21	0.27	0.0889625	0.458208	9.4515	3.14	0.0063	0.05	-2.81
Q8TCT0	CERK1_HUMAN	Ceramide kinase OS=Homo sapiens OX=9606 GN=CERK PE=1 SV=1	CERK	1	6.88	6.42	7.41	6.85	6.66	6.37	7.11	5.81	-0.66	-1.09849	-0.213567	6.76299	-3.16	0.0064	0.05	-2.81
Q9H6W3	RIOX1_HUMAN	Ribosomal oxygenase 1 OS=Homo sapiens OX=9606 GN=RIOX1 PE=1 SV=2	RIOX1	8	8.98	9.14	8.93	9.03	8.9	9.07	8.88	9.13	0.17	0.0550004	0.283641	8.4923	3.14	0.0063	0.05	-2.81
O95571	ETHE1_HUMAN	Persulfide dioxygenase ETHE1, mitochondrial OS=Homo sapiens OX=9606 GN=ETHE1 PE=1 SV=2	ETHE1	6	9.17	9.34	9.11	9.25	9.27	9.36	9.24	9.51	0.17	0.0549141	0.284251	9.11589	3.14	0.0064	0.05	-2.82
P07900	HS90A_HUMAN	Heat shock protein HSP 90-alpha OS=Homo sapiens OX=9606 GN=HSP90AA1 PE=1 SV=5	HSP90AA1	19	13.4	13.27	13.35	13.26	13.27	13.18	13.34	13.16	-0.12	-0.198726	-0.0383851	13.33	-3.14	0.0064	0.05	-2.82
Q9BVM4	GGACT_HUMAN	Gamma-glutamylaminecyclotransferase OS=Homo sapiens OX=9606 GN=GGACT PE=1 SV=2	GGACT	1	4.64	5.17	4.3	4.83	4.84	5.04	4.45	5.14	0.49	0.158122	0.818662	4.31689	3.14	0.0064	0.05	-2.82
Q58A45	PAN3_HUMAN	PAN2-PAN3 deadenylation complex subunit PAN3 OS=Homo sapiens OX=9606 GN=PAN3 PE=1 SV=3	PAN3	6	8.82	8.68	8.92	8.75	9.03	8.83	9.01	8.8	-0.18	-0.297595	-0.0573323	8.8785	-3.13	0.0064	0.05	-2.83
P10606	COX5B_HUMAN	Cytochrome c oxidase subunit 5B, mitochondrial OS=Homo sapiens OX=9606 GN=COX5B PE=1 SV=2	COX5B	5	10.51	10.77	10.4	10.61	10.49	10.6	10.58	10.98	0.24	0.0781626	0.405852	10.4498	3.13	0.0065	0.05	-2.83
O75170	PP6R2_HUMAN	Serine/threonine-protein phosphatase 6 regulatory subunit 2 OS=Homo sapiens OX=9606 GN=PPP6R2 PE=1 SV=2	PPP6R2	8	9.68	9.88	9.76	9.8	9.74	9.85	9.55	9.85	0.16	0.0523152	0.271662	9.63985	3.13	0.0065	0.05	-2.83
Q9NZ08	ERAP1_HUMAN	Endoplasmic reticulum aminopeptidase 1 OS=Homo sapiens OX=9606 GN=ERAP1 PE=1 SV=3	ERAP1	23	11.67	11.88	11.68	11.74	11.71	11.82	11.74	11.86	0.12	0.0397382	0.207213	11.8609	3.13	0.0065	0.051	-2.84
P05556	ITB1_HUMAN	Integrin beta-1 OS=Homo sapiens OX=9606 GN=ITGB1 PE=1 SV=2	ITGB1	9	11.68	11.93	11.5	11.64	11.45	11.67	11.6	11.91	0.23	0.0751786	0.392105	11.2509	3.13	0.0065	0.051	-2.84
O14974	MYPT1_HUMAN	Protein phosphatase 1 regulatory subunit 12A OS=Homo sapiens OX=9606 GN=PPP1R12A PE=1 SV=1	PPP1R12A	34	11.83	11.7	11.86	11.61	11.9	11.7	11.81	11.77	-0.15	-0.25678	-0.0492132	11.8995	-3.13	0.0065	0.051	-2.84
Q9GZR2	REXO4_HUMAN	RNA exonuclease 4 OS=Homo sapiens OX=9606 GN=REXO4 PE=1 SV=2	REXO4	2	7.31	7.58	6.74	7.56	7.13	7.65	7.64	7.77	0.43	0.139743	0.729663	7.47831	3.13	0.0066	0.051	-2.85
Q8TB61	S35B2_HUMAN	Adenosine 3'-phospho 5'-phosphosulfate transporter 1 OS=Homo sapiens OX=9606 GN=SLC35B2 PE=1 SV=1	SLC35B2	3	7.95	8.18	7.84	8.14	7.64	7.95	7.97	8.26	0.28	0.089626	0.46838	8.35227	3.12	0.0066	0.051	-2.85
P43897	EFTS_HUMAN	Elongation factor Ts, mitochondrial OS=Homo sapiens OX=9606 GN=TSFM PE=1 SV=2	TSFM	9	10.77	10.81	10.69	10.84	10.67	10.81	10.75	10.84	0.1	0.0334282	0.175121	10.8638	3.12	0.0066	0.051	-2.85
P09960	LKHA4_HUMAN	Leukotriene A-4 hydrolase OS=Homo sapiens OX=9606 GN=LTA4H PE=1 SV=2	LTA4H	20	12.96	13.18	12.78	12.94	12.9	13.07	12.98	13.25	0.21	0.0670137	0.351543	12.7735	3.12	0.0066	0.051	-2.86
Q14697	GANAB_HUMAN	Neutral alpha-glucosidase AB OS=Homo sapiens OX=9606 GN=GANAB PE=1 SV=3	GANAB	25	12.29	12.43	12.21	12.34	12.19	12.35	12.13	12.29	0.15	0.0470721	0.247105	12.4414	3.12	0.0066	0.051	-2.86
Q5T440	CAF17_HUMAN	Putative transferase CAF17, mitochondrial OS=Homo sapiens OX=9606 GN=IBA57 PE=1 SV=1	IBA57	6	9.51	9.79	9.58	9.57	9.48	9.7	9.48	9.73	0.18	0.058816	0.309815	9.08912	3.11	0.0067	0.052	-2.87
Q9NQC3	RTN4_HUMAN	Reticulon-4 OS=Homo sapiens OX=9606 GN=RTN4 PE=1 SV=2	RTN4	8	10.63	10.55	10.79	10.65	10.7	10.59	10.71	10.57	-0.12	-0.20067	-0.0380383	10.6298	-3.11	0.0067	0.052	-2.87
Q8WVM8	SCFD1_HUMAN	Sec1 family domain-containing protein 1 OS=Homo sapiens OX=9606 GN=SCFD1 PE=1 SV=4	SCFD1	14	10.7	10.84	10.6	10.71	10.57	10.69	10.61	10.85	0.15	0.0491906	0.260087	10.7532	3.11	0.0068	0.052	-2.88
Q9UQ13	SHOC2_HUMAN	Leucine-rich repeat protein SHOC-2 OS=Homo sapiens OX=9606 GN=SHOC2 PE=1 SV=2	SHOC2	5	8.24	8.09	8.26	8.05	8.27	8.03	8.09	7.93	-0.19	-0.313616	-0.059313	8.17478	-3.11	0.0068	0.052	-2.88
P61201	CSN2_HUMAN	COP9 signalosome complex subunit 2 OS=Homo sapiens OX=9606 GN=COPS2 PE=1 SV=1	COPS2	10	10.97	11.03	10.85	10.93	10.81	10.98	10.84	10.99	0.12	0.0375593	0.198801	10.949	3.11	0.0068	0.052	-2.88
Q9BWE0	REPI1_HUMAN	Replication initiator 1 OS=Homo sapiens OX=9606 GN=REPIN1 PE=1 SV=1	REPIN1	2	7.44	7.53	7.27	7.44	7.34	7.54	7.25	7.53	0.19	0.0590669	0.312646	7.32786	3.11	0.0068	0.052	-2.88
P38571	LICH_HUMAN	Lysosomal acid lipase/cholesteryl ester hydrolase OS=Homo sapiens OX=9606 GN=LIPA PE=1 SV=2	LIPA	1	3.2	3.97	3.18	3.39	3.16	3.71	3.52	3.66	0.42	0.133056	0.704356	3.60588	3.11	0.0068	0.052	-2.88
Q8TEH3	DEN1A_HUMAN	DENN domain-containing protein 1A OS=Homo sapiens OX=9606 GN=DENND1A PE=1 SV=2	DENND1A	3	7.23	7.05	7.2	7.06	7.28	6.98	7.08	6.94	-0.19	-0.314857	-0.0593629	7.10416	-3.11	0.0068	0.052	-2.88
Q12907	LMAN2_HUMAN	Vesicular integral-membrane protein VIP36 OS=Homo sapiens OX=9606 GN=LMAN2 PE=1 SV=1	LMAN2	9	11.28	11.43	11.22	11.33	11.17	11.33	11.16	11.31	0.15	0.0460572	0.244285	11.4727	3.11	0.0068	0.052	-2.88
Q9UHQ9	NB5R1_HUMAN	NADH-cytochrome b5 reductase 1 OS=Homo sapiens OX=9606 GN=CYB5R1 PE=1 SV=1	CYB5R1	5	9.13	9.3	9.12	9.18	9.19	9.25	9.08	9.43	0.16	0.050417	0.267916	9.14057	3.1	0.0068	0.052	-2.89
Q96B97	SH3K1_HUMAN	SH3 domain-containing kinase-binding protein 1 OS=Homo sapiens OX=9606 GN=SH3KBP1 PE=1 SV=2	SH3KBP1	8	8.95	8.67	8.97	8.67	8.92	8.71	8.79	8.82	-0.19	-0.315262	-0.0593146	9.36558	-3.1	0.0069	0.052	-2.89
O43707	ACTN4_HUMAN	Alpha-actinin-4 OS=Homo sapiens OX=9606 GN=ACTN4 PE=1 SV=2	ACTN4	34	12.97	12.86	13.01	12.82	12.98	12.88	12.97	12.97	-0.1	-0.167185	-0.0314083	12.793	-3.1	0.0069	0.052	-2.89
P52758	RIDA_HUMAN	2-iminobutanoate/2-iminopropanoate deaminase OS=Homo sapiens OX=9606 GN=RIDA PE=1 SV=1	RIDA	4	10.45	10.65	10.29	10.44	10.46	10.6	10.36	10.72	0.21	0.0674817	0.3597	10.0438	3.1	0.0069	0.053	-2.9
Q96S59	RANB9_HUMAN	Ran-binding protein 9 OS=Homo sapiens OX=9606 GN=RANBP9 PE=1 SV=1	RANBP9	5	7.73	7.53	7.62	7.55	7.71	7.45	7.73	7.59	-0.17	-0.281213	-0.052728	7.70542	-3.1	0.0069	0.053	-2.9
P09429	HMGB1_HUMAN	High mobility group protein B1 OS=Homo sapiens OX=9606 GN=HMGB1 PE=1 SV=3	HMGB1	5	12.23	11.99	12.28	12.07	12.21	12.03	12.02	12.01	-0.16	-0.268764	-0.0503639	12.191	-3.1	0.0069	0.053	-2.9
Q01831	XPC_HUMAN	DNA repair protein complementing XP-C cells OS=Homo sapiens OX=9606 GN=XPC PE=1 SV=4	XPC	7	8.81	9.01	8.87	9	8.84	8.95	8.82	9.01	0.16	0.0496926	0.265191	8.7741	3.1	0.0069	0.053	-2.9
O00479	HMGN4_HUMAN	High mobility group nucleosome-binding domain-containing protein 4 OS=Homo sapiens OX=9606 GN=HMGN4 PE=1 SV=3	HMGN4	3	10.24	10.57	10.09	10.34	10.23	10.41	10.16	10.54	0.28	0.0883124	0.471741	9.82773	3.1	0.007	0.053	-2.9
Q5JRA6	TGO1_HUMAN	Transport and Golgi organization protein 1 homolog OS=Homo sapiens OX=9606 GN=MIA3 PE=1 SV=1	MIA3	21	10.68	10.84	10.39	10.64	10.52	10.68	10.59	10.96	0.23	0.0736743	0.39374	10.4262	3.1	0.0069	0.053	-2.9
O75521	ECI2_HUMAN	Enoyl-CoA delta isomerase 2 OS=Homo sapiens OX=9606 GN=ECI2 PE=1 SV=4	ECI2	8	10.25	10.39	10.19	10.27	10.33	10.4	10.11	10.52	0.18	0.0556967	0.299204	9.79882	3.09	0.007	0.053	-2.92
Q96BY7	ATG2B_HUMAN	Autophagy-related protein 2 homolog B OS=Homo sapiens OX=9606 GN=ATG2B PE=1 SV=5	ATG2B	1	6.51	6.71	6.61	6.72	6.52	6.82	6.49	6.77	0.22	0.0698833	0.376255	6.79407	3.09	0.0071	0.053	-2.92
Q9Y5W7	SNX14_HUMAN	Sorting nexin-14 OS=Homo sapiens OX=9606 GN=SNX14 PE=1 SV=3	SNX14	1	4.13	4.55	4.26	4.46	4.27	4.5	4.23	4.51	0.28	0.0890053	0.479689	4.55449	3.09	0.0071	0.054	-2.92
Q9Y2L9	LRCH1_HUMAN	Leucine-rich repeat and calponin homology domain-containing protein 1 OS=Homo sapiens OX=9606 GN=LRCH1 PE=1 SV=3	LRCH1	5	9.51	9.39	9.49	9.18	9.46	9.23	9.42	9.44	-0.16	-0.269168	-0.0498362	9.31403	-3.08	0.0071	0.054	-2.93
Q9H2U2	IPYR2_HUMAN	Inorganic pyrophosphatase 2, mitochondrial OS=Homo sapiens OX=9606 GN=PPA2 PE=1 SV=2	PPA2	13	11.3	11.5	11.14	11.32	11.35	11.51	11.34	11.76	0.24	0.0735232	0.397529	11.3216	3.08	0.0072	0.054	-2.93
Q9BTV4	TMM43_HUMAN	Transmembrane protein 43 OS=Homo sapiens OX=9606 GN=TMEM43 PE=1 SV=1	TMEM43	7	9.7	9.97	9.48	9.71	9.52	9.71	9.63	10.01	0.27	0.0842279	0.455914	9.80994	3.08	0.0072	0.054	-2.93
Q96HH6	TMM19_HUMAN	Transmembrane protein 19 OS=Homo sapiens OX=9606 GN=TMEM19 PE=1 SV=1	TMEM19	1	5.98	6.16	5.89	6.13	5.98	6.14	5.88	6.15	0.22	0.0671816	0.363716	6.39948	3.08	0.0072	0.054	-2.93
Q8WUB8	PHF10_HUMAN	PHD finger protein 10 OS=Homo sapiens OX=9606 GN=PHF10 PE=1 SV=3	PHF10	8	9.76	9.56	9.67	9.59	9.69	9.57	9.93	9.69	-0.16	-0.269414	-0.0496296	9.62294	-3.08	0.0072	0.054	-2.94
Q9P2K8	E2AK4_HUMAN	eIF-2-alpha kinase GCN2 OS=Homo sapiens OX=9606 GN=EIF2AK4 PE=1 SV=3	EIF2AK4	14	9.94	10.12	9.91	9.97	10.01	10.12	9.9	10.11	0.14	0.0429796	0.234037	9.83132	3.07	0.0073	0.055	-2.95
Q7Z434	MAVS_HUMAN	Mitochondrial antiviral-signaling protein OS=Homo sapiens OX=9606 GN=MAVS PE=1 SV=2	MAVS	11	10.02	10.12	9.92	10.06	9.91	10.01	9.95	10.26	0.16	0.0495392	0.270118	10.1964	3.07	0.0073	0.055	-2.95
O15294	OGT1_HUMAN	UDP-N-acetylglucosamine--peptide N-acetylglucosaminyltransferase 110 kDa subunit OS=Homo sapiens OX=9606 GN=OGT PE=1 SV=3	OGT	26	11.59	11.41	11.44	11.38	11.45	11.21	11.67	11.45	-0.18	-0.295869	-0.0542532	11.5004	-3.07	0.0073	0.055	-2.95
Q99733	NP1L4_HUMAN	Nucleosome assembly protein 1-like 4 OS=Homo sapiens OX=9606 GN=NAP1L4 PE=1 SV=1	NAP1L4	8	10.74	10.58	10.68	10.62	10.74	10.6	10.67	10.62	-0.1	-0.1715	-0.0313749	10.853	-3.07	0.0073	0.055	-2.96
Q68EM7	RHG17_HUMAN	Rho GTPase-activating protein 17 OS=Homo sapiens OX=9606 GN=ARHGAP17 PE=1 SV=1	ARHGAP17	14	10.07	9.88	9.91	9.83	9.92	9.78	10.03	9.87	-0.14	-0.241036	-0.0439517	10.6761	-3.07	0.0074	0.055	-2.96
Q14571	ITPR2_HUMAN	Inositol 1,4,5-trisphosphate receptor type 2 OS=Homo sapiens OX=9606 GN=ITPR2 PE=1 SV=2	ITPR2	9	9.09	8.93	9.24	8.87	9.19	8.98	9.07	9.06	-0.19	-0.315214	-0.0573822	8.71751	-3.06	0.0074	0.055	-2.97
P28340	DPOD1_HUMAN	DNA polymerase delta catalytic subunit OS=Homo sapiens OX=9606 GN=POLD1 PE=1 SV=2	POLD1	25	10.73	10.48	11.13	10.89	11.09	10.81	10.98	10.54	-0.3	-0.513052	-0.0934403	11.2076	-3.07	0.0075	0.056	-2.97
Q13422	IKZF1_HUMAN	DNA-binding protein Ikaros OS=Homo sapiens OX=9606 GN=IKZF1 PE=1 SV=1	IKZF1	6	9.15	8.92	9.53	9.3	9.69	9.21	9.46	9.23	-0.3	-0.499554	-0.090869	9.66356	-3.07	0.0075	0.056	-2.97
P08134	RHOC_HUMAN	Rho-related GTP-binding protein RhoC OS=Homo sapiens OX=9606 GN=RHOC PE=1 SV=1	RHOC	1	9.03	8.77	9.04	8.62	9.06	8.87	8.89	8.79	-0.24	-0.414555	-0.0752982	8.18539	-3.06	0.0075	0.056	-2.97
P07451	CAH3_HUMAN	Carbonic anhydrase 3 OS=Homo sapiens OX=9606 GN=CA3 PE=1 SV=3	CA3	1	4.78	4.29	4.87	4.5	4.81	4.7	5.06	4.48	-0.39	-0.659729	-0.119786	4.554	-3.06	0.0075	0.056	-2.97
P49768	PSN1_HUMAN	Presenilin-1 OS=Homo sapiens OX=9606 GN=PSEN1 PE=1 SV=1	PSEN1	4	6.91	7.29	7.16	7.25	7.12	7.44	6.92	7.2	0.27	0.0836131	0.460678	7.26897	3.06	0.0075	0.056	-2.98
O75582	KS6A5_HUMAN	Ribosomal protein S6 kinase alpha-5 OS=Homo sapiens OX=9606 GN=RPS6KA5 PE=1 SV=1	RPS6KA5	1	6.39	6.63	6.43	6.63	6.58	6.86	6.39	6.79	0.28	0.0855249	0.471879	6.73021	3.06	0.0075	0.056	-2.98
Q9BPY3	F118B_HUMAN	Protein FAM118B OS=Homo sapiens OX=9606 GN=FAM118B PE=1 SV=1	FAM118B	5	8.68	8.86	8.75	8.93	8.63	8.81	8.66	8.82	0.17	0.0529817	0.29302	9.05677	3.06	0.0076	0.056	-2.98
Q9H4L5	OSBL3_HUMAN	Oxysterol-binding protein-related protein 3 OS=Homo sapiens OX=9606 GN=OSBPL3 PE=1 SV=1	OSBPL3	4	7.54	7.37	7.69	7.36	7.54	7.29	7.48	7.32	-0.23	-0.386409	-0.0698361	7.1177	-3.06	0.0076	0.056	-2.98
P36543	VATE1_HUMAN	V-type proton ATPase subunit E 1 OS=Homo sapiens OX=9606 GN=ATP6V1E1 PE=1 SV=1	ATP6V1E1	4	10.17	10.17	10.03	10.24	10.02	10.26	10.16	10.24	0.13	0.0406978	0.225838	10.1082	3.05	0.0076	0.056	-2.99
Q5BJF2	SGMR2_HUMAN	Sigma intracellular receptor 2 OS=Homo sapiens OX=9606 GN=TMEM97 PE=1 SV=1	TMEM97	3	7.64	8	7.75	7.96	7.7	8.03	7.75	7.92	0.27	0.0816081	0.453249	7.81177	3.05	0.0076	0.056	-2.99
Q92673	SORL_HUMAN	Sortilin-related receptor OS=Homo sapiens OX=9606 GN=SORL1 PE=1 SV=2	SORL1	8	8.76	9.03	8.94	9.27	8.81	9.09	8.65	8.89	0.28	0.0856131	0.47572	9.02667	3.05	0.0076	0.056	-2.99
Q9NUM4	T106B_HUMAN	Transmembrane protein 106B OS=Homo sapiens OX=9606 GN=TMEM106B PE=1 SV=2	TMEM106B	1	4.17	4.95	4.23	4.15	4.46	4.81	4.07	5.19	0.54	0.165277	0.919928	4.9965	3.05	0.0077	0.056	-3
Q92616	GCN1_HUMAN	eIF-2-alpha kinase activator GCN1 OS=Homo sapiens OX=9606 GN=GCN1 PE=1 SV=7	GCN1	70	13.26	13.35	13.14	13.27	13.18	13.28	13.28	13.39	0.11	0.0321872	0.179353	13.0989	3.05	0.0077	0.056	-3
Q9NPF5	DMAP1_HUMAN	DNA methyltransferase 1-associated protein 1 OS=Homo sapiens OX=9606 GN=DMAP1 PE=1 SV=1	DMAP1	11	10.23	10.3	10.19	10.28	10.12	10.28	10.24	10.35	0.11	0.0329762	0.183807	10.5706	3.05	0.0077	0.056	-3
Q9Y2V2	CHSP1_HUMAN	Calcium-regulated heat-stable protein 1 OS=Homo sapiens OX=9606 GN=CARHSP1 PE=1 SV=2	CARHSP1	2	8.25	7.75	8.35	8.15	8.18	8.05	8.15	7.82	-0.29	-0.490096	-0.0878958	8.82321	-3.05	0.0077	0.056	-3
Q9HA77	SYCM_HUMAN	Probable cysteine--tRNA ligase, mitochondrial OS=Homo sapiens OX=9606 GN=CARS2 PE=1 SV=1	CARS2	9	10.25	10.46	10.15	10.29	10.25	10.37	10.23	10.46	0.18	0.0533292	0.297377	9.90479	3.05	0.0077	0.056	-3
Q14353	GAMT_HUMAN	Guanidinoacetate N-methyltransferase OS=Homo sapiens OX=9606 GN=GAMT PE=1 SV=1	GAMT	3	7.63	8	7.69	7.81	7.8	8.03	7.76	8.09	0.26	0.0795268	0.444643	8.16516	3.04	0.0078	0.057	-3.01
P16383	GCFC2_HUMAN	Intron Large complex component GCFC2 OS=Homo sapiens OX=9606 GN=GCFC2 PE=1 SV=2	GCFC2	6	8.36	8.16	8.23	8.17	8.29	8.14	8.32	8.18	-0.14	-0.231731	-0.0411304	8.38951	-3.04	0.0079	0.058	-3.03
Q07960	RHG01_HUMAN	Rho GTPase-activating protein 1 OS=Homo sapiens OX=9606 GN=ARHGAP1 PE=1 SV=1	ARHGAP1	9	9.66	9.8	9.69	9.75	9.65	9.76	9.57	9.75	0.12	0.0371284	0.209332	9.91367	3.03	0.0079	0.058	-3.03
O43293	DAPK3_HUMAN	Death-associated protein kinase 3 OS=Homo sapiens OX=9606 GN=DAPK3 PE=1 SV=1	DAPK3	2	7.12	6.98	7.16	7.02	7.17	7.03	7.17	6.99	-0.15	-0.254115	-0.0450467	6.99677	-3.03	0.0079	0.058	-3.03
Q13813	SPTN1_HUMAN	Spectrin alpha chain, non-erythrocytic 1 OS=Homo sapiens OX=9606 GN=SPTAN1 PE=1 SV=3	SPTAN1	125	14.62	14.44	14.59	14.46	14.68	14.47	14.52	14.51	-0.13	-0.225252	-0.0398057	14.598	-3.03	0.008	0.058	-3.04
Q9UID3	VPS51_HUMAN	Vacuolar protein sorting-associated protein 51 homolog OS=Homo sapiens OX=9606 GN=VPS51 PE=1 SV=2	VPS51	8	9.02	9.12	8.86	9.05	8.86	9	8.95	9.07	0.14	0.0416054	0.235641	9.02046	3.03	0.008	0.058	-3.04
Q9NSC5	HOME3_HUMAN	Homer protein homolog 3 OS=Homo sapiens OX=9606 GN=HOMER3 PE=1 SV=2	HOMER3	2	7.42	7.26	7.47	7.36	7.47	7.28	7.5	7.21	-0.19	-0.322696	-0.0569026	7.30334	-3.03	0.008	0.058	-3.04
O95425	SVIL_HUMAN	Supervillin OS=Homo sapiens OX=9606 GN=SVIL PE=1 SV=2	SVIL	7	9.01	8.79	9.19	8.96	9.19	8.94	9.04	8.84	-0.23	-0.386691	-0.068142	8.76409	-3.03	0.008	0.058	-3.04
Q6UW63	PLGT2_HUMAN	Protein O-glucosyltransferase 2 OS=Homo sapiens OX=9606 GN=POGLUT2 PE=1 SV=1	POGLUT2	1	6.28	6.48	6.2	6.5	6.09	6.62	6.3	6.37	0.27	0.082128	0.466347	5.87483	3.03	0.008	0.058	-3.04
P12259	FA5_HUMAN	Coagulation factor V OS=Homo sapiens OX=9606 GN=F5 PE=1 SV=4	F5	4	7.2	8	7.01	7.51	7.16	7.51	7.26	7.7	0.52	0.155533	0.885781	7.96916	3.04	0.0082	0.059	-3.05
Q86YV9	HPS6_HUMAN	Hermansky-Pudlak syndrome 6 protein OS=Homo sapiens OX=9606 GN=HPS6 PE=1 SV=1	HPS6	5	8.18	8.29	8.18	8.34	8.16	8.26	8.16	8.28	0.12	0.0368993	0.210343	8.2286	3.02	0.0081	0.059	-3.05
Q32P28	P3H1_HUMAN	Prolyl 3-hydroxylase 1 OS=Homo sapiens OX=9606 GN=P3H1 PE=1 SV=2	P3H1	6	8.74	9.03	8.84	9.06	8.73	8.96	8.66	8.83	0.23	0.0681753	0.388747	8.71147	3.02	0.0081	0.059	-3.05
Q9P2K3	RCOR3_HUMAN	REST corepressor 3 OS=Homo sapiens OX=9606 GN=RCOR3 PE=1 SV=2	RCOR3	5	8.23	8.58	8.47	8.62	8.47	8.75	8.47	8.71	0.26	0.0761911	0.43548	8.33353	3.02	0.0082	0.059	-3.06
P06576	ATPB_HUMAN	ATP synthase subunit beta, mitochondrial OS=Homo sapiens OX=9606 GN=ATP5F1B PE=1 SV=3	ATP5F1B	22	13.01	13.09	12.78	12.96	12.82	12.95	12.91	13.15	0.16	0.0472285	0.270391	13.2253	3.02	0.0082	0.059	-3.06
O94761	RECQ4_HUMAN	ATP-dependent DNA helicase Q4 OS=Homo sapiens OX=9606 GN=RECQL4 PE=1 SV=2	RECQL4	2	7.45	7.14	7.72	7.12	7.78	7.36	7.75	7.49	-0.39	-0.671713	-0.117339	7.88664	-3.02	0.0082	0.059	-3.06
Q9UJY5	GGA1_HUMAN	ADP-ribosylation factor-binding protein GGA1 OS=Homo sapiens OX=9606 GN=GGA1 PE=1 SV=1	GGA1	2	8.52	8.29	8.43	8.3	8.43	8.16	8.41	8.39	-0.16	-0.275492	-0.0480474	8.35758	-3.02	0.0082	0.059	-3.06
Q16706	MA2A1_HUMAN	Alpha-mannosidase 2 OS=Homo sapiens OX=9606 GN=MAN2A1 PE=1 SV=2	MAN2A1	5	6.96	7.35	6.96	7.21	7.23	7.27	7.02	7.32	0.24	0.0723083	0.415274	7.32674	3.01	0.0082	0.059	-3.07
Q9UPT5	EXOC7_HUMAN	Exocyst complex component 7 OS=Homo sapiens OX=9606 GN=EXOC7 PE=1 SV=3	EXOC7	10	9.96	10.09	9.96	10.13	9.93	10.02	10.05	10.17	0.13	0.0380408	0.218567	10.2057	3.01	0.0083	0.059	-3.07
Q9BRX9	WDR83_HUMAN	WD repeat domain-containing protein 83 OS=Homo sapiens OX=9606 GN=WDR83 PE=1 SV=1	WDR83	1	3.87	4.25	3.89	4.34	3.76	3.93	4.05	4.49	0.36	0.106395	0.611612	4.60731	3.01	0.0083	0.059	-3.07
Q7L2J0	MEPCE_HUMAN	7SK snRNA methylphosphate capping enzyme OS=Homo sapiens OX=9606 GN=MEPCE PE=1 SV=1	MEPCE	13	9.2	9.26	9.03	9.28	9.04	9.17	9.14	9.31	0.15	0.0449341	0.259183	9.1541	3.01	0.0083	0.06	-3.08
Q9P0J1	PDP1_HUMAN	[Pyruvate dehydrogenase [acetyl-transferring]]-phosphatase 1, mitochondrial OS=Homo sapiens OX=9606 GN=PDP1 PE=1 SV=3	PDP1	2	6.5	6.64	6.53	6.56	6.39	6.9	6.31	6.83	0.3	0.0887416	0.512213	6.26535	3.01	0.0083	0.06	-3.08
Q8NHP8	PLBL2_HUMAN	Putative phospholipase B-like 2 OS=Homo sapiens OX=9606 GN=PLBD2 PE=1 SV=2	PLBD2	1	5.26	5.57	4.82	5.26	5.19	5.33	4.77	5.63	0.44	0.130548	0.754866	5.88692	3.01	0.0084	0.06	-3.08
Q8TB36	GDAP1_HUMAN	Ganglioside-induced differentiation-associated protein 1 OS=Homo sapiens OX=9606 GN=GDAP1 PE=1 SV=3	GDAP1	2	8.58	8.98	8.72	8.77	8.78	8.91	8.75	9.01	0.21	0.0629796	0.364498	8.52488	3.01	0.0084	0.06	-3.08
Q9BUE6	ISCA1_HUMAN	Iron-sulfur cluster assembly 1 homolog, mitochondrial OS=Homo sapiens OX=9606 GN=ISCA1 PE=1 SV=1	ISCA1	1	5.93	6.39	5.97	6.26	5.98	6.2	6.21	6.58	0.34	0.0996752	0.577922	5.73772	3	0.0084	0.06	-3.09
O75146	HIP1R_HUMAN	Huntingtin-interacting protein 1-related protein OS=Homo sapiens OX=9606 GN=HIP1R PE=1 SV=2	HIP1R	16	11.09	10.89	11.28	11.03	11.2	11	11.11	11.01	-0.19	-0.323145	-0.0556459	10.4666	-3	0.0085	0.06	-3.09
P14854	CX6B1_HUMAN	Cytochrome c oxidase subunit 6B1 OS=Homo sapiens OX=9606 GN=COX6B1 PE=1 SV=2	COX6B1	4	8.87	9.06	8.66	8.85	8.84	8.92	8.83	9.11	0.19	0.0554082	0.322527	8.67868	3	0.0085	0.061	-3.1
Q5JTZ9	SYAM_HUMAN	Alanine--tRNA ligase, mitochondrial OS=Homo sapiens OX=9606 GN=AARS2 PE=1 SV=1	AARS2	13	9.75	9.83	9.67	9.78	9.78	9.88	9.67	9.91	0.13	0.0381305	0.222365	9.96062	3	0.0085	0.061	-3.1
Q9H211	CDT1_HUMAN	DNA replication factor Cdt1 OS=Homo sapiens OX=9606 GN=CDT1 PE=1 SV=3	CDT1	1	3.75	2.93	3.79	2.96	3.31	3.58	3.59	3.01	-0.49	-0.837532	-0.143427	3.93935	-3	0.0086	0.061	-3.1
Q13426	XRCC4_HUMAN	DNA repair protein XRCC4 OS=Homo sapiens OX=9606 GN=XRCC4 PE=1 SV=2	XRCC4	7	9.09	8.99	9.27	9.05	9.28	9.07	9.12	8.98	-0.17	-0.283217	-0.0481344	9.3483	-2.99	0.0087	0.062	-3.12
Q7L4I2	RSRC2_HUMAN	Arginine/serine-rich coiled-coil protein 2 OS=Homo sapiens OX=9606 GN=RSRC2 PE=1 SV=1	RSRC2	4	8.88	8.72	8.89	8.72	8.83	8.76	8.89	8.79	-0.13	-0.214614	-0.0364589	8.89849	-2.99	0.0087	0.062	-3.12
Q9NUI1	DECR2_HUMAN	Peroxisomal 2,4-dienoyl-CoA reductase [(3E)-enoyl-CoA-producing] OS=Homo sapiens OX=9606 GN=DECR2 PE=1 SV=1	DECR2	2	7.64	8.14	7.76	7.87	7.74	7.92	7.74	7.91	0.24	0.0702938	0.413949	7.33753	2.99	0.0087	0.062	-3.12
Q15223	NECT1_HUMAN	Nectin-1 OS=Homo sapiens OX=9606 GN=NECTIN1 PE=1 SV=3	NECTIN1	1	7.03	6.61	7.17	6.26	7.08	6.44	7.03	6.55	-0.61	-1.04777	-0.177535	5.99843	-2.99	0.0088	0.062	-3.13
O00165	HAX1_HUMAN	HCLS1-associated protein X-1 OS=Homo sapiens OX=9606 GN=HAX1 PE=1 SV=2	HAX1	3	7.02	7.23	6.89	7.06	6.96	7.21	6.99	7.38	0.26	0.074568	0.440661	7.10125	2.98	0.0088	0.062	-3.13
O95059	RPP14_HUMAN	Ribonuclease P protein subunit p14 OS=Homo sapiens OX=9606 GN=RPP14 PE=1 SV=3	RPP14	2	8.37	8.57	8.43	8.53	8.28	8.48	8.39	8.58	0.17	0.049534	0.292964	8.21052	2.98	0.0088	0.062	-3.13
Q13561	DCTN2_HUMAN	Dynactin subunit 2 OS=Homo sapiens OX=9606 GN=DCTN2 PE=1 SV=4	DCTN2	16	11.35	11.4	11.35	11.52	11.39	11.44	11.29	11.49	0.12	0.0342848	0.203126	11.6219	2.98	0.0088	0.062	-3.13
P36969	GPX4_HUMAN	Phospholipid hydroperoxide glutathione peroxidase OS=Homo sapiens OX=9606 GN=GPX4 PE=1 SV=3	GPX4	7	10.16	10.3	10.06	10.12	10.16	10.32	10.1	10.49	0.19	0.0543546	0.322043	10.373	2.98	0.0088	0.062	-3.13
Q9BZE1	RM37_HUMAN	39S ribosomal protein L37, mitochondrial OS=Homo sapiens OX=9606 GN=MRPL37 PE=1 SV=2	MRPL37	5	9.28	9.46	9.25	9.39	9.27	9.42	9.32	9.53	0.17	0.0497981	0.295259	9.29717	2.98	0.0088	0.062	-3.14
P35269	T2FA_HUMAN	General transcription factor IIF subunit 1 OS=Homo sapiens OX=9606 GN=GTF2F1 PE=1 SV=2	GTF2F1	11	10.04	10.07	9.86	10.08	9.91	10.06	10	10.12	0.13	0.0372833	0.221354	10.1916	2.98	0.0089	0.062	-3.14
Q5MNZ6	WIPI3_HUMAN	WD repeat domain phosphoinositide-interacting protein 3 OS=Homo sapiens OX=9606 GN=WDR45B PE=1 SV=2	WDR45B	1	8.34	7.84	8.24	7.97	8.41	7.93	8.26	8.25	-0.32	-0.540291	-0.0909937	7.94379	-2.98	0.0089	0.062	-3.14
Q9UQ90	SPG7_HUMAN	Paraplegin OS=Homo sapiens OX=9606 GN=SPG7 PE=1 SV=2	SPG7	5	8.2	8.36	8.2	8.24	8.25	8.44	8.15	8.54	0.2	0.0566161	0.337276	8.16955	2.98	0.0089	0.063	-3.15
Q86SF2	GALT7_HUMAN	N-acetylgalactosaminyltransferase 7 OS=Homo sapiens OX=9606 GN=GALNT7 PE=1 SV=1	GALNT7	7	9.65	9.97	9.74	10.05	9.61	9.9	9.74	9.79	0.24	0.0692646	0.412723	9.92992	2.98	0.0089	0.063	-3.15
Q8N1S5	S39AB_HUMAN	Zinc transporter ZIP11 OS=Homo sapiens OX=9606 GN=SLC39A11 PE=2 SV=3	SLC39A11	1	3.3	3.74	2.06	3.07	2.61	3.88	3.37	3.81	0.79	0.226884	1.35318	3.20048	2.97	0.009	0.063	-3.15
P01116	RASK_HUMAN	GTPase KRas OS=Homo sapiens OX=9606 GN=KRAS PE=1 SV=1	KRAS	2	6.78	6.68	6.81	6.54	6.8	6.63	6.88	6.72	-0.18	-0.300291	-0.0501326	6.60385	-2.97	0.009	0.063	-3.16
P30622	CLIP1_HUMAN	CAP-Gly domain-containing linker protein 1 OS=Homo sapiens OX=9606 GN=CLIP1 PE=1 SV=2	CLIP1	6	7.59	7.43	7.51	7.25	7.52	7.3	7.51	7.43	-0.18	-0.308235	-0.0514131	7.46174	-2.97	0.0091	0.063	-3.16
O43760	SNG2_HUMAN	Synaptogyrin-2 OS=Homo sapiens OX=9606 GN=SYNGR2 PE=1 SV=1	SYNGR2	2	6.42	6.66	6.42	6.53	6.43	6.64	6.31	6.72	0.24	0.0692992	0.41561	6.18498	2.97	0.0091	0.063	-3.16
Q96NW4	ANR27_HUMAN	Ankyrin repeat domain-containing protein 27 OS=Homo sapiens OX=9606 GN=ANKRD27 PE=1 SV=2	ANKRD27	2	5.36	5.91	5.68	5.92	5.69	5.83	5.78	5.89	0.26	0.0750509	0.451513	5.56245	2.97	0.0091	0.064	-3.17
P46821	MAP1B_HUMAN	Microtubule-associated protein 1B OS=Homo sapiens OX=9606 GN=MAP1B PE=1 SV=2	MAP1B	14	10.31	10.73	10.59	10.94	10.39	10.79	10.35	10.68	0.38	0.107201	0.645388	9.24023	2.97	0.0093	0.064	-3.17
Q96H20	SNF8_HUMAN	Vacuolar-sorting protein SNF8 OS=Homo sapiens OX=9606 GN=SNF8 PE=1 SV=1	SNF8	3	7.45	7.67	7.43	7.59	7.47	7.6	7.61	7.78	0.17	0.0495918	0.298848	7.857	2.96	0.0092	0.064	-3.17
P49770	EI2BB_HUMAN	Translation initiation factor eIF-2B subunit beta OS=Homo sapiens OX=9606 GN=EIF2B2 PE=1 SV=3	EIF2B2	7	10.15	10.19	10.07	10.17	10.05	10.2	10.05	10.18	0.11	0.0301658	0.182313	10.098	2.96	0.0092	0.064	-3.17
P25774	CATS_HUMAN	Cathepsin S OS=Homo sapiens OX=9606 GN=CTSS PE=1 SV=3	CTSS	2	5.38	5.77	4.96	5.32	5.14	5.56	5.24	5.94	0.47	0.132407	0.801	5.98324	2.96	0.0092	0.064	-3.18
Q8ND24	RN214_HUMAN	RING finger protein 214 OS=Homo sapiens OX=9606 GN=RNF214 PE=1 SV=2	RNF214	8	9.54	9.67	9.52	9.64	9.58	9.65	9.55	9.68	0.11	0.0312841	0.190266	9.83704	2.95	0.0093	0.065	-3.19
Q96T88	UHRF1_HUMAN	E3 ubiquitin-protein ligase UHRF1 OS=Homo sapiens OX=9606 GN=UHRF1 PE=1 SV=1	UHRF1	30	11.12	11	11.39	11.29	11.3	10.97	11.65	10.72	-0.37	-0.633203	-0.104022	11.8385	-2.97	0.0095	0.066	-3.19
O94826	TOM70_HUMAN	Mitochondrial import receptor subunit TOM70 OS=Homo sapiens OX=9606 GN=TOMM70 PE=1 SV=1	TOMM70	26	12.22	12.01	11.98	11.84	12.08	11.84	12.2	12.06	-0.18	-0.314042	-0.0513892	11.9426	-2.95	0.0094	0.065	-3.2
Q9NRG7	D39U1_HUMAN	Epimerase family protein SDR39U1 OS=Homo sapiens OX=9606 GN=SDR39U1 PE=1 SV=3	SDR39U1	4	9.31	9.58	9.3	9.3	9.34	9.48	9.19	9.65	0.22	0.0619802	0.37989	9.18284	2.95	0.0095	0.066	-3.2
Q6NYC8	PPR18_HUMAN	Phostensin OS=Homo sapiens OX=9606 GN=PPP1R18 PE=1 SV=1	PPP1R18	13	10.81	10.38	10.66	10.27	10.52	10.23	10.69	10.41	-0.35	-0.600528	-0.0976428	10.717	-2.96	0.0097	0.067	-3.21
O43772	MCAT_HUMAN	Mitochondrial carnitine/acylcarnitine carrier protein OS=Homo sapiens OX=9606 GN=SLC25A20 PE=1 SV=1	SLC25A20	5	9.37	9.55	9.27	9.43	9.19	9.38	9.38	9.62	0.2	0.0545173	0.335623	9.08759	2.94	0.0096	0.066	-3.21
Q9Y282	ERGI3_HUMAN	Endoplasmic reticulum-Golgi intermediate compartment protein 3 OS=Homo sapiens OX=9606 GN=ERGIC3 PE=1 SV=1	ERGIC3	3	8.83	9.06	8.55	8.83	8.53	8.91	8.65	8.88	0.28	0.0791284	0.48756	8.83637	2.94	0.0096	0.066	-3.21
O00584	RNT2_HUMAN	Ribonuclease T2 OS=Homo sapiens OX=9606 GN=RNASET2 PE=1 SV=2	RNASET2	4	9.74	10.15	9.55	9.71	9.73	10.03	9.69	10.1	0.32	0.0886952	0.548367	9.83021	2.95	0.0097	0.067	-3.22
Q9UGM6	SYWM_HUMAN	Tryptophan--tRNA ligase, mitochondrial OS=Homo sapiens OX=9606 GN=WARS2 PE=1 SV=1	WARS2	4	9.13	9.28	9.02	9.16	9.05	9.23	9.09	9.35	0.18	0.0509905	0.315268	9.00852	2.94	0.0097	0.067	-3.22
Q13395	TARB1_HUMAN	Probable methyltransferase TARBP1 OS=Homo sapiens OX=9606 GN=TARBP1 PE=1 SV=1	TARBP1	10	9.34	9.46	9.19	9.37	9.14	9.33	9.25	9.41	0.17	0.0462	0.286667	8.5335	2.93	0.0097	0.067	-3.23
Q5SSJ5	HP1B3_HUMAN	Heterochromatin protein 1-binding protein 3 OS=Homo sapiens OX=9606 GN=HP1BP3 PE=1 SV=1	HP1BP3	17	12.33	12.46	12.26	12.36	12.39	12.48	12.28	12.66	0.18	0.0484612	0.301804	12.3923	2.93	0.0098	0.067	-3.23
O43237	DC1L2_HUMAN	Cytoplasmic dynein 1 light intermediate chain 2 OS=Homo sapiens OX=9606 GN=DYNC1LI2 PE=1 SV=1	DYNC1LI2	5	9.3	9.02	9.11	9.08	9.21	8.9	9.28	9.14	-0.19	-0.329513	-0.0528973	9.63426	-2.93	0.0098	0.067	-3.23
Q9Y4B6	DCAF1_HUMAN	DDB1- and CUL4-associated factor 1 OS=Homo sapiens OX=9606 GN=DCAF1 PE=1 SV=3	DCAF1	14	10.49	10.18	10.25	10.18	10.37	10.13	10.56	10.36	-0.2	-0.351503	-0.0564203	10.1981	-2.93	0.0098	0.067	-3.23
Q9NWS8	RMND1_HUMAN	Required for meiotic nuclear division protein 1 homolog OS=Homo sapiens OX=9606 GN=RMND1 PE=1 SV=2	RMND1	6	9.63	9.86	9.65	9.71	9.7	9.75	9.67	9.97	0.16	0.0444251	0.276934	9.78787	2.93	0.0098	0.067	-3.24
Q9UJZ1	STML2_HUMAN	Stomatin-like protein 2, mitochondrial OS=Homo sapiens OX=9606 GN=STOML2 PE=1 SV=1	STOML2	12	10.3	10.35	10.16	10.25	10.18	10.34	10.18	10.39	0.12	0.0342025	0.213747	10.4957	2.93	0.0099	0.067	-3.24
Q9UJX2	CDC23_HUMAN	Cell division cycle protein 23 homolog OS=Homo sapiens OX=9606 GN=CDC23 PE=1 SV=3	CDC23	5	8.19	8.43	8.35	8.47	8.36	8.49	8.31	8.44	0.15	0.0420262	0.262673	8.35025	2.93	0.0099	0.067	-3.24
Q16774	KGUA_HUMAN	Guanylate kinase OS=Homo sapiens OX=9606 GN=GUK1 PE=1 SV=2	GUK1	1	8.78	8.88	8.77	8.87	8.8	8.95	8.58	9.02	0.2	0.0549821	0.344223	8.90934	2.93	0.0099	0.068	-3.24
Q86TI0	TBCD1_HUMAN	TBC1 domain family member 1 OS=Homo sapiens OX=9606 GN=TBC1D1 PE=1 SV=2	TBC1D1	9	9.7	9.63	9.82	9.69	9.87	9.72	9.81	9.65	-0.13	-0.219851	-0.0350722	9.54258	-2.93	0.0099	0.068	-3.25
Q08209	PP2BA_HUMAN	Protein phosphatase 3 catalytic subunit alpha OS=Homo sapiens OX=9606 GN=PPP3CA PE=1 SV=1	PPP3CA	5	9.76	9.95	9.81	9.94	9.84	9.94	9.87	10.06	0.15	0.0417564	0.261915	9.2888	2.92	0.0099	0.068	-3.25
Q9Y5R8	TPPC1_HUMAN	Trafficking protein particle complex subunit 1 OS=Homo sapiens OX=9606 GN=TRAPPC1 PE=1 SV=1	TRAPPC1	3	8.12	8.35	8.13	8.27	8.07	8.33	8.13	8.29	0.2	0.0536699	0.338025	8.18502	2.92	0.01	0.068	-3.26
O14617	AP3D1_HUMAN	AP-3 complex subunit delta-1 OS=Homo sapiens OX=9606 GN=AP3D1 PE=1 SV=1	AP3D1	24	11.27	11.37	11.29	11.31	11.24	11.36	11.26	11.39	0.09	0.0255972	0.16129	11.498	2.92	0.01	0.068	-3.26
P04843	RPN1_HUMAN	Dolichyl-diphosphooligosaccharide--protein glycosyltransferase subunit 1 OS=Homo sapiens OX=9606 GN=RPN1 PE=1 SV=1	RPN1	28	12.8	12.92	12.68	12.81	12.71	12.88	12.86	13.03	0.15	0.0406082	0.256173	12.9696	2.92	0.01	0.068	-3.26
Q9NUV7	SPTC3_HUMAN	Serine palmitoyltransferase 3 OS=Homo sapiens OX=9606 GN=SPTLC3 PE=1 SV=3	SPTLC3	1	4.97	5.34	4.54	5.33	4.29	5.01	4.88	5.1	0.53	0.144405	0.912022	4.12978	2.92	0.01	0.068	-3.26
Q9HBI0	PARVG_HUMAN	Gamma-parvin OS=Homo sapiens OX=9606 GN=PARVG PE=1 SV=1	PARVG	2	8.12	7.71	8.15	7.58	8.29	7.75	7.94	8.08	-0.34	-0.591026	-0.0935328	7.94954	-2.92	0.01	0.068	-3.26
Q9NRZ7	PLCC_HUMAN	1-acyl-sn-glycerol-3-phosphate acyltransferase gamma OS=Homo sapiens OX=9606 GN=AGPAT3 PE=1 SV=1	AGPAT3	5	9.23	9.51	9.16	9.34	9.29	9.41	9.36	9.66	0.22	0.059632	0.376939	9.15455	2.92	0.01	0.068	-3.26
Q8WXA9	SREK1_HUMAN	Splicing regulatory glutamine/lysine-rich protein 1 OS=Homo sapiens OX=9606 GN=SREK1 PE=1 SV=1	SREK1	7	9.62	9.54	9.68	9.48	9.65	9.48	9.55	9.54	-0.12	-0.20062	-0.0316135	9.66144	-2.91	0.01	0.069	-3.27
Q9Y2Y0	AR2BP_HUMAN	ADP-ribosylation factor-like protein 2-binding protein OS=Homo sapiens OX=9606 GN=ARL2BP PE=1 SV=1	ARL2BP	4	9.23	9.3	9.27	9.41	9.23	9.33	9.24	9.49	0.14	0.0378577	0.240864	9.70141	2.91	0.01	0.069	-3.27
P36897	TGFR1_HUMAN	TGF-beta receptor type-1 OS=Homo sapiens OX=9606 GN=TGFBR1 PE=1 SV=1	TGFBR1	1	8.36	8.61	8.37	8.54	8.29	8.47	8.26	8.44	0.2	0.0532222	0.339208	7.98309	2.91	0.01	0.069	-3.28
O95870	ABHGA_HUMAN	Phosphatidylserine lipase ABHD16A OS=Homo sapiens OX=9606 GN=ABHD16A PE=1 SV=3	ABHD16A	4	8.78	9	8.79	8.85	8.59	8.84	8.61	8.9	0.2	0.054925	0.350663	8.20024	2.91	0.01	0.069	-3.28
P20592	MX2_HUMAN	Interferon-induced GTP-binding protein Mx2 OS=Homo sapiens OX=9606 GN=MX2 PE=1 SV=1	MX2	1	5.68	6.14	5.7	5.8	5.4	5.93	5.73	5.95	0.32	0.0878145	0.561103	5.35758	2.91	0.01	0.069	-3.28
P29374	ARI4A_HUMAN	AT-rich interactive domain-containing protein 4A OS=Homo sapiens OX=9606 GN=ARID4A PE=1 SV=3	ARID4A	5	7.83	8.02	7.85	7.91	7.82	7.92	7.8	8.06	0.15	0.0404136	0.25855	8.24213	2.91	0.01	0.07	-3.28
P06213	INSR_HUMAN	Insulin receptor OS=Homo sapiens OX=9606 GN=INSR PE=1 SV=4	INSR	18	10.53	10.35	10.46	10.38	10.42	10.27	10.4	10.27	-0.14	-0.237778	-0.0370565	10.4949	-2.9	0.01	0.07	-3.29
O15118	NPC1_HUMAN	NPC intracellular cholesterol transporter 1 OS=Homo sapiens OX=9606 GN=NPC1 PE=1 SV=2	NPC1	4	8.33	8.69	8.28	8.35	8.45	8.64	8.22	8.7	0.27	0.073816	0.474092	7.75253	2.9	0.01	0.07	-3.29
O00411	RPOM_HUMAN	DNA-directed RNA polymerase, mitochondrial OS=Homo sapiens OX=9606 GN=POLRMT PE=1 SV=2	POLRMT	12	10.43	10.17	10.21	9.93	10.42	10.05	10.3	10.19	-0.26	-0.444115	-0.0690568	9.77834	-2.9	0.01	0.07	-3.29
Q8N0Z6	TTC5_HUMAN	Tetratricopeptide repeat protein 5 OS=Homo sapiens OX=9606 GN=TTC5 PE=1 SV=2	TTC5	2	7.51	7.78	7.46	7.76	7.43	7.62	7.55	7.62	0.21	0.0560658	0.360587	7.69347	2.9	0.01	0.07	-3.29
Q8N3P4	VPS8_HUMAN	Vacuolar protein sorting-associated protein 8 homolog OS=Homo sapiens OX=9606 GN=VPS8 PE=1 SV=3	VPS8	6	7.99	8.19	7.92	8.08	8.05	8.18	7.91	8.21	0.2	0.0540326	0.347628	8.13459	2.9	0.01	0.07	-3.29
Q96QD9	UIF_HUMAN	UAP56-interacting factor OS=Homo sapiens OX=9606 GN=FYTTD1 PE=1 SV=3	FYTTD1	9	10.32	10.43	9.99	10.27	9.99	10.24	10.21	10.44	0.22	0.0592993	0.381874	10.0081	2.9	0.01	0.07	-3.3
P30085	KCY_HUMAN	UMP-CMP kinase OS=Homo sapiens OX=9606 GN=CMPK1 PE=1 SV=3	CMPK1	4	10.12	10.18	10.12	10.25	10.04	10.26	10.07	10.25	0.15	0.0395243	0.254731	10.0207	2.9	0.01	0.07	-3.3
Q02535	ID3_HUMAN	DNA-binding protein inhibitor ID-3 OS=Homo sapiens OX=9606 GN=ID3 PE=1 SV=2	ID3	2	7.39	7.51	7.53	7.69	7.31	7.74	7.5	7.62	0.21	0.0557467	0.359994	7.92974	2.9	0.011	0.07	-3.3
Q99598	TSNAX_HUMAN	Translin-associated protein X OS=Homo sapiens OX=9606 GN=TSNAX PE=1 SV=1	TSNAX	15	11.33	11.39	11.14	11.28	11.13	11.31	11.28	11.43	0.13	0.0351111	0.226965	11.4851	2.9	0.011	0.07	-3.3
Q14721	KCNB1_HUMAN	Potassium voltage-gated channel subfamily B member 1 OS=Homo sapiens OX=9606 GN=KCNB1 PE=1 SV=2	KCNB1	1	7.54	7.74	7.37	7.74	7.56	7.7	7.71	7.98	0.24	0.064224	0.416068	7.64428	2.89	0.011	0.07	-3.31
Q8IXM3	RM41_HUMAN	39S ribosomal protein L41, mitochondrial OS=Homo sapiens OX=9606 GN=MRPL41 PE=1 SV=1	MRPL41	1	5.37	5.6	5.23	5.48	5.25	5.66	5.26	5.65	0.32	0.0855078	0.554073	5.34309	2.89	0.011	0.07	-3.31
Q15631	TSN_HUMAN	Translin OS=Homo sapiens OX=9606 GN=TSN PE=1 SV=1	TSN	9	10.83	10.95	10.81	10.96	10.8	10.98	10.81	10.94	0.15	0.0390643	0.253662	11.2023	2.89	0.011	0.071	-3.31
Q8N0W3	FCSK_HUMAN	L-fucose kinase OS=Homo sapiens OX=9606 GN=FCSK PE=1 SV=2	FCSK	1	6.39	6.53	6.32	6.52	6.42	6.69	6.14	6.64	0.28	0.0747489	0.486009	6.33432	2.89	0.011	0.071	-3.31
Q6PIJ6	FBX38_HUMAN	F-box only protein 38 OS=Homo sapiens OX=9606 GN=FBXO38 PE=1 SV=3	FBXO38	1	7.34	7.52	7.06	7.19	7.05	7.29	6.95	7.35	0.24	0.0627469	0.410713	7.06335	2.88	0.011	0.072	-3.33
Q3SXM5	HSDL1_HUMAN	Inactive hydroxysteroid dehydrogenase-like protein 1 OS=Homo sapiens OX=9606 GN=HSDL1 PE=1 SV=3	HSDL1	3	8.33	8.54	8.29	8.4	8.37	8.42	8.4	8.69	0.17	0.0439689	0.28786	9.08997	2.88	0.011	0.072	-3.33
Q9UH99	SUN2_HUMAN	SUN domain-containing protein 2 OS=Homo sapiens OX=9606 GN=SUN2 PE=1 SV=3	SUN2	16	10.66	10.76	10.58	10.76	10.74	10.9	10.47	11.04	0.25	0.0659334	0.43201	10.7325	2.89	0.011	0.072	-3.33
Q9C0C9	UBE2O_HUMAN	(E3-independent) E2 ubiquitin-conjugating enzyme OS=Homo sapiens OX=9606 GN=UBE2O PE=1 SV=3	UBE2O	23	11.46	11.33	11.38	11.3	11.4	11.26	11.49	11.4	-0.11	-0.193053	-0.02932	11.3629	-2.88	0.011	0.072	-3.34
Q00610	CLH1_HUMAN	Clathrin heavy chain 1 OS=Homo sapiens OX=9606 GN=CLTC PE=1 SV=5	CLTC	46	13.66	13.51	13.7	13.62	13.62	13.54	13.64	13.47	-0.12	-0.210718	-0.0320013	13.2956	-2.88	0.011	0.072	-3.34
Q9BY32	ITPA_HUMAN	Inosine triphosphate pyrophosphatase OS=Homo sapiens OX=9606 GN=ITPA PE=1 SV=2	ITPA	6	9.68	9.8	9.56	9.68	9.69	9.81	9.64	9.94	0.17	0.0435279	0.286731	9.44152	2.88	0.011	0.072	-3.34
Q99856	ARI3A_HUMAN	AT-rich interactive domain-containing protein 3A OS=Homo sapiens OX=9606 GN=ARID3A PE=1 SV=2	ARID3A	3	5.67	5.42	6.08	5.64	5.94	5.87	5.86	5.16	-0.36	-0.633293	-0.0959292	6.36196	-2.88	0.011	0.072	-3.34
O95900	TRUB2_HUMAN	Pseudouridylate synthase TRUB2, mitochondrial OS=Homo sapiens OX=9606 GN=TRUB2 PE=1 SV=1	TRUB2	1	8.65	8.48	9.05	8.81	9.01	8.62	8.8	8.49	-0.28	-0.484252	-0.0733343	8.49474	-2.88	0.011	0.072	-3.34
P08574	CY1_HUMAN	Cytochrome c1, heme protein, mitochondrial OS=Homo sapiens OX=9606 GN=CYC1 PE=1 SV=3	CYC1	6	10.63	10.42	10.41	9.95	10.59	10.3	10.36	10.36	-0.23	-0.406913	-0.061611	10.2059	-2.88	0.011	0.072	-3.34
Q8NCH0	CHSTE_HUMAN	Carbohydrate sulfotransferase 14 OS=Homo sapiens OX=9606 GN=CHST14 PE=1 SV=2	CHST14	2	6.06	6.25	6.11	6.54	5.79	6.5	6.3	6.31	0.33	0.0876845	0.579923	6.40874	2.88	0.011	0.072	-3.34
Q9UBM7	DHCR7_HUMAN	7-dehydrocholesterol reductase OS=Homo sapiens OX=9606 GN=DHCR7 PE=1 SV=1	DHCR7	4	9.28	9.55	9.3	9.44	9.34	9.49	9.21	9.91	0.32	0.0835815	0.553248	9.08492	2.88	0.011	0.073	-3.35
P32119	PRDX2_HUMAN	Peroxiredoxin-2 OS=Homo sapiens OX=9606 GN=PRDX2 PE=1 SV=5	PRDX2	8	12.84	12.95	12.9	12.95	12.92	13.06	12.7	12.92	0.13	0.0344522	0.228629	12.0522	2.87	0.011	0.073	-3.35
Q8IYM0	F186B_HUMAN	Protein FAM186B OS=Homo sapiens OX=9606 GN=FAM186B PE=1 SV=2	FAM186B	1	5.17	5.6	4.64	5.43	5.23	5.63	5.32	5.29	0.39	0.103098	0.685229	5.47784	2.87	0.011	0.073	-3.35
Q92922	SMRC1_HUMAN	SWI/SNF complex subunit SMARCC1 OS=Homo sapiens OX=9606 GN=SMARCC1 PE=1 SV=3	SMARCC1	24	12.16	11.94	12.18	12.15	12.17	12.04	12.32	12.14	-0.14	-0.243478	-0.0363795	11.5691	-2.87	0.011	0.074	-3.37
P61586	RHOA_HUMAN	Transforming protein RhoA OS=Homo sapiens OX=9606 GN=RHOA PE=1 SV=1	RHOA	2	9.82	9.74	9.89	9.69	9.91	9.68	9.85	9.8	-0.14	-0.248325	-0.0370278	9.69992	-2.86	0.011	0.074	-3.37
Q86W92	LIPB1_HUMAN	Liprin-beta-1 OS=Homo sapiens OX=9606 GN=PPFIBP1 PE=1 SV=2	PPFIBP1	6	10	10.19	10.06	10.41	9.89	10.18	9.89	10.22	0.29	0.0756999	0.507889	8.96194	2.86	0.011	0.074	-3.37
P10746	HEM4_HUMAN	Uroporphyrinogen-III synthase OS=Homo sapiens OX=9606 GN=UROS PE=1 SV=1	UROS	4	7.17	7.51	7.28	7.39	7.22	7.41	7.13	7.41	0.23	0.0596167	0.401675	7.32641	2.86	0.011	0.074	-3.38
Q96C19	EFHD2_HUMAN	EF-hand domain-containing protein D2 OS=Homo sapiens OX=9606 GN=EFHD2 PE=1 SV=1	EFHD2	8	10.69	10.77	10.69	10.85	10.65	10.83	10.75	10.83	0.12	0.0316858	0.21352	10.7157	2.86	0.011	0.074	-3.38
O60313	OPA1_HUMAN	Dynamin-like 120 kDa protein, mitochondrial OS=Homo sapiens OX=9606 GN=OPA1 PE=1 SV=3	OPA1	25	11.18	11.34	11.05	11.18	11.17	11.21	11.19	11.41	0.14	0.0362146	0.244215	11.273	2.86	0.011	0.074	-3.38
P60520	GBRL2_HUMAN	Gamma-aminobutyric acid receptor-associated protein-like 2 OS=Homo sapiens OX=9606 GN=GABARAPL2 PE=1 SV=1	GABARAPL2	4	9.65	9.25	9.55	9.51	9.45	9.23	9.63	9.28	-0.25	-0.440948	-0.0653804	10.1504	-2.86	0.011	0.074	-3.38
O75955	FLOT1_HUMAN	Flotillin-1 OS=Homo sapiens OX=9606 GN=FLOT1 PE=1 SV=3	FLOT1	16	11.19	11.34	11.29	11.33	11.38	11.48	11.17	11.45	0.14	0.0365464	0.246528	11.1593	2.86	0.011	0.074	-3.38
Q9Y3D7	TIM16_HUMAN	Mitochondrial import inner membrane translocase subunit TIM16 OS=Homo sapiens OX=9606 GN=PAM16 PE=1 SV=2	PAM16	4	9.5	9.7	9.23	9.47	9.31	9.57	9.54	9.69	0.21	0.0542051	0.366036	9.54833	2.86	0.011	0.074	-3.38
Q6N069	NAA16_HUMAN	N-alpha-acetyltransferase 16, NatA auxiliary subunit OS=Homo sapiens OX=9606 GN=NAA16 PE=1 SV=2	NAA16	2	8.48	8.6	8.41	8.43	8.31	8.6	8.49	8.77	0.18	0.0461075	0.311898	8.6505	2.86	0.011	0.074	-3.38
Q9Y4H2	IRS2_HUMAN	Insulin receptor substrate 2 OS=Homo sapiens OX=9606 GN=IRS2 PE=1 SV=2	IRS2	3	6.54	6.45	6.69	6.33	6.57	6.35	6.44	6.36	-0.19	-0.328923	-0.0483235	6.91469	-2.85	0.012	0.075	-3.39
Q8IWY9	CDAN1_HUMAN	Codanin-1 OS=Homo sapiens OX=9606 GN=CDAN1 PE=1 SV=4	CDAN1	4	7.67	7.88	7.79	8.16	7.85	8.04	7.86	7.88	0.2	0.0503446	0.342827	8.05745	2.85	0.012	0.075	-3.39
P11274	BCR_HUMAN	Breakpoint cluster region protein OS=Homo sapiens OX=9606 GN=BCR PE=1 SV=2	BCR	7	8.39	8.26	8.36	8.21	8.17	8.08	8.36	8.08	-0.16	-0.286332	-0.0420294	8.95745	-2.85	0.012	0.075	-3.4
Q10713	MPPA_HUMAN	Mitochondrial-processing peptidase subunit alpha OS=Homo sapiens OX=9606 GN=PMPCA PE=1 SV=2	PMPCA	14	10.63	10.77	10.65	10.63	10.55	10.74	10.61	10.8	0.12	0.0314035	0.214287	10.3848	2.85	0.012	0.075	-3.4
O60547	GMDS_HUMAN	GDP-mannose 4,6 dehydratase OS=Homo sapiens OX=9606 GN=GMDS PE=1 SV=1	GMDS	7	10.69	10.92	10.58	10.74	10.68	10.88	10.67	11.04	0.24	0.0625664	0.427108	9.74258	2.85	0.012	0.075	-3.4
Q9NZC3	GDE1_HUMAN	Glycerophosphodiester phosphodiesterase 1 OS=Homo sapiens OX=9606 GN=GDE1 PE=1 SV=1	GDE1	2	5.53	5.86	5.54	5.69	5.5	5.77	5.65	5.79	0.22	0.0563537	0.386219	6.02192	2.84	0.012	0.076	-3.41
Q2M389	WASC4_HUMAN	WASH complex subunit 4 OS=Homo sapiens OX=9606 GN=WASHC4 PE=1 SV=2	WASHC4	10	10.58	10.75	10.5	10.66	10.55	10.62	10.44	10.65	0.15	0.0379835	0.261878	10.6877	2.84	0.012	0.076	-3.42
Q9H4L4	SENP3_HUMAN	Sentrin-specific protease 3 OS=Homo sapiens OX=9606 GN=SENP3 PE=1 SV=2	SENP3	7	9.53	9.69	9.45	9.55	9.55	9.62	9.56	9.75	0.13	0.0328887	0.22679	9.58127	2.84	0.012	0.076	-3.42
Q9NP92	RT30_HUMAN	39S ribosomal protein S30, mitochondrial OS=Homo sapiens OX=9606 GN=MRPS30 PE=1 SV=2	MRPS30	4	7.62	7.79	7.4	7.67	7.65	7.76	7.62	7.87	0.2	0.0506773	0.350224	7.59201	2.84	0.012	0.077	-3.42
P42566	EPS15_HUMAN	Epidermal growth factor receptor substrate 15 OS=Homo sapiens OX=9606 GN=EPS15 PE=1 SV=2	EPS15	20	11.45	11.5	11.32	11.41	11.38	11.47	11.36	11.57	0.11	0.0270809	0.187871	11.3474	2.83	0.012	0.077	-3.43
Q96RQ9	OXLA_HUMAN	L-amino-acid oxidase OS=Homo sapiens OX=9606 GN=IL4I1 PE=1 SV=1	IL4I1	1	7.34	7.84	7.16	7.21	6.9	7.39	7.02	8.06	0.52	0.130985	0.910031	6.33427	2.84	0.012	0.078	-3.43
Q9NYL9	TMOD3_HUMAN	Tropomodulin-3 OS=Homo sapiens OX=9606 GN=TMOD3 PE=1 SV=1	TMOD3	12	10.55	10.45	10.75	10.57	10.75	10.56	10.66	10.51	-0.15	-0.269396	-0.0387018	10.6403	-2.83	0.012	0.077	-3.43
Q9GZT9	EGLN1_HUMAN	Egl nine homolog 1 OS=Homo sapiens OX=9606 GN=EGLN1 PE=1 SV=1	EGLN1	9	10.86	10.76	11.04	10.49	10.99	10.7	10.57	10.45	-0.27	-0.464061	-0.0662567	10.1144	-2.83	0.012	0.078	-3.44
P32929	CGL_HUMAN	Cystathionine gamma-lyase OS=Homo sapiens OX=9606 GN=CTH PE=1 SV=3	CTH	2	6.73	6.96	6.6	6.73	6.79	6.94	6.63	7.07	0.24	0.0602881	0.423397	6.69557	2.82	0.012	0.078	-3.45
Q5JPF3	AN36C_HUMAN	Ankyrin repeat domain-containing protein 36C OS=Homo sapiens OX=9606 GN=ANKRD36C PE=1 SV=3	ANKRD36C	1	6.89	7.14	6.93	7.1	6.91	7.37	6.82	6.97	0.26	0.06441	0.452373	7.21846	2.82	0.012	0.078	-3.45
Q9NQL2	RRAGD_HUMAN	Ras-related GTP-binding protein D OS=Homo sapiens OX=9606 GN=RRAGD PE=1 SV=1	RRAGD	1	7.41	7.3	7.34	7.15	7.66	7.25	7.46	7.1	-0.27	-0.465394	-0.0662038	7.29286	-2.82	0.012	0.078	-3.45
P25325	THTM_HUMAN	3-mercaptopyruvate sulfurtransferase OS=Homo sapiens OX=9606 GN=MPST PE=1 SV=3	MPST	8	10.41	10.57	10.27	10.44	10.51	10.56	10.35	10.68	0.18	0.0442475	0.311885	10.2242	2.82	0.012	0.079	-3.45
Q96IU2	ZBED3_HUMAN	Zinc finger BED domain-containing protein 3 OS=Homo sapiens OX=9606 GN=ZBED3 PE=1 SV=1	ZBED3	1	3.88	4.37	3.9	4.07	4.07	4.25	3.79	4.62	0.41	0.10252	0.724495	4.00946	2.82	0.012	0.079	-3.46
Q14573	ITPR3_HUMAN	Inositol 1,4,5-trisphosphate receptor type 3 OS=Homo sapiens OX=9606 GN=ITPR3 PE=1 SV=2	ITPR3	4	7.37	7.14	7.35	7.22	7.51	7.13	7.36	7.38	-0.18	-0.319511	-0.0450373	7.4213	-2.82	0.012	0.079	-3.46
Q96NT0	CC115_HUMAN	Coiled-coil domain-containing protein 115 OS=Homo sapiens OX=9606 GN=CCDC115 PE=1 SV=1	CCDC115	2	5.36	5.71	5.17	5.63	5.35	5.42	5.56	5.67	0.25	0.0611895	0.43466	6.50999	2.82	0.012	0.079	-3.46
P61026	RAB10_HUMAN	Ras-related protein Rab-10 OS=Homo sapiens OX=9606 GN=RAB10 PE=1 SV=1	RAB10	9	10.9	10.71	10.78	10.62	10.82	10.65	10.89	10.83	-0.15	-0.256139	-0.0358796	10.755	-2.81	0.013	0.08	-3.47
Q53FA7	QORX_HUMAN	Quinone oxidoreductase PIG3 OS=Homo sapiens OX=9606 GN=TP53I3 PE=1 SV=2	TP53I3	3	7.14	7.55	7.32	7.16	7.21	7.51	7.02	7.62	0.29	0.0704932	0.503659	7.49831	2.81	0.013	0.08	-3.47
Q5VIR6	VPS53_HUMAN	Vacuolar protein sorting-associated protein 53 homolog OS=Homo sapiens OX=9606 GN=VPS53 PE=1 SV=2	VPS53	7	9.58	9.68	9.33	9.52	9.41	9.58	9.53	9.74	0.17	0.0404521	0.292001	9.64615	2.8	0.013	0.081	-3.49
Q96GK7	FAH2A_HUMAN	Fumarylacetoacetate hydrolase domain-containing protein 2A OS=Homo sapiens OX=9606 GN=FAHD2A PE=1 SV=1	FAHD2A	2	6.03	6.05	5.82	5.99	5.84	6.12	5.82	6.32	0.24	0.0596066	0.430344	5.97668	2.8	0.013	0.081	-3.49
O95782	AP2A1_HUMAN	AP-2 complex subunit alpha-1 OS=Homo sapiens OX=9606 GN=AP2A1 PE=1 SV=3	AP2A1	16	10.53	10.64	10.63	10.7	10.54	10.65	10.47	10.63	0.11	0.0277611	0.20055	10.6955	2.8	0.013	0.081	-3.49
O60568	PLOD3_HUMAN	Multifunctional procollagen lysine hydroxylase and glycosyltransferase LH3 OS=Homo sapiens OX=9606 GN=PLOD3 PE=1 SV=1	PLOD3	8	8.6	8.9	8.62	8.62	8.82	8.95	8.6	9.05	0.22	0.0526273	0.380922	8.65834	2.8	0.013	0.081	-3.49
Q9Y6K1	DNM3A_HUMAN	DNA (cytosine-5)-methyltransferase 3A OS=Homo sapiens OX=9606 GN=DNMT3A PE=1 SV=4	DNMT3A	7	8.15	8.34	8.21	8.33	8.16	8.32	8.26	8.3	0.12	0.0299469	0.216924	8.34916	2.8	0.013	0.081	-3.49
Q9NZT2	OGFR_HUMAN	Opioid growth factor receptor OS=Homo sapiens OX=9606 GN=OGFR PE=1 SV=3	OGFR	12	9.76	9.67	9.76	9.64	9.74	9.58	9.74	9.68	-0.1	-0.18418	-0.0254182	9.7757	-2.8	0.013	0.081	-3.5
P08069	IGF1R_HUMAN	Insulin-like growth factor 1 receptor OS=Homo sapiens OX=9606 GN=IGF1R PE=1 SV=1	IGF1R	2	5.37	5.24	5.34	5	5.41	5.04	5.4	5.19	-0.27	-0.468687	-0.0644969	5.27516	-2.8	0.013	0.082	-3.5
Q96SL4	GPX7_HUMAN	Glutathione peroxidase 7 OS=Homo sapiens OX=9606 GN=GPX7 PE=1 SV=1	GPX7	5	8.58	8.84	8.72	8.84	8.75	8.86	8.64	8.78	0.16	0.0382649	0.278658	8.44684	2.8	0.013	0.082	-3.5
A0FGR8	ESYT2_HUMAN	Extended synaptotagmin-2 OS=Homo sapiens OX=9606 GN=ESYT2 PE=1 SV=1	ESYT2	18	10.7	10.95	10.78	10.88	10.85	10.91	10.76	11.11	0.19	0.0464361	0.338184	10.941	2.8	0.013	0.082	-3.5
Q5VZE5	NAA35_HUMAN	N-alpha-acetyltransferase 35, NatC auxiliary subunit OS=Homo sapiens OX=9606 GN=NAA35 PE=1 SV=1	NAA35	6	8.93	9.01	8.79	9.03	8.83	8.96	8.94	9.07	0.14	0.0343735	0.252034	9.05443	2.79	0.013	0.083	-3.51
Q9NPH2	INO1_HUMAN	Inositol-3-phosphate synthase 1 OS=Homo sapiens OX=9606 GN=ISYNA1 PE=1 SV=1	ISYNA1	5	7.66	7.3	7.56	7.42	7.77	7.35	7.4	7.22	-0.27	-0.482074	-0.0656215	7.81318	-2.79	0.013	0.083	-3.52
Q01433	AMPD2_HUMAN	AMP deaminase 2 OS=Homo sapiens OX=9606 GN=AMPD2 PE=1 SV=2	AMPD2	14	11.12	10.94	10.95	10.62	11.03	10.75	10.93	10.88	-0.21	-0.367623	-0.0499282	10.4259	-2.79	0.013	0.083	-3.52
P11532	DMD_HUMAN	Dystrophin OS=Homo sapiens OX=9606 GN=DMD PE=1 SV=3	DMD	2	5.6	6.06	5.87	5.88	5.66	5.85	5.33	5.95	0.32	0.0764937	0.563759	5.46858	2.79	0.013	0.083	-3.52
O60749	SNX2_HUMAN	Sorting nexin-2 OS=Homo sapiens OX=9606 GN=SNX2 PE=1 SV=2	SNX2	21	11.76	11.71	11.72	11.62	11.71	11.64	11.71	11.58	-0.09	-0.159764	-0.0216524	11.8076	-2.79	0.013	0.083	-3.52
O75915	PRAF3_HUMAN	PRA1 family protein 3 OS=Homo sapiens OX=9606 GN=ARL6IP5 PE=1 SV=1	ARL6IP5	1	7.57	7.8	7.61	7.58	7.57	7.79	7.54	7.82	0.17	0.0414492	0.30599	7.72678	2.78	0.013	0.083	-3.52
Q9H078	CLPB_HUMAN	Caseinolytic peptidase B protein homolog OS=Homo sapiens OX=9606 GN=CLPB PE=1 SV=1	CLPB	11	10.77	10.91	10.48	10.75	10.55	10.79	10.77	10.8	0.17	0.0401979	0.297574	10.7158	2.78	0.013	0.083	-3.53
Q9H0U3	MAGT1_HUMAN	Magnesium transporter protein 1 OS=Homo sapiens OX=9606 GN=MAGT1 PE=1 SV=1	MAGT1	5	8.8	8.91	8.63	8.79	8.61	8.74	8.71	9.06	0.19	0.0453552	0.335823	9.0279	2.78	0.013	0.083	-3.53
Q7L1Q6	5MP2_HUMAN	eIF5-mimic protein 2 OS=Homo sapiens OX=9606 GN=BZW1 PE=1 SV=1	BZW1	15	12.18	12.01	12.11	12.06	12.1	12.02	12.23	12.02	-0.13	-0.230738	-0.0309719	12.1528	-2.78	0.013	0.084	-3.54
P48380	RFX3_HUMAN	Transcription factor RFX3 OS=Homo sapiens OX=9606 GN=RFX3 PE=1 SV=2	RFX3	3	7.3	7.27	7.41	7.22	7.47	7.12	7.36	7.26	-0.16	-0.28883	-0.0387053	7.06683	-2.78	0.013	0.084	-3.54
A4D1E9	GTPBA_HUMAN	GTP-binding protein 10 OS=Homo sapiens OX=9606 GN=GTPBP10 PE=1 SV=1	GTPBP10	6	10.35	10.41	10.17	10.45	10.13	10.4	10.42	10.5	0.17	0.0395434	0.296727	10.0261	2.77	0.014	0.085	-3.55
Q9Y305	ACOT9_HUMAN	Acyl-coenzyme A thioesterase 9, mitochondrial OS=Homo sapiens OX=9606 GN=ACOT9 PE=1 SV=2	ACOT9	1	3.8	4.1	2.59	4.22	2.98	3.66	3.64	3.48	0.61	0.14399	1.08342	5.93451	2.78	0.014	0.086	-3.55
P04114	APOB_HUMAN	Apolipoprotein B-100 OS=Homo sapiens OX=9606 GN=APOB PE=1 SV=2	APOB	7	9.5	8.18	8.73	8.73	8.28	7.76	9.34	8.03	-0.79	-1.39324	-0.184038	9.73783	-2.78	0.014	0.087	-3.56
Q9Y6M7	S4A7_HUMAN	Sodium bicarbonate cotransporter 3 OS=Homo sapiens OX=9606 GN=SLC4A7 PE=1 SV=2	SLC4A7	5	8.73	8.48	8.59	8.54	8.73	8.44	8.68	8.66	-0.15	-0.263562	-0.0348237	8.30105	-2.77	0.014	0.086	-3.56
Q6ZNB6	NFXL1_HUMAN	NF-X1-type zinc finger protein NFXL1 OS=Homo sapiens OX=9606 GN=NFXL1 PE=1 SV=2	NFXL1	14	9.18	9.33	9.22	9.28	9.23	9.31	9.21	9.36	0.11	0.0260015	0.197505	9.21917	2.76	0.014	0.086	-3.57
O43143	DHX15_HUMAN	ATP-dependent RNA helicase DHX15 OS=Homo sapiens OX=9606 GN=DHX15 PE=1 SV=2	DHX15	27	13.12	12.99	13.06	13	13.03	12.99	13.14	13.03	-0.09	-0.155061	-0.0203547	13.0633	-2.76	0.014	0.087	-3.57
Q9Y3I0	RTCB_HUMAN	RNA-splicing ligase RtcB homolog OS=Homo sapiens OX=9606 GN=RTCB PE=1 SV=1	RTCB	20	12.38	12.45	12.24	12.37	12.31	12.36	12.31	12.59	0.13	0.0307835	0.23452	12.3798	2.76	0.014	0.087	-3.57
Q8NB25	F184A_HUMAN	Protein FAM184A OS=Homo sapiens OX=9606 GN=FAM184A PE=1 SV=3	FAM184A	1	8.96	8.75	9.29	9.02	9.27	9.02	8.99	8.76	-0.25	-0.434329	-0.0569913	8.79167	-2.76	0.014	0.087	-3.57
P51114	FXR1_HUMAN	Fragile X mental retardation syndrome-related protein 1 OS=Homo sapiens OX=9606 GN=FXR1 PE=1 SV=3	FXR1	20	11.52	11.64	11.71	11.9	11.65	11.83	11.6	11.7	0.15	0.0339654	0.25951	11.5547	2.76	0.014	0.087	-3.57
Q9UKY7	CDV3_HUMAN	Protein CDV3 homolog OS=Homo sapiens OX=9606 GN=CDV3 PE=1 SV=1	CDV3	11	10.86	10.71	10.75	10.64	10.73	10.64	10.83	10.75	-0.11	-0.196298	-0.0256879	10.6815	-2.76	0.014	0.087	-3.57
Q8N2K0	ABD12_HUMAN	Lysophosphatidylserine lipase ABHD12 OS=Homo sapiens OX=9606 GN=ABHD12 PE=1 SV=2	ABHD12	5	9.09	9.19	9.06	9.14	9.05	9.17	8.98	9.2	0.13	0.0299155	0.22919	8.93339	2.76	0.014	0.087	-3.58
Q6P1R4	DUS1L_HUMAN	tRNA-dihydrouridine(16/17) synthase [NAD(P)(+)]-like OS=Homo sapiens OX=9606 GN=DUS1L PE=1 SV=1	DUS1L	6	8.81	9.01	8.76	8.93	8.92	8.95	8.92	9.14	0.15	0.0357494	0.273945	8.7636	2.76	0.014	0.087	-3.58
Q9P2D1	CHD7_HUMAN	Chromodomain-helicase-DNA-binding protein 7 OS=Homo sapiens OX=9606 GN=CHD7 PE=1 SV=3	CHD7	13	9.41	9.21	9.38	9.24	9.36	9.26	9.31	9.17	-0.14	-0.253975	-0.0330693	9.37758	-2.76	0.014	0.087	-3.58
P45954	ACDSB_HUMAN	Short/branched chain specific acyl-CoA dehydrogenase, mitochondrial OS=Homo sapiens OX=9606 GN=ACADSB PE=1 SV=1	ACADSB	9	9.86	10.04	9.77	9.77	9.89	10.04	9.74	10.1	0.17	0.0394404	0.304323	9.95318	2.75	0.014	0.088	-3.59
Q99611	SPS2_HUMAN	Selenide, water dikinase 2 OS=Homo sapiens OX=9606 GN=SEPHS2 PE=1 SV=3	SEPHS2	1	6.85	7.1	6.73	6.97	6.79	6.97	6.93	7.02	0.19	0.0432199	0.333736	7.00136	2.75	0.014	0.088	-3.59
Q9BVG9	PTSS2_HUMAN	Phosphatidylserine synthase 2 OS=Homo sapiens OX=9606 GN=PTDSS2 PE=1 SV=1	PTDSS2	2	6.88	7.14	6.8	6.87	6.76	7.02	6.88	7.28	0.25	0.0571136	0.442852	6.88604	2.75	0.014	0.088	-3.59
Q9NP66	HM20A_HUMAN	High mobility group protein 20A OS=Homo sapiens OX=9606 GN=HMG20A PE=1 SV=1	HMG20A	3	8.56	8.31	8.52	8.2	8.5	8.47	8.48	8.44	-0.16	-0.285219	-0.0367823	8.34662	-2.75	0.014	0.088	-3.59
O60516	4EBP3_HUMAN	Eukaryotic translation initiation factor 4E-binding protein 3 OS=Homo sapiens OX=9606 GN=EIF4EBP3 PE=1 SV=1	EIF4EBP3	1	2.45	3.39	3.18	3.41	3.48	4.04	2.84	3.69	0.64	0.1465	1.13909	3.31115	2.75	0.014	0.088	-3.6
Q9NZB2	F120A_HUMAN	Constitutive coactivator of PPAR-gamma-like protein 1 OS=Homo sapiens OX=9606 GN=FAM120A PE=1 SV=2	FAM120A	23	12.14	12.22	12.09	12.17	12.07	12.13	12.12	12.29	0.1	0.0224051	0.174305	11.635	2.75	0.014	0.088	-3.6
Q16666	IF16_HUMAN	Gamma-interferon-inducible protein 16 OS=Homo sapiens OX=9606 GN=IFI16 PE=1 SV=3	IFI16	21	12.45	12.55	12.5	12.62	12.49	12.59	12.48	12.75	0.15	0.033445	0.26103	12.7219	2.74	0.014	0.089	-3.6
Q9BY49	PECR_HUMAN	Peroxisomal trans-2-enoyl-CoA reductase OS=Homo sapiens OX=9606 GN=PECR PE=1 SV=2	PECR	1	4.07	4.55	4.06	4.68	4.45	4.67	4.73	4.74	0.33	0.075403	0.590253	5.26786	2.74	0.015	0.089	-3.61
P38606	VATA_HUMAN	V-type proton ATPase catalytic subunit A OS=Homo sapiens OX=9606 GN=ATP6V1A PE=1 SV=2	ATP6V1A	18	11.12	11.18	11.11	11.2	11.09	11.15	11.1	11.28	0.09	0.0214929	0.168309	11.1783	2.74	0.015	0.089	-3.61
Q8NHM5	KDM2B_HUMAN	Lysine-specific demethylase 2B OS=Homo sapiens OX=9606 GN=KDM2B PE=1 SV=1	KDM2B	7	8.97	8.85	9.22	8.8	9.19	8.92	8.89	8.89	-0.21	-0.365451	-0.0466661	9.01318	-2.74	0.015	0.089	-3.61
Q8NDX5	PHC3_HUMAN	Polyhomeotic-like protein 3 OS=Homo sapiens OX=9606 GN=PHC3 PE=1 SV=1	PHC3	1	5.72	6.06	5.83	6.05	5.75	5.79	5.7	6.06	0.24	0.0541297	0.425039	5.89665	2.74	0.015	0.089	-3.61
Q92974	ARHG2_HUMAN	Rho guanine nucleotide exchange factor 2 OS=Homo sapiens OX=9606 GN=ARHGEF2 PE=1 SV=4	ARHGEF2	28	11.22	11.06	11.15	11.13	11.12	11.08	11.27	11.04	-0.11	-0.19402	-0.0246964	11.3447	-2.74	0.015	0.089	-3.61
P0CG08	GPHRB_HUMAN	Golgi pH regulator B OS=Homo sapiens OX=9606 GN=GPR89B PE=1 SV=1	GPR89B	4	8.88	9.04	8.75	8.83	8.7	8.93	8.83	9.12	0.19	0.0429432	0.337992	9.18073	2.74	0.015	0.089	-3.62
Q9ULJ3	ZBT21_HUMAN	Zinc finger and BTB domain-containing protein 21 OS=Homo sapiens OX=9606 GN=ZBTB21 PE=1 SV=2	ZBTB21	1	5.56	5.43	5.88	5.58	5.77	5.39	6	5.67	-0.28	-0.503822	-0.0639756	5.74231	-2.74	0.015	0.089	-3.62
P55795	HNRH2_HUMAN	Heterogeneous nuclear ribonucleoprotein H2 OS=Homo sapiens OX=9606 GN=HNRNPH2 PE=1 SV=1	HNRNPH2	7	10.14	10.35	10.15	10.18	10.12	10.26	10.01	10.17	0.13	0.0297201	0.234504	10.2765	2.74	0.015	0.089	-3.62
Q6UWE0	LRSM1_HUMAN	E3 ubiquitin-protein ligase LRSAM1 OS=Homo sapiens OX=9606 GN=LRSAM1 PE=1 SV=1	LRSAM1	6	9.38	9.56	9.26	9.36	9.35	9.35	9.28	9.64	0.16	0.0364102	0.287972	9.18984	2.73	0.015	0.09	-3.62
P14174	MIF_HUMAN	Macrophage migration inhibitory factor OS=Homo sapiens OX=9606 GN=MIF PE=1 SV=4	MIF	5	11.31	11.22	11.23	10.95	11.39	11.16	11.21	11.12	-0.17	-0.303362	-0.0383488	10.521	-2.73	0.015	0.09	-3.62
Q13485	SMAD4_HUMAN	Mothers against decapentaplegic homolog 4 OS=Homo sapiens OX=9606 GN=SMAD4 PE=1 SV=1	SMAD4	6	9.6	9.43	9.54	9.49	9.6	9.44	9.52	9.42	-0.12	-0.212262	-0.0267546	9.45315	-2.73	0.015	0.09	-3.63
Q9P2W9	STX18_HUMAN	Syntaxin-18 OS=Homo sapiens OX=9606 GN=STX18 PE=1 SV=1	STX18	3	7.38	7.59	7.46	7.71	7.5	7.69	7.62	7.69	0.18	0.0401215	0.322114	7.81212	2.72	0.015	0.091	-3.64
Q8TC12	RDH11_HUMAN	Retinol dehydrogenase 11 OS=Homo sapiens OX=9606 GN=RDH11 PE=1 SV=2	RDH11	7	9.63	9.97	9.77	9.82	9.75	9.95	9.45	9.79	0.23	0.0517086	0.415805	9.9518	2.72	0.015	0.091	-3.64
P23634	AT2B4_HUMAN	Plasma membrane calcium-transporting ATPase 4 OS=Homo sapiens OX=9606 GN=ATP2B4 PE=1 SV=2	ATP2B4	10	9.87	10.2	9.91	10.03	10	10.21	9.53	10.22	0.34	0.0748434	0.604413	9.75981	2.73	0.015	0.093	-3.65
Q06187	BTK_HUMAN	Tyrosine-protein kinase BTK OS=Homo sapiens OX=9606 GN=BTK PE=1 SV=3	BTK	8	7.28	7.32	6.62	7.21	6.86	7.34	7.32	7.63	0.35	0.0778521	0.630426	8.53934	2.72	0.015	0.093	-3.65
Q6NUQ1	RINT1_HUMAN	RAD50-interacting protein 1 OS=Homo sapiens OX=9606 GN=RINT1 PE=1 SV=1	RINT1	4	7.43	7.47	7.33	7.55	7.27	7.46	7.45	7.65	0.16	0.0355902	0.288829	7.7567	2.72	0.015	0.093	-3.66
Q9Y6X8	ZHX2_HUMAN	Zinc fingers and homeoboxes protein 2 OS=Homo sapiens OX=9606 GN=ZHX2 PE=1 SV=1	ZHX2	18	10.91	10.76	11.16	10.98	11.04	10.93	10.99	10.82	-0.15	-0.270009	-0.0331644	10.7176	-2.71	0.015	0.093	-3.66
Q99828	CIB1_HUMAN	Calcium and integrin-binding protein 1 OS=Homo sapiens OX=9606 GN=CIB1 PE=1 SV=4	CIB1	1	6.05	5.58	5.84	5.49	6.06	5.95	6.12	5.85	-0.3	-0.534188	-0.0655824	5.87338	-2.71	0.015	0.093	-3.66
P42224	STAT1_HUMAN	Signal transducer and activator of transcription 1-alpha/beta OS=Homo sapiens OX=9606 GN=STAT1 PE=1 SV=2	STAT1	15	10.56	10.5	10.8	10.68	10.72	10.54	10.7	10.49	-0.14	-0.254487	-0.0309838	10.7372	-2.71	0.016	0.094	-3.67
P68036	UB2L3_HUMAN	Ubiquitin-conjugating enzyme E2 L3 OS=Homo sapiens OX=9606 GN=UBE2L3 PE=1 SV=1	UBE2L3	2	10.77	10.61	10.8	10.71	10.7	10.59	10.69	10.65	-0.1	-0.184648	-0.022372	10.6475	-2.7	0.016	0.094	-3.68
P50336	PPOX_HUMAN	Protoporphyrinogen oxidase OS=Homo sapiens OX=9606 GN=PPOX PE=1 SV=1	PPOX	5	8.01	8.14	7.83	7.98	8	8.11	7.89	8.2	0.18	0.0380745	0.314681	8.31364	2.7	0.016	0.094	-3.68
O43427	FIBP_HUMAN	Acidic fibroblast growth factor intracellular-binding protein OS=Homo sapiens OX=9606 GN=FIBP PE=1 SV=3	FIBP	6	9.09	8.9	9	8.91	9.09	8.93	9.13	9.06	-0.13	-0.227086	-0.0274073	8.9922	-2.7	0.016	0.095	-3.68
O15151	MDM4_HUMAN	Protein Mdm4 OS=Homo sapiens OX=9606 GN=MDM4 PE=1 SV=2	MDM4	1	6.14	6.11	6.24	5.85	6.23	6	6.37	6.1	-0.23	-0.410946	-0.0489715	5.96589	-2.69	0.016	0.096	-3.7
Q9NUN5	LMBD1_HUMAN	Lysosomal cobalamin transport escort protein LMBD1 OS=Homo sapiens OX=9606 GN=LMBRD1 PE=1 SV=1	LMBRD1	1	6.45	6.79	6.6	6.99	6.53	6.8	6.45	6.75	0.32	0.0688344	0.580373	6.84398	2.69	0.016	0.097	-3.71
P11182	ODB2_HUMAN	Lipoamide acyltransferase component of branched-chain alpha-keto acid dehydrogenase complex, mitochondrial OS=Homo sapiens OX=9606 GN=DBT PE=1 SV=3	DBT	5	8.98	9.23	8.87	9.06	8.92	9.14	8.99	9.54	0.3	0.0642552	0.542985	8.93421	2.69	0.016	0.097	-3.71
Q5TCZ1	SPD2A_HUMAN	SH3 and PX domain-containing protein 2A OS=Homo sapiens OX=9606 GN=SH3PXD2A PE=1 SV=1	SH3PXD2A	2	5.25	4.97	5.65	5.28	5.81	5.42	5.75	5.05	-0.43	-0.773448	-0.0916158	4.99736	-2.69	0.016	0.097	-3.71
P26583	HMGB2_HUMAN	High mobility group protein B2 OS=Homo sapiens OX=9606 GN=HMGB2 PE=1 SV=2	HMGB2	7	11.88	11.42	11.98	11.71	12	11.68	11.98	11.86	-0.29	-0.525534	-0.0620174	12.1019	-2.7	0.016	0.098	-3.71
A2A288	ZC12D_HUMAN	Probable ribonuclease ZC3H12D OS=Homo sapiens OX=9606 GN=ZC3H12D PE=1 SV=3	ZC3H12D	3	6.04	5.81	5.93	5.57	5.92	5.79	6.04	5.92	-0.21	-0.375205	-0.0442884	6.72151	-2.69	0.016	0.097	-3.71
P57772	SELB_HUMAN	Selenocysteine-specific elongation factor OS=Homo sapiens OX=9606 GN=EEFSEC PE=1 SV=4	EEFSEC	14	11.26	11.41	11.21	11.31	11.3	11.43	11.3	11.54	0.15	0.0321618	0.274037	11.1723	2.68	0.016	0.098	-3.72
P41214	EIF2D_HUMAN	Eukaryotic translation initiation factor 2D OS=Homo sapiens OX=9606 GN=EIF2D PE=1 SV=3	EIF2D	5	8.76	8.91	8.67	8.8	8.65	8.77	8.7	8.82	0.13	0.0277707	0.236845	8.60186	2.68	0.016	0.098	-3.72
Q9BRG1	VPS25_HUMAN	Vacuolar protein-sorting-associated protein 25 OS=Homo sapiens OX=9606 GN=VPS25 PE=1 SV=1	VPS25	4	8.63	8.79	8.59	8.82	8.69	8.8	8.79	8.82	0.13	0.0278951	0.23913	8.96983	2.68	0.016	0.098	-3.73
Q86Y56	DAAF5_HUMAN	Dynein axonemal assembly factor 5 OS=Homo sapiens OX=9606 GN=DNAAF5 PE=1 SV=4	DNAAF5	11	9.53	9.46	9.45	9.39	9.48	9.38	9.61	9.37	-0.12	-0.210548	-0.0245566	9.21145	-2.68	0.016	0.098	-3.73
P35659	DEK_HUMAN	Protein DEK OS=Homo sapiens OX=9606 GN=DEK PE=1 SV=1	DEK	14	12.04	11.83	12.11	12.04	12.1	11.98	12	11.9	-0.12	-0.2213	-0.0254989	12.4068	-2.67	0.017	0.099	-3.74
Q5XPI4	RN123_HUMAN	E3 ubiquitin-protein ligase RNF123 OS=Homo sapiens OX=9606 GN=RNF123 PE=1 SV=1	RNF123	2	9.36	9.06	9.05	8.98	9.17	9.07	9.33	9.12	-0.17	-0.306613	-0.0351855	9.16769	-2.67	0.017	0.1	-3.75
Q8IXJ6	SIR2_HUMAN	NAD-dependent protein deacetylase sirtuin-2 OS=Homo sapiens OX=9606 GN=SIRT2 PE=1 SV=2	SIRT2	3	6.59	6.95	6.59	6.55	6.61	6.79	6.44	6.94	0.25	0.0518374	0.453245	6.96519	2.67	0.017	0.1	-3.75
Q06830	PRDX1_HUMAN	Peroxiredoxin-1 OS=Homo sapiens OX=9606 GN=PRDX1 PE=1 SV=1	PRDX1	12	14.31	14.59	14.28	14.38	14.34	14.52	14.08	14.41	0.23	0.0460231	0.404016	14.0639	2.67	0.017	0.1	-3.75
Q9ULH1	ASAP1_HUMAN	Arf-GAP with SH3 domain, ANK repeat and PH domain-containing protein 1 OS=Homo sapiens OX=9606 GN=ASAP1 PE=1 SV=4	ASAP1	10	9.37	9.18	9.21	9.1	9.31	9.04	9.32	9.29	-0.15	-0.264812	-0.0301888	8.9389	-2.67	0.017	0.1	-3.75
Q13098	CSN1_HUMAN	COP9 signalosome complex subunit 1 OS=Homo sapiens OX=9606 GN=GPS1 PE=1 SV=4	GPS1	13	10.43	10.49	10.27	10.44	10.32	10.39	10.36	10.73	0.17	0.0344674	0.303584	10.4749	2.66	0.017	0.1	-3.76
Q02818	NUCB1_HUMAN	Nucleobindin-1 OS=Homo sapiens OX=9606 GN=NUCB1 PE=1 SV=4	NUCB1	12	10.28	10.65	9.71	10.25	9.94	10.28	10.3	10.66	0.4	0.081395	0.721337	10.2012	2.67	0.017	0.1	-3.76
Q5T013	HYI_HUMAN	Putative hydroxypyruvate isomerase OS=Homo sapiens OX=9606 GN=HYI PE=1 SV=2	HYI	4	6.72	6.99	6.66	6.8	6.93	6.96	6.6	6.98	0.2	0.04169	0.367825	7.32278	2.66	0.017	0.1	-3.76
Q15120	PDK3_HUMAN	[Pyruvate dehydrogenase (acetyl-transferring)] kinase isozyme 3, mitochondrial OS=Homo sapiens OX=9606 GN=PDK3 PE=1 SV=1	PDK3	4	9.11	8.94	9.33	8.84	9.29	8.98	8.8	8.7	-0.26	-0.471599	-0.0533784	8.16081	-2.66	0.017	0.1	-3.76
Q16512	PKN1_HUMAN	Serine/threonine-protein kinase N1 OS=Homo sapiens OX=9606 GN=PKN1 PE=1 SV=2	PKN1	15	10.26	10.36	10.35	10.48	10.32	10.4	10.32	10.43	0.1	0.0209566	0.186323	10.5057	2.66	0.017	0.1	-3.77
Q9NZD8	SPG21_HUMAN	Maspardin OS=Homo sapiens OX=9606 GN=SPG21 PE=1 SV=1	SPG21	7	8.96	9.1	8.94	9.05	8.95	9.1	9.05	9.06	0.11	0.0215838	0.192023	8.85737	2.66	0.017	0.1	-3.77
Q969R2	OSBP2_HUMAN	Oxysterol-binding protein 2 OS=Homo sapiens OX=9606 GN=OSBP2 PE=1 SV=2	OSBP2	1	7.5	7.75	7.51	7.76	7.59	7.75	7.67	7.66	0.16	0.032702	0.291475	7.79787	2.66	0.017	0.1	-3.77
Q9H0U4	RAB1B_HUMAN	Ras-related protein Rab-1B OS=Homo sapiens OX=9606 GN=RAB1B PE=1 SV=1	RAB1B	2	8.35	8.06	8.23	8.01	8.38	8.15	8.37	8.35	-0.19	-0.340956	-0.0382521	8.49595	-2.66	0.017	0.1	-3.77
Q7L591	DOK3_HUMAN	Docking protein 3 OS=Homo sapiens OX=9606 GN=DOK3 PE=1 SV=2	DOK3	7	8.75	8.87	8.34	8.71	8.8	8.81	8.59	9.03	0.24	0.0478735	0.427946	9.28262	2.65	0.017	0.1	-3.78
Q9NZJ0	DTL_HUMAN	Denticleless protein homolog OS=Homo sapiens OX=9606 GN=DTL PE=1 SV=3	DTL	4	6.33	6.43	6.84	6.6	6.62	6.32	7.15	6.04	-0.39	-0.695618	-0.0777023	6.71273	-2.65	0.017	0.1	-3.78
P63027	VAMP2_HUMAN	Vesicle-associated membrane protein 2 OS=Homo sapiens OX=9606 GN=VAMP2 PE=1 SV=3	VAMP2	1	6.24	5.97	6.08	5.63	6.22	5.79	5.93	6.05	-0.26	-0.459957	-0.0513735	5.84418	-2.65	0.017	0.1	-3.78
Q86Y82	STX12_HUMAN	Syntaxin-12 OS=Homo sapiens OX=9606 GN=STX12 PE=1 SV=1	STX12	3	9.02	9.07	8.94	9.04	8.94	9.04	8.86	9.05	0.11	0.0221686	0.198732	9.06534	2.65	0.017	0.1	-3.78
O00161	SNP23_HUMAN	Synaptosomal-associated protein 23 OS=Homo sapiens OX=9606 GN=SNAP23 PE=1 SV=1	SNAP23	9	9.73	9.86	9.62	9.85	9.54	9.74	9.7	9.8	0.17	0.0331047	0.297363	10.2533	2.65	0.017	0.1	-3.78
P22570	ADRO_HUMAN	NADPH:adrenodoxin oxidoreductase, mitochondrial OS=Homo sapiens OX=9606 GN=FDXR PE=1 SV=3	FDXR	1	7.45	7.5	7.27	7.46	7.26	7.53	7.22	7.44	0.18	0.0362557	0.32607	7.26661	2.65	0.017	0.1	-3.78
Q9P0W8	SPAT7_HUMAN	Spermatogenesis-associated protein 7 OS=Homo sapiens OX=9606 GN=SPATA7 PE=1 SV=3	SPATA7	1	8.6	8.4	8.72	8.37	8.77	8.6	8.54	8.59	-0.17	-0.309259	-0.0343756	8.29263	-2.65	0.017	0.1	-3.78
P42126	ECI1_HUMAN	Enoyl-CoA delta isomerase 1, mitochondrial OS=Homo sapiens OX=9606 GN=ECI1 PE=1 SV=1	ECI1	6	9.52	9.57	9.48	9.55	9.51	9.62	9.36	9.74	0.15	0.0300507	0.270466	9.78269	2.65	0.017	0.1	-3.78
P31948	STIP1_HUMAN	Stress-induced-phosphoprotein 1 OS=Homo sapiens OX=9606 GN=STIP1 PE=1 SV=1	STIP1	34	13.4	13.2	13.19	13.18	13.22	13.11	13.34	13.19	-0.12	-0.207639	-0.0229855	13.4574	-2.65	0.018	0.1	-3.79
P49006	MRP_HUMAN	MARCKS-related protein OS=Homo sapiens OX=9606 GN=MARCKSL1 PE=1 SV=2	MARCKSL1	5	11.66	11.58	11.65	11.57	11.59	11.39	11.72	11.55	-0.13	-0.233558	-0.0257668	11.4358	-2.65	0.018	0.1	-3.79
Q969V3	NCLN_HUMAN	Nicalin OS=Homo sapiens OX=9606 GN=NCLN PE=1 SV=2	NCLN	14	9.92	10.02	9.76	9.83	9.74	9.9	9.77	10	0.14	0.0277299	0.252344	9.92484	2.64	0.018	0.1	-3.8
Q3SY17	S2552_HUMAN	Mitochondrial nicotinamide adenine dinucleotide transporter SLC25A52 OS=Homo sapiens OX=9606 GN=SLC25A52 PE=1 SV=2	SLC25A52	1	6.26	6.62	6.39	6.51	6.53	6.95	6.6	6.91	0.31	0.0604653	0.550954	6.54919	2.64	0.018	0.1	-3.8
P20810	ICAL_HUMAN	Calpastatin OS=Homo sapiens OX=9606 GN=CAST PE=1 SV=4	CAST	11	10.09	10.27	10.29	10.35	10.35	10.4	10.04	10.47	0.18	0.0352204	0.321668	10.1968	2.64	0.018	0.1	-3.8
P48739	PIPNB_HUMAN	Phosphatidylinositol transfer protein beta isoform OS=Homo sapiens OX=9606 GN=PITPNB PE=1 SV=2	PITPNB	16	10.83	10.63	10.7	10.62	10.77	10.67	10.82	10.74	-0.12	-0.21263	-0.0230987	10.7985	-2.64	0.018	0.1	-3.81
Q15819	UB2V2_HUMAN	Ubiquitin-conjugating enzyme E2 variant 2 OS=Homo sapiens OX=9606 GN=UBE2V2 PE=1 SV=4	UBE2V2	4	8.5	8.34	8.38	8.27	8.37	8.25	8.36	8.25	-0.13	-0.225616	-0.0244746	8.28699	-2.64	0.018	0.1	-3.81
P23443	KS6B1_HUMAN	Ribosomal protein S6 kinase beta-1 OS=Homo sapiens OX=9606 GN=RPS6KB1 PE=1 SV=2	RPS6KB1	3	6.9	7.19	6.77	7.01	6.98	6.98	6.85	7.28	0.24	0.0465675	0.429658	7.0634	2.64	0.018	0.1	-3.81
Q86WA6	BPHL_HUMAN	Valacyclovir hydrolase OS=Homo sapiens OX=9606 GN=BPHL PE=1 SV=1	BPHL	7	10.14	10.42	10.14	10.24	10.27	10.47	10.19	10.66	0.26	0.0515116	0.475629	9.23784	2.64	0.018	0.1	-3.81
O95479	G6PE_HUMAN	GDH/6PGL endoplasmic bifunctional protein OS=Homo sapiens OX=9606 GN=H6PD PE=1 SV=2	H6PD	3	7.28	7.45	7.04	7.09	7.07	7.47	6.96	7.29	0.24	0.0464664	0.431387	6.51719	2.63	0.018	0.11	-3.82
Q9NQX4	MYO5C_HUMAN	Unconventional myosin-Vc OS=Homo sapiens OX=9606 GN=MYO5C PE=1 SV=2	MYO5C	1	4.99	5.58	5.28	5.69	5.72	5.76	5.39	5.79	0.36	0.0697654	0.648919	5.95131	2.63	0.018	0.11	-3.82
O95977	S1PR4_HUMAN	Sphingosine 1-phosphate receptor 4 OS=Homo sapiens OX=9606 GN=S1PR4 PE=1 SV=1	S1PR4	1	4.93	4.21	5.34	4.95	4.66	4.65	4.73	4.1	-0.44	-0.794191	-0.0852142	5.28813	-2.63	0.018	0.11	-3.82
P48736	PK3CG_HUMAN	Phosphatidylinositol 4,5-bisphosphate 3-kinase catalytic subunit gamma isoform OS=Homo sapiens OX=9606 GN=PIK3CG PE=1 SV=3	PIK3CG	1	4.59	4.71	4.11	5	4.55	4.71	4.73	4.94	0.35	0.0668656	0.62356	4.9106	2.63	0.018	0.11	-3.82
Q2M2I8	AAK1_HUMAN	AP2-associated protein kinase 1 OS=Homo sapiens OX=9606 GN=AAK1 PE=1 SV=3	AAK1	11	10.29	10.45	10.33	10.39	10.41	10.49	10.22	10.55	0.16	0.0305659	0.285192	9.80292	2.63	0.018	0.11	-3.82
P28068	DMB_HUMAN	HLA class II histocompatibility antigen, DM beta chain OS=Homo sapiens OX=9606 GN=HLA-DMB PE=1 SV=2	HLA-DMB	1	4.6	4.48	4.57	3.96	4.17	3.59	4.4	3.94	-0.44	-0.795855	-0.085228	5.1803	-2.63	0.018	0.11	-3.83
Q9H8M2	BRD9_HUMAN	Bromodomain-containing protein 9 OS=Homo sapiens OX=9606 GN=BRD9 PE=1 SV=2	BRD9	3	7.57	8.57	7.29	8.08	7.59	8.12	7.62	8.93	0.9	0.173443	1.6343	8.71012	2.64	0.019	0.11	-3.83
Q9BUM1	G6PC3_HUMAN	Glucose-6-phosphatase 3 OS=Homo sapiens OX=9606 GN=G6PC3 PE=1 SV=2	G6PC3	2	6.86	7.19	6.83	7.01	6.86	6.87	6.86	7.46	0.28	0.0534949	0.501793	6.88013	2.63	0.018	0.11	-3.83
Q9BT22	ALG1_HUMAN	Chitobiosyldiphosphodolichol beta-mannosyltransferase OS=Homo sapiens OX=9606 GN=ALG1 PE=1 SV=2	ALG1	2	8.18	8.32	7.96	8.33	7.96	8.25	8.1	8.23	0.23	0.0445092	0.41825	8.30482	2.63	0.018	0.11	-3.83
Q9ULI0	ATD2B_HUMAN	ATPase family AAA domain-containing protein 2B OS=Homo sapiens OX=9606 GN=ATAD2B PE=1 SV=3	ATAD2B	6	9.21	9.39	9.23	9.35	9.28	9.4	9.28	9.47	0.15	0.0290511	0.273458	9.30069	2.62	0.018	0.11	-3.83
O00425	IF2B3_HUMAN	Insulin-like growth factor 2 mRNA-binding protein 3 OS=Homo sapiens OX=9606 GN=IGF2BP3 PE=1 SV=2	IGF2BP3	14	10.48	10.55	10.35	10.53	10.47	10.61	10.53	10.69	0.14	0.0260459	0.245459	10.9575	2.62	0.018	0.11	-3.84
Q8NCN5	PDPR_HUMAN	Pyruvate dehydrogenase phosphatase regulatory subunit, mitochondrial OS=Homo sapiens OX=9606 GN=PDPR PE=1 SV=2	PDPR	9	8.71	8.84	8.55	8.67	8.59	8.77	8.62	8.82	0.16	0.0306366	0.290373	8.87148	2.62	0.019	0.11	-3.84
O00110	OVOL3_HUMAN	Putative transcription factor ovo-like protein 3 OS=Homo sapiens OX=9606 GN=OVOL3 PE=3 SV=3	OVOL3	1	4.21	3.59	4.32	3.62	4.52	4.04	4.93	4.22	-0.63	-1.14357	-0.120017	5.67611	-2.63	0.019	0.11	-3.84
P82930	RT34_HUMAN	28S ribosomal protein S34, mitochondrial OS=Homo sapiens OX=9606 GN=MRPS34 PE=1 SV=2	MRPS34	7	9.69	9.82	9.62	9.72	9.65	9.76	9.71	9.83	0.12	0.0224437	0.213758	9.64187	2.62	0.019	0.11	-3.85
Q6P1N9	TATD1_HUMAN	Deoxyribonuclease TATDN1 OS=Homo sapiens OX=9606 GN=TATDN1 PE=1 SV=2	TATDN1	8	9.73	9.57	9.54	9.34	9.7	9.44	9.6	9.59	-0.16	-0.289838	-0.0304014	9.43075	-2.62	0.019	0.11	-3.85
O43597	SPY2_HUMAN	Protein sprouty homolog 2 OS=Homo sapiens OX=9606 GN=SPRY2 PE=1 SV=1	SPRY2	1	5.45	4.82	5.59	5.34	5.2	4.96	5.12	4.73	-0.38	-0.681733	-0.0712196	5.15926	-2.61	0.019	0.11	-3.85
P09417	DHPR_HUMAN	Dihydropteridine reductase OS=Homo sapiens OX=9606 GN=QDPR PE=1 SV=2	QDPR	8	9.57	9.7	9.41	9.54	9.59	9.61	9.51	9.76	0.13	0.0250768	0.240078	10.054	2.61	0.019	0.11	-3.85
P15391	CD19_HUMAN	B-lymphocyte antigen CD19 OS=Homo sapiens OX=9606 GN=CD19 PE=1 SV=6	CD19	8	8.83	9.09	8.51	8.86	8.32	8.77	8.79	9.12	0.35	0.0656655	0.631352	8.9086	2.62	0.019	0.11	-3.85
Q6XZF7	DNMBP_HUMAN	Dynamin-binding protein OS=Homo sapiens OX=9606 GN=DNMBP PE=1 SV=1	DNMBP	3	7.1	6.82	7.16	7.09	7.12	6.91	7.19	6.96	-0.2	-0.359144	-0.0372813	7.0399	-2.61	0.019	0.11	-3.86
Q9UBU9	NXF1_HUMAN	Nuclear RNA export factor 1 OS=Homo sapiens OX=9606 GN=NXF1 PE=1 SV=1	NXF1	15	10.42	10.52	10.36	10.44	10.39	10.45	10.41	10.57	0.1	0.0188561	0.181702	10.4716	2.61	0.019	0.11	-3.86
Q9NQ29	LUC7L_HUMAN	Putative RNA-binding protein Luc7-like 1 OS=Homo sapiens OX=9606 GN=LUC7L PE=1 SV=1	LUC7L	7	10.13	9.71	9.97	9.92	9.76	9.7	10.03	9.68	-0.22	-0.403308	-0.041793	10.0169	-2.61	0.019	0.11	-3.86
Q96GM5	SMRD1_HUMAN	SWI/SNF-related matrix-associated actin-dependent regulator of chromatin subfamily D member 1 OS=Homo sapiens OX=9606 GN=SMARCD1 PE=1 SV=2	SMARCD1	12	10.11	9.97	10.08	10.04	10.07	9.97	10.08	9.89	-0.12	-0.21108	-0.0218765	10.097	-2.61	0.019	0.11	-3.86
A6NI79	CCD69_HUMAN	Coiled-coil domain-containing protein 69 OS=Homo sapiens OX=9606 GN=CCDC69 PE=1 SV=1	CCDC69	2	6.66	6.47	6.87	6.33	6.89	6.53	6.94	6.82	-0.3	-0.551077	-0.0568728	5.74483	-2.61	0.019	0.11	-3.87
Q96CM8	ACSF2_HUMAN	Medium-chain acyl-CoA ligase ACSF2, mitochondrial OS=Homo sapiens OX=9606 GN=ACSF2 PE=1 SV=2	ACSF2	16	10.97	11.27	10.92	10.98	11.21	11.37	11	11.58	0.28	0.0513999	0.50166	11.2335	2.61	0.019	0.11	-3.87
Q5VWZ2	LYPL1_HUMAN	Lysophospholipase-like protein 1 OS=Homo sapiens OX=9606 GN=LYPLAL1 PE=1 SV=3	LYPLAL1	3	9.55	9.75	9.4	9.5	9.47	9.56	9.41	9.73	0.18	0.032646	0.317503	9.34841	2.61	0.019	0.11	-3.87
P36955	PEDF_HUMAN	Pigment epithelium-derived factor OS=Homo sapiens OX=9606 GN=SERPINF1 PE=1 SV=4	SERPINF1	1	4.48	3.94	4.32	4.25	4.42	4.14	4.43	4.15	-0.3	-0.536314	-0.0550923	4.33781	-2.61	0.019	0.11	-3.87
Q8NBJ5	GT251_HUMAN	Procollagen galactosyltransferase 1 OS=Homo sapiens OX=9606 GN=COLGALT1 PE=1 SV=1	COLGALT1	8	9.53	9.62	9.44	9.49	9.42	9.62	9.39	9.58	0.13	0.0242218	0.236006	8.98418	2.61	0.019	0.11	-3.87
P07203	GPX1_HUMAN	Glutathione peroxidase 1 OS=Homo sapiens OX=9606 GN=GPX1 PE=1 SV=4	GPX1	8	9.85	10.11	9.63	9.73	9.79	10	9.77	10.26	0.26	0.0489394	0.478042	9.87764	2.61	0.019	0.11	-3.87
Q68E01	INT3_HUMAN	Integrator complex subunit 3 OS=Homo sapiens OX=9606 GN=INTS3 PE=1 SV=1	INTS3	5	7.86	8.04	7.83	7.99	7.71	8.08	7.82	7.88	0.19	0.0357349	0.348525	8.02536	2.6	0.019	0.11	-3.87
Q9BYM8	HOIL1_HUMAN	RanBP-type and C3HC4-type zinc finger-containing protein 1 OS=Homo sapiens OX=9606 GN=RBCK1 PE=1 SV=2	RBCK1	4	6.63	6.85	6.51	6.72	6.74	6.76	6.52	6.89	0.21	0.0384498	0.376326	6.39602	2.6	0.019	0.11	-3.88
Q05932	FOLC_HUMAN	Folylpolyglutamate synthase, mitochondrial OS=Homo sapiens OX=9606 GN=FPGS PE=1 SV=3	FPGS	4	8.35	8.06	8.23	8.22	8.25	8.12	8.58	8.08	-0.23	-0.414457	-0.0423168	8.00942	-2.6	0.019	0.11	-3.88
Q9BQ15	SOSB1_HUMAN	SOSS complex subunit B1 OS=Homo sapiens OX=9606 GN=NABP2 PE=1 SV=1	NABP2	2	7.01	7.22	6.94	7.37	6.95	7.15	7.2	7.19	0.21	0.038166	0.374389	6.90521	2.6	0.019	0.11	-3.88
P82909	KGD4_HUMAN	Alpha-ketoglutarate dehydrogenase component 4 OS=Homo sapiens OX=9606 GN=MRPS36 PE=1 SV=2	MRPS36	3	8.12	8.25	8.04	8.15	8.12	8.33	8.18	8.52	0.2	0.0361871	0.355741	8.22931	2.6	0.019	0.11	-3.88
P12694	ODBA_HUMAN	2-oxoisovalerate dehydrogenase subunit alpha, mitochondrial OS=Homo sapiens OX=9606 GN=BCKDHA PE=1 SV=2	BCKDHA	8	9.95	10.09	9.91	9.9	9.96	10.06	9.71	10.05	0.14	0.026351	0.259223	9.94606	2.6	0.019	0.11	-3.88
O60506	HNRPQ_HUMAN	Heterogeneous nuclear ribonucleoprotein Q OS=Homo sapiens OX=9606 GN=SYNCRIP PE=1 SV=2	SYNCRIP	22	12.5	12.35	12.41	12.34	12.39	12.27	12.39	12.27	-0.12	-0.213012	-0.0215519	12.8133	-2.6	0.019	0.11	-3.89
Q9UEE9	CFDP1_HUMAN	Craniofacial development protein 1 OS=Homo sapiens OX=9606 GN=CFDP1 PE=1 SV=1	CFDP1	6	9.33	9.35	9.13	9.34	9.26	9.33	9.27	9.56	0.15	0.0272708	0.270181	9.83777	2.6	0.02	0.11	-3.89
Q16527	CSRP2_HUMAN	Cysteine and glycine-rich protein 2 OS=Homo sapiens OX=9606 GN=CSRP2 PE=1 SV=3	CSRP2	7	8.96	8.4	10.01	9.3	9.78	9.2	9.05	8.52	-0.59	-1.0811	-0.108333	9.38821	-2.61	0.02	0.11	-3.89
Q93034	CUL5_HUMAN	Cullin-5 OS=Homo sapiens OX=9606 GN=CUL5 PE=1 SV=4	CUL5	13	10.51	10.69	10.35	10.44	10.43	10.57	10.44	10.7	0.17	0.0312731	0.31	10.4866	2.6	0.02	0.11	-3.89
O75208	COQ9_HUMAN	Ubiquinone biosynthesis protein COQ9, mitochondrial OS=Homo sapiens OX=9606 GN=COQ9 PE=1 SV=1	COQ9	4	10.17	10.36	10.04	10.1	10.16	10.2	9.98	10.38	0.17	0.031776	0.315835	9.87686	2.59	0.02	0.11	-3.89
Q8NBN7	RDH13_HUMAN	Retinol dehydrogenase 13 OS=Homo sapiens OX=9606 GN=RDH13 PE=1 SV=2	RDH13	3	7.25	7.55	7.31	7.32	7.23	7.55	7.31	7.4	0.18	0.0325662	0.324004	7.82159	2.59	0.02	0.11	-3.89
Q8TAD4	ZNT5_HUMAN	Zinc transporter 5 OS=Homo sapiens OX=9606 GN=SLC30A5 PE=1 SV=1	SLC30A5	4	8.17	8.42	8.25	8.35	8.17	8.36	8.25	8.29	0.14	0.0263193	0.262383	8.33104	2.59	0.02	0.11	-3.89
Q5T8D3	ACBD5_HUMAN	Acyl-CoA-binding domain-containing protein 5 OS=Homo sapiens OX=9606 GN=ACBD5 PE=1 SV=1	ACBD5	6	7.79	7.89	7.83	7.84	7.76	7.94	7.49	7.91	0.18	0.0320426	0.320245	7.85949	2.59	0.02	0.11	-3.9
Q8IUI8	CRLF3_HUMAN	Cytokine receptor-like factor 3 OS=Homo sapiens OX=9606 GN=CRLF3 PE=1 SV=2	CRLF3	10	9.85	9.69	9.72	9.53	9.7	9.58	9.78	9.64	-0.16	-0.286112	-0.0285957	9.55474	-2.59	0.02	0.11	-3.9
Q1KMD3	HNRL2_HUMAN	Heterogeneous nuclear ribonucleoprotein U-like protein 2 OS=Homo sapiens OX=9606 GN=HNRNPUL2 PE=1 SV=1	HNRNPUL2	27	11.97	12.03	11.88	11.93	11.94	11.96	11.77	12.06	0.1	0.0189108	0.189659	12.4356	2.59	0.02	0.11	-3.9
Q9Y5P4	CERT_HUMAN	Ceramide transfer protein OS=Homo sapiens OX=9606 GN=CERT1 PE=1 SV=1	CERT1	9	9.07	8.88	8.98	8.9	8.96	8.8	8.89	8.8	-0.13	-0.232604	-0.023101	8.969	-2.59	0.02	0.11	-3.9
P61088	UBE2N_HUMAN	Ubiquitin-conjugating enzyme E2 N OS=Homo sapiens OX=9606 GN=UBE2N PE=1 SV=1	UBE2N	2	9.9	9.71	9.92	9.88	9.87	9.76	9.93	9.81	-0.12	-0.214149	-0.0212562	9.76624	-2.59	0.02	0.11	-3.9
Q16576	RBBP7_HUMAN	Histone-binding protein RBBP7 OS=Homo sapiens OX=9606 GN=RBBP7 PE=1 SV=1	RBBP7	6	10.55	10.24	10.77	10.68	10.68	10.48	10.8	10.56	-0.21	-0.376185	-0.0372855	10.8486	-2.59	0.02	0.11	-3.91
Q8WW12	PCNP_HUMAN	PEST proteolytic signal-containing nuclear protein OS=Homo sapiens OX=9606 GN=PCNP PE=1 SV=2	PCNP	9	11.1	10.92	11.03	10.99	11.02	11.01	11.08	10.94	-0.09	-0.172682	-0.0171125	10.7796	-2.59	0.02	0.11	-3.91
Q9UHD9	UBQL2_HUMAN	Ubiquilin-2 OS=Homo sapiens OX=9606 GN=UBQLN2 PE=1 SV=2	UBQLN2	5	9.49	9.55	9.39	9.55	9.33	9.51	9.43	9.51	0.12	0.0213997	0.216936	9.55816	2.58	0.02	0.11	-3.91
Q9HCL2	GPAT1_HUMAN	Glycerol-3-phosphate acyltransferase 1, mitochondrial OS=Homo sapiens OX=9606 GN=GPAM PE=1 SV=3	GPAM	2	5.39	5.26	5.75	5.21	5.43	5.07	5.49	5.44	-0.27	-0.48986	-0.0483027	5.20326	-2.58	0.02	0.11	-3.91
Q9NZC7	WWOX_HUMAN	WW domain-containing oxidoreductase OS=Homo sapiens OX=9606 GN=WWOX PE=1 SV=1	WWOX	3	7.82	8.17	7.87	8.08	8	8.14	8	8.17	0.22	0.0388675	0.394917	8.17005	2.58	0.02	0.11	-3.91
P23284	PPIB_HUMAN	Peptidyl-prolyl cis-trans isomerase B OS=Homo sapiens OX=9606 GN=PPIB PE=1 SV=2	PPIB	12	12.34	12.58	12.15	12.33	12.11	12.48	12.28	12.31	0.2	0.036544	0.372207	11.8983	2.59	0.02	0.11	-3.91
Q96A49	SYAP1_HUMAN	Synapse-associated protein 1 OS=Homo sapiens OX=9606 GN=SYAP1 PE=1 SV=1	SYAP1	7	8.93	8.68	8.9	8.83	9.03	8.63	9.21	8.96	-0.24	-0.437881	-0.0429852	9.07872	-2.58	0.02	0.11	-3.92
Q9BU89	DOHH_HUMAN	Deoxyhypusine hydroxylase OS=Homo sapiens OX=9606 GN=DOHH PE=1 SV=1	DOHH	5	7.58	7.66	7.41	7.69	7.29	7.57	7.35	7.49	0.2	0.0349494	0.357115	7.6342	2.58	0.02	0.11	-3.92
Q16543	CDC37_HUMAN	Hsp90 co-chaperone Cdc37 OS=Homo sapiens OX=9606 GN=CDC37 PE=1 SV=1	CDC37	11	11.32	11.31	11.38	11.31	11.38	11.26	11.37	11.29	-0.07	-0.124378	-0.0120817	11.445	-2.58	0.02	0.11	-3.93
Q96T51	RUFY1_HUMAN	RUN and FYVE domain-containing protein 1 OS=Homo sapiens OX=9606 GN=RUFY1 PE=1 SV=2	RUFY1	11	10.13	10.05	10.03	9.97	10.13	10	10.12	10.04	-0.09	-0.160094	-0.0155084	10.1164	-2.58	0.02	0.11	-3.93
Q6XQN6	PNCB_HUMAN	Nicotinate phosphoribosyltransferase OS=Homo sapiens OX=9606 GN=NAPRT PE=1 SV=2	NAPRT	6	7.37	7.56	7.37	7.37	7.42	7.59	7.42	7.7	0.16	0.0285101	0.295083	8.10393	2.57	0.02	0.11	-3.93
Q9P0U4	CXXC1_HUMAN	CXXC-type zinc finger protein 1 OS=Homo sapiens OX=9606 GN=CXXC1 PE=1 SV=2	CXXC1	10	8.95	9.04	8.9	9.03	8.99	9.02	8.97	9.14	0.11	0.0192428	0.199703	9.15972	2.57	0.02	0.11	-3.93
Q9P0I2	EMC3_HUMAN	ER membrane protein complex subunit 3 OS=Homo sapiens OX=9606 GN=EMC3 PE=1 SV=3	EMC3	4	7.65	7.77	7.55	7.87	7.54	7.7	7.78	8.18	0.25	0.0438322	0.455695	7.80743	2.57	0.021	0.11	-3.94
Q92833	JARD2_HUMAN	Protein Jumonji OS=Homo sapiens OX=9606 GN=JARID2 PE=1 SV=2	JARID2	2	5.39	5.81	5.76	5.85	5.68	5.73	5.07	5.91	0.35	0.0610208	0.634992	5.46013	2.57	0.021	0.11	-3.94
Q8NHG7	SVIP_HUMAN	Small VCP/p97-interacting protein OS=Homo sapiens OX=9606 GN=SVIP PE=1 SV=1	SVIP	1	5.64	5.59	5.33	6	5.37	5.72	5.52	5.56	0.25	0.043941	0.459536	6.84105	2.57	0.021	0.11	-3.94
Q13428	TCOF_HUMAN	Treacle protein OS=Homo sapiens OX=9606 GN=TCOF1 PE=1 SV=3	TCOF1	47	13.42	13.49	13.24	13.47	13.35	13.47	13.49	13.64	0.14	0.0250643	0.262798	13.4197	2.57	0.021	0.11	-3.94
A3KMH1	VWA8_HUMAN	von Willebrand factor A domain-containing protein 8 OS=Homo sapiens OX=9606 GN=VWA8 PE=1 SV=2	VWA8	10	9.77	9.98	9.62	9.76	9.68	9.92	9.72	10.02	0.22	0.0381054	0.402112	8.42491	2.56	0.021	0.11	-3.95
P07355	ANXA2_HUMAN	Annexin A2 OS=Homo sapiens OX=9606 GN=ANXA2 PE=1 SV=2	ANXA2	4	10.47	10.29	10.75	10.29	10.59	10.3	10.36	10.1	-0.3	-0.548303	-0.0515104	9.87399	-2.57	0.021	0.12	-3.95
Q8IUH3	RBM45_HUMAN	RNA-binding protein 45 OS=Homo sapiens OX=9606 GN=RBM45 PE=1 SV=1	RBM45	3	7.72	8.05	7.26	7.67	7.39	8.02	7.57	7.5	0.33	0.0567269	0.602971	7.79763	2.56	0.021	0.12	-3.95
Q6VN20	RBP10_HUMAN	Ran-binding protein 10 OS=Homo sapiens OX=9606 GN=RANBP10 PE=1 SV=1	RANBP10	2	5.55	5.71	5.34	5.73	5.43	5.58	5.49	5.66	0.22	0.0373155	0.397886	5.71034	2.56	0.021	0.12	-3.96
Q13330	MTA1_HUMAN	Metastasis-associated protein MTA1 OS=Homo sapiens OX=9606 GN=MTA1 PE=1 SV=2	MTA1	17	11.59	11.62	11.55	11.68	11.59	11.65	11.59	11.8	0.11	0.0183673	0.196262	11.4928	2.56	0.021	0.12	-3.96
Q8IZ07	AN13A_HUMAN	Ankyrin repeat domain-containing protein 13A OS=Homo sapiens OX=9606 GN=ANKRD13A PE=1 SV=3	ANKRD13A	5	7.83	8	7.87	8.04	7.9	7.97	7.91	8.11	0.15	0.0257555	0.27597	7.95132	2.56	0.021	0.12	-3.96
Q6PJG2	MDEAS_HUMAN	Mitotic deacetylase-associated SANT domain protein OS=Homo sapiens OX=9606 GN=MIDEAS PE=1 SV=2	MIDEAS	8	8.79	8.68	8.68	8.38	8.66	8.4	8.69	8.61	-0.18	-0.336235	-0.0313486	8.56676	-2.56	0.021	0.12	-3.96
Q69YN2	C19L1_HUMAN	CWF19-like protein 1 OS=Homo sapiens OX=9606 GN=CWF19L1 PE=1 SV=2	CWF19L1	8	7.75	7.44	7.53	7.48	7.7	7.52	7.71	7.6	-0.16	-0.297055	-0.0276786	8.59674	-2.56	0.021	0.12	-3.96
Q562E7	WDR81_HUMAN	WD repeat-containing protein 81 OS=Homo sapiens OX=9606 GN=WDR81 PE=1 SV=2	WDR81	3	6.12	6.4	5.89	6.12	6.01	6.18	5.82	6.02	0.22	0.0374443	0.402061	6.17398	2.56	0.021	0.12	-3.97
Q969M3	YIPF5_HUMAN	Protein YIPF5 OS=Homo sapiens OX=9606 GN=YIPF5 PE=1 SV=1	YIPF5	2	8.58	8.63	8.4	8.55	8.44	8.57	8.5	8.75	0.14	0.0245511	0.26397	8.98869	2.56	0.021	0.12	-3.97
P01903	DRA_HUMAN	HLA class II histocompatibility antigen, DR alpha chain OS=Homo sapiens OX=9606 GN=HLA-DRA PE=1 SV=2	HLA-DRA	5	10.53	10.01	9.94	9.65	10.15	9.67	10.41	10.26	-0.36	-0.652986	-0.0601305	11.1721	-2.56	0.022	0.12	-3.97
Q8N488	RYBP_HUMAN	RING1 and YY1-binding protein OS=Homo sapiens OX=9606 GN=RYBP PE=1 SV=2	RYBP	1	5.75	5.33	5.41	5.24	5.5	5.2	5.23	5.11	-0.25	-0.462534	-0.0429001	5.45902	-2.55	0.021	0.12	-3.97
Q9P2R7	SUCB1_HUMAN	Succinate--CoA ligase [ADP-forming] subunit beta, mitochondrial OS=Homo sapiens OX=9606 GN=SUCLA2 PE=1 SV=3	SUCLA2	16	10.94	11.08	10.76	11.06	10.88	10.97	10.97	11.31	0.21	0.0362047	0.392154	11.3104	2.56	0.021	0.12	-3.97
Q8IW19	APLF_HUMAN	Aprataxin and PNK-like factor OS=Homo sapiens OX=9606 GN=APLF PE=1 SV=1	APLF	1	2.84	3.31	3.08	3.22	2.77	3.36	2.49	3.59	0.57	0.0969169	1.04837	2.88569	2.55	0.021	0.12	-3.97
Q99627	CSN8_HUMAN	COP9 signalosome complex subunit 8 OS=Homo sapiens OX=9606 GN=COPS8 PE=1 SV=1	COPS8	4	10.02	10.06	9.95	10.14	9.93	10.11	10.05	10.13	0.13	0.0212567	0.230062	9.95541	2.55	0.021	0.12	-3.97
Q6DKK2	TTC19_HUMAN	Tetratricopeptide repeat protein 19, mitochondrial OS=Homo sapiens OX=9606 GN=TTC19 PE=1 SV=4	TTC19	6	8.47	8.78	8.51	8.5	8.45	8.71	8.35	8.47	0.17	0.0281891	0.306415	8.57673	2.55	0.021	0.12	-3.98
P15735	PHKG2_HUMAN	Phosphorylase b kinase gamma catalytic chain, liver/testis isoform OS=Homo sapiens OX=9606 GN=PHKG2 PE=1 SV=1	PHKG2	1	4.97	5.06	4.86	4.99	4.71	5.06	4.63	5.04	0.25	0.0414095	0.452224	5.11279	2.55	0.022	0.12	-3.98
O14686	KMT2D_HUMAN	Histone-lysine N-methyltransferase 2D OS=Homo sapiens OX=9606 GN=KMT2D PE=1 SV=2	KMT2D	5	7.22	7.33	7.19	7.31	7.3	7.45	7.05	7.5	0.2	0.0342657	0.375433	6.87892	2.55	0.022	0.12	-3.98
Q9Y6Q2	STON1_HUMAN	Stonin-1 OS=Homo sapiens OX=9606 GN=STON1 PE=1 SV=2	STON1	2	6.08	6.29	6.44	5.9	6.41	5.8	6.24	6.05	-0.28	-0.520924	-0.0475216	5.8998	-2.55	0.022	0.12	-3.98
O95881	TXD12_HUMAN	Thioredoxin domain-containing protein 12 OS=Homo sapiens OX=9606 GN=TXNDC12 PE=1 SV=1	TXNDC12	5	10.53	10.21	10.36	10.24	10.47	10.23	10.28	10.28	-0.17	-0.313581	-0.028536	10.6191	-2.54	0.022	0.12	-3.99
Q9BQF6	SENP7_HUMAN	Sentrin-specific protease 7 OS=Homo sapiens OX=9606 GN=SENP7 PE=1 SV=4	SENP7	8	7.8	8.06	8.07	8.05	7.98	8.12	7.72	8	0.16	0.0272059	0.29964	8.18198	2.54	0.022	0.12	-3.99
Q86TX2	ACOT1_HUMAN	Acyl-coenzyme A thioesterase 1 OS=Homo sapiens OX=9606 GN=ACOT1 PE=1 SV=1	ACOT1	2	7.26	7.68	7.4	7.34	7.31	7.52	7.31	7.58	0.21	0.0344265	0.38098	7.07934	2.54	0.022	0.12	-3.99
Q9Y295	DRG1_HUMAN	Developmentally-regulated GTP-binding protein 1 OS=Homo sapiens OX=9606 GN=DRG1 PE=1 SV=1	DRG1	13	11.44	11.37	11.39	11.27	11.34	11.26	11.41	11.26	-0.11	-0.19556	-0.0176469	11.3211	-2.54	0.022	0.12	-3.99
Q8WUF8	F172A_HUMAN	Cotranscriptional regulator FAM172A OS=Homo sapiens OX=9606 GN=FAM172A PE=1 SV=1	FAM172A	3	7	7.38	7.1	7.06	7.18	7.37	7.12	7.52	0.23	0.0381129	0.423323	7.16026	2.54	0.022	0.12	-4
P07202	PERT_HUMAN	Thyroid peroxidase OS=Homo sapiens OX=9606 GN=TPO PE=1 SV=4	TPO	1	6.72	6.92	6.95	7.11	6.72	6.84	6.6	7.14	0.25	0.0419173	0.466772	6.93846	2.54	0.022	0.12	-4
Q5TAQ9	DCAF8_HUMAN	DDB1- and CUL4-associated factor 8 OS=Homo sapiens OX=9606 GN=DCAF8 PE=1 SV=1	DCAF8	3	6.95	7.07	6.8	7.03	6.88	6.92	6.69	7.18	0.22	0.0365946	0.409886	6.93999	2.54	0.022	0.12	-4
Q9UK99	FBX3_HUMAN	F-box only protein 3 OS=Homo sapiens OX=9606 GN=FBXO3 PE=1 SV=3	FBXO3	2	6.78	6.88	6.67	6.87	6.74	6.92	6.59	7.03	0.23	0.0374457	0.419861	6.4157	2.54	0.022	0.12	-4
Q9NRV9	HEBP1_HUMAN	Heme-binding protein 1 OS=Homo sapiens OX=9606 GN=HEBP1 PE=1 SV=1	HEBP1	4	7.44	7.67	7.41	7.67	7.71	7.74	7.62	7.73	0.16	0.0252364	0.286271	8.10106	2.53	0.022	0.12	-4.01
Q9BTV7	CABL2_HUMAN	CDK5 and ABL1 enzyme substrate 2 OS=Homo sapiens OX=9606 GN=CABLES2 PE=1 SV=3	CABLES2	2	5.24	5.05	5.32	5.1	5.48	5.01	5.23	5.16	-0.24	-0.435386	-0.0381856	5.45729	-2.53	0.022	0.12	-4.02
Q9UPM8	AP4E1_HUMAN	AP-4 complex subunit epsilon-1 OS=Homo sapiens OX=9606 GN=AP4E1 PE=1 SV=2	AP4E1	3	7.25	7.38	7.33	7.43	7.16	7.36	7.2	7.49	0.18	0.0288853	0.329833	7.49584	2.53	0.022	0.12	-4.02
P26374	RAE2_HUMAN	Rab proteins geranylgeranyltransferase component A 2 OS=Homo sapiens OX=9606 GN=CHML PE=1 SV=2	CHML	6	8.5	8.33	8.64	8.46	8.36	8.3	8.42	8.2	-0.16	-0.288399	-0.0252196	8.52685	-2.53	0.022	0.12	-4.02
Q96P11	NSUN5_HUMAN	28S rRNA (cytosine-C(5))-methyltransferase OS=Homo sapiens OX=9606 GN=NSUN5 PE=1 SV=2	NSUN5	7	9.12	8.81	8.83	8.72	8.88	8.74	9.11	8.9	-0.19	-0.352463	-0.0307804	8.87768	-2.53	0.022	0.12	-4.02
Q8NEZ3	WDR19_HUMAN	WD repeat-containing protein 19 OS=Homo sapiens OX=9606 GN=WDR19 PE=1 SV=2	WDR19	1	8.82	9.23	8.44	8.68	8.47	9.23	8.7	8.69	0.35	0.0554082	0.638837	8.39333	2.53	0.023	0.12	-4.02
Q9GZP9	DERL2_HUMAN	Derlin-2 OS=Homo sapiens OX=9606 GN=DERL2 PE=1 SV=1	DERL2	1	4.09	4.36	4.08	4.63	3.87	4.51	3.48	3.84	0.45	0.0718545	0.831083	4.38183	2.52	0.023	0.12	-4.03
O95373	IPO7_HUMAN	Importin-7 OS=Homo sapiens OX=9606 GN=IPO7 PE=1 SV=1	IPO7	19	11.78	11.6	11.68	11.72	11.68	11.59	11.89	11.64	-0.12	-0.222689	-0.0192284	11.6347	-2.52	0.023	0.12	-4.03
P61803	DAD1_HUMAN	Dolichyl-diphosphooligosaccharide--protein glycosyltransferase subunit DAD1 OS=Homo sapiens OX=9606 GN=DAD1 PE=1 SV=3	DAD1	2	9.59	9.72	9.46	9.61	9.55	9.65	9.62	9.9	0.16	0.0259337	0.303163	9.78012	2.52	0.023	0.12	-4.04
Q96DM3	RMC1_HUMAN	Regulator of MON1-CCZ1 complex OS=Homo sapiens OX=9606 GN=RMC1 PE=1 SV=2	RMC1	5	9.15	9.29	8.97	9.17	9.11	9.11	9.1	9.37	0.15	0.023931	0.280166	9.24376	2.52	0.023	0.12	-4.04
Q00577	PURA_HUMAN	Transcriptional activator protein Pur-alpha OS=Homo sapiens OX=9606 GN=PURA PE=1 SV=2	PURA	9	10.6	10.78	10.42	10.61	10.57	10.79	10.62	10.94	0.23	0.0355973	0.41915	10.5368	2.52	0.023	0.12	-4.04
Q9BW60	ELOV1_HUMAN	Elongation of very long chain fatty acids protein 1 OS=Homo sapiens OX=9606 GN=ELOVL1 PE=1 SV=1	ELOVL1	2	8.73	8.72	8.53	8.81	8.49	8.76	8.76	8.91	0.17	0.0270563	0.317845	8.48561	2.51	0.023	0.12	-4.04
O94868	FCSD2_HUMAN	F-BAR and double SH3 domains protein 2 OS=Homo sapiens OX=9606 GN=FCHSD2 PE=1 SV=3	FCHSD2	7	7.29	7.59	7.39	7.64	7.29	7.43	7.35	7.56	0.22	0.0348081	0.409169	8.06557	2.51	0.023	0.12	-4.04
P23528	COF1_HUMAN	Cofilin-1 OS=Homo sapiens OX=9606 GN=CFL1 PE=1 SV=3	CFL1	12	13.35	13.22	13.43	13.35	13.39	13.27	13.3	13.26	-0.09	-0.167696	-0.0142438	13.2643	-2.51	0.023	0.12	-4.04
Q93050	VPP1_HUMAN	V-type proton ATPase 116 kDa subunit a 1 OS=Homo sapiens OX=9606 GN=ATP6V0A1 PE=1 SV=3	ATP6V0A1	1	5.31	5.49	5.12	5.64	5.43	5.74	5.22	5.55	0.34	0.0524107	0.618227	5.53174	2.51	0.023	0.12	-4.05
Q5VT52	RPRD2_HUMAN	Regulation of nuclear pre-mRNA domain-containing protein 2 OS=Homo sapiens OX=9606 GN=RPRD2 PE=1 SV=1	RPRD2	17	10.68	10.75	10.71	10.74	10.65	10.71	10.63	10.77	0.08	0.0119513	0.140987	10.7042	2.51	0.023	0.12	-4.05
Q9BT78	CSN4_HUMAN	COP9 signalosome complex subunit 4 OS=Homo sapiens OX=9606 GN=COPS4 PE=1 SV=1	COPS4	14	11.22	11.29	11.12	11.2	11.16	11.23	11.19	11.33	0.09	0.0141673	0.167347	11.2993	2.51	0.023	0.12	-4.05
Q9NVS9	PNPO_HUMAN	Pyridoxine-5'-phosphate oxidase OS=Homo sapiens OX=9606 GN=PNPO PE=1 SV=1	PNPO	1	4.15	4.39	3.8	4.38	3.97	4.24	4.19	4.63	0.38	0.0596897	0.705475	4.13231	2.51	0.023	0.12	-4.05
Q96DH6	MSI2H_HUMAN	RNA-binding protein Musashi homolog 2 OS=Homo sapiens OX=9606 GN=MSI2 PE=1 SV=1	MSI2	6	11.47	11.3	11.4	11.19	11.4	11.29	11.32	11.38	-0.11	-0.203506	-0.0171777	11.1545	-2.51	0.023	0.12	-4.05
Q01970	PLCB3_HUMAN	1-phosphatidylinositol 4,5-bisphosphate phosphodiesterase beta-3 OS=Homo sapiens OX=9606 GN=PLCB3 PE=1 SV=2	PLCB3	4	7.23	7.06	7.29	7.07	7.24	7.03	7.1	6.96	-0.19	-0.341444	-0.0287096	7.06717	-2.51	0.023	0.12	-4.05
Q9NUQ6	SPS2L_HUMAN	SPATS2-like protein OS=Homo sapiens OX=9606 GN=SPATS2L PE=1 SV=2	SPATS2L	5	9.3	9.27	9.84	9.4	9.56	9.19	9.62	9.07	-0.35	-0.641496	-0.0536798	8.02266	-2.51	0.023	0.12	-4.05
Q9UL40	ZN346_HUMAN	Zinc finger protein 346 OS=Homo sapiens OX=9606 GN=ZNF346 PE=1 SV=1	ZNF346	6	9.72	9.73	9.66	9.8	9.68	9.74	9.64	9.83	0.1	0.0152633	0.181733	9.80506	2.51	0.023	0.12	-4.05
Q14692	BMS1_HUMAN	Ribosome biogenesis protein BMS1 homolog OS=Homo sapiens OX=9606 GN=BMS1 PE=1 SV=1	BMS1	18	10.9	10.96	10.77	10.91	10.82	10.98	10.94	11.07	0.12	0.018815	0.225433	10.7739	2.51	0.023	0.12	-4.06
Q9ULC3	RAB23_HUMAN	Ras-related protein Rab-23 OS=Homo sapiens OX=9606 GN=RAB23 PE=1 SV=1	RAB23	1	6.36	6.22	6.64	6.46	6.82	6.53	6.75	6.21	-0.29	-0.526588	-0.0438965	6.82591	-2.51	0.023	0.12	-4.06
Q9UL26	RB22A_HUMAN	Ras-related protein Rab-22A OS=Homo sapiens OX=9606 GN=RAB22A PE=1 SV=2	RAB22A	2	6.73	6.84	6.67	6.79	6.57	6.85	6.73	6.83	0.15	0.0235147	0.282801	7.38635	2.5	0.023	0.12	-4.06
Q9HC21	TPC_HUMAN	Mitochondrial thiamine pyrophosphate carrier OS=Homo sapiens OX=9606 GN=SLC25A19 PE=1 SV=1	SLC25A19	5	9.01	9.05	8.84	9.06	8.97	9.07	8.97	9.22	0.15	0.0232343	0.279568	8.79202	2.5	0.023	0.12	-4.06
P17050	NAGAB_HUMAN	Alpha-N-acetylgalactosaminidase OS=Homo sapiens OX=9606 GN=NAGA PE=1 SV=2	NAGA	2	6.19	6.55	6.24	6.31	6.37	6.31	5.96	6.64	0.26	0.0396014	0.479888	6.41358	2.5	0.024	0.12	-4.07
Q96RT1	ERBIN_HUMAN	Erbin OS=Homo sapiens OX=9606 GN=ERBIN PE=1 SV=2	ERBIN	11	9.68	9.68	9.85	9.64	9.82	9.58	9.71	9.64	-0.13	-0.24309	-0.0199937	9.5612	-2.5	0.024	0.12	-4.07
P47985	UCRI_HUMAN	Cytochrome b-c1 complex subunit Rieske, mitochondrial OS=Homo sapiens OX=9606 GN=UQCRFS1 PE=1 SV=2	UQCRFS1	2	7.67	7.51	7.57	7.45	7.63	7.4	7.61	7.39	-0.18	-0.337589	-0.0277534	7.45624	-2.5	0.024	0.12	-4.07
Q9H8M7	MINY3_HUMAN	Ubiquitin carboxyl-terminal hydrolase MINDY-3 OS=Homo sapiens OX=9606 GN=MINDY3 PE=1 SV=1	MINDY3	1	4.68	5.28	4.87	5.03	4.97	4.85	4.71	5.41	0.34	0.0508729	0.621276	4.65915	2.5	0.024	0.13	-4.07
Q9C037	TRIM4_HUMAN	E3 ubiquitin-protein ligase TRIM4 OS=Homo sapiens OX=9606 GN=TRIM4 PE=1 SV=2	TRIM4	1	4.64	4.35	4.45	4.41	4.42	4.18	5.03	4.28	-0.33	-0.607057	-0.0491186	5.88627	-2.49	0.024	0.13	-4.08
Q9HCS7	SYF1_HUMAN	Pre-mRNA-splicing factor SYF1 OS=Homo sapiens OX=9606 GN=XAB2 PE=1 SV=2	XAB2	16	9.95	10	9.84	10.01	9.76	9.92	9.89	9.98	0.12	0.0173999	0.215127	10.154	2.49	0.024	0.13	-4.08
P19174	PLCG1_HUMAN	1-phosphatidylinositol 4,5-bisphosphate phosphodiesterase gamma-1 OS=Homo sapiens OX=9606 GN=PLCG1 PE=1 SV=1	PLCG1	18	10.63	10.53	10.7	10.67	10.68	10.53	10.66	10.5	-0.11	-0.202153	-0.0162928	10.7465	-2.49	0.024	0.13	-4.09
Q96L91	EP400_HUMAN	E1A-binding protein p400 OS=Homo sapiens OX=9606 GN=EP400 PE=1 SV=4	EP400	18	10.38	10.4	10.28	10.42	10.23	10.41	10.36	10.44	0.1	0.0152725	0.189774	10.4184	2.49	0.024	0.13	-4.09
P41182	BCL6_HUMAN	B-cell lymphoma 6 protein OS=Homo sapiens OX=9606 GN=BCL6 PE=1 SV=1	BCL6	1	4.4	4.97	4.84	5.3	4.94	5.37	4.75	4.82	0.39	0.0573503	0.713936	5.02685	2.49	0.024	0.13	-4.09
O94842	TOX4_HUMAN	TOX high mobility group box family member 4 OS=Homo sapiens OX=9606 GN=TOX4 PE=1 SV=1	TOX4	6	9.72	9.75	9.61	9.78	9.6	9.74	9.62	9.7	0.1	0.0154351	0.193184	9.79453	2.49	0.024	0.13	-4.09
Q9UI10	EI2BD_HUMAN	Translation initiation factor eIF-2B subunit delta OS=Homo sapiens OX=9606 GN=EIF2B4 PE=1 SV=2	EIF2B4	14	10.38	10.45	10.34	10.47	10.4	10.46	10.44	10.51	0.08	0.0122528	0.153556	10.4125	2.49	0.024	0.13	-4.09
Q9BS16	CENPK_HUMAN	Centromere protein K OS=Homo sapiens OX=9606 GN=CENPK PE=1 SV=1	CENPK	2	6.69	6.74	7.04	6.82	6.95	6.65	6.85	6.47	-0.21	-0.39808	-0.0317285	7.07678	-2.49	0.024	0.13	-4.09
O75369	FLNB_HUMAN	Filamin-B OS=Homo sapiens OX=9606 GN=FLNB PE=1 SV=2	FLNB	82	13.55	13.58	13.48	13.58	13.52	13.58	13.39	13.67	0.12	0.017801	0.223908	13.3591	2.49	0.024	0.13	-4.1
Q8WUX1	S38A5_HUMAN	Sodium-coupled neutral amino acid transporter 5 OS=Homo sapiens OX=9606 GN=SLC38A5 PE=1 SV=1	SLC38A5	4	8.74	8.92	8.66	8.95	8.47	8.93	8.79	8.91	0.26	0.038222	0.483237	8.86276	2.49	0.024	0.13	-4.1
O43852	CALU_HUMAN	Calumenin OS=Homo sapiens OX=9606 GN=CALU PE=1 SV=2	CALU	14	10.5	10.61	10.39	10.54	10.31	10.48	10.5	10.54	0.12	0.0171083	0.216149	10.882	2.48	0.024	0.13	-4.1
Q96EX1	SIM12_HUMAN	Small integral membrane protein 12 OS=Homo sapiens OX=9606 GN=SMIM12 PE=1 SV=3	SMIM12	2	8.86	9.03	8.88	9.15	9.1	9.33	9.21	9.43	0.22	0.0324151	0.41062	9.22719	2.48	0.024	0.13	-4.1
Q6UW68	TM205_HUMAN	Transmembrane protein 205 OS=Homo sapiens OX=9606 GN=TMEM205 PE=1 SV=1	TMEM205	2	8.07	8.29	7.73	7.93	7.83	8.08	7.87	8.18	0.24	0.035487	0.453338	8.36581	2.48	0.025	0.13	-4.11
Q96ND0	F210A_HUMAN	Protein FAM210A OS=Homo sapiens OX=9606 GN=FAM210A PE=1 SV=2	FAM210A	3	8.82	8.63	8.74	8.46	8.97	8.64	8.71	8.66	-0.21	-0.393765	-0.0308094	8.10081	-2.48	0.025	0.13	-4.11
Q12789	TF3C1_HUMAN	General transcription factor 3C polypeptide 1 OS=Homo sapiens OX=9606 GN=GTF3C1 PE=1 SV=4	GTF3C1	29	10.93	11.02	10.91	11.05	10.94	11.01	11.04	11.13	0.1	0.0146253	0.18752	11.2946	2.48	0.025	0.13	-4.11
Q9NVG8	TBC13_HUMAN	TBC1 domain family member 13 OS=Homo sapiens OX=9606 GN=TBC1D13 PE=1 SV=3	TBC1D13	5	8.91	9.07	8.83	9.08	8.89	9.04	9.02	9.26	0.2	0.0288691	0.371379	8.96667	2.48	0.025	0.13	-4.11
Q9ULP9	TBC24_HUMAN	TBC1 domain family member 24 OS=Homo sapiens OX=9606 GN=TBC1D24 PE=1 SV=2	TBC1D24	5	8.59	8.69	8.4	8.58	8.5	8.64	8.55	8.72	0.15	0.021373	0.276423	8.79161	2.48	0.025	0.13	-4.12
O95365	ZBT7A_HUMAN	Zinc finger and BTB domain-containing protein 7A OS=Homo sapiens OX=9606 GN=ZBTB7A PE=1 SV=1	ZBTB7A	3	6.98	6.78	6.99	6.65	7.01	6.68	6.94	6.99	-0.2	-0.380328	-0.0293968	6.7996	-2.48	0.025	0.13	-4.12
P27707	DCK_HUMAN	Deoxycytidine kinase OS=Homo sapiens OX=9606 GN=DCK PE=1 SV=1	DCK	13	11.61	11.35	11.78	11.64	11.8	11.6	11.57	11.49	-0.17	-0.309919	-0.0239156	11.7332	-2.47	0.025	0.13	-4.12
Q9NSY1	BMP2K_HUMAN	BMP-2-inducible protein kinase OS=Homo sapiens OX=9606 GN=BMP2K PE=1 SV=2	BMP2K	8	9.52	9.36	10	9.67	9.96	9.69	9.66	9.29	-0.28	-0.52109	-0.0399158	9.64662	-2.48	0.025	0.13	-4.12
Q6GYQ0	RGPA1_HUMAN	Ral GTPase-activating protein subunit alpha-1 OS=Homo sapiens OX=9606 GN=RALGAPA1 PE=1 SV=1	RALGAPA1	1	5.76	5.95	5.62	5.79	5.43	5.94	5.52	5.69	0.26	0.0374671	0.48806	5.58466	2.47	0.025	0.13	-4.12
Q9NXF7	DCA16_HUMAN	DDB1- and CUL4-associated factor 16 OS=Homo sapiens OX=9606 GN=DCAF16 PE=1 SV=1	DCAF16	1	4.42	4.88	4.6	4.65	4.34	5.01	4.46	4.59	0.33	0.0465351	0.607355	5.15541	2.47	0.025	0.13	-4.12
O60343	TBCD4_HUMAN	TBC1 domain family member 4 OS=Homo sapiens OX=9606 GN=TBC1D4 PE=1 SV=2	TBC1D4	15	11.03	11.13	11.06	11.17	11.08	11.17	11.02	11.1	0.1	0.0136722	0.178474	10.4576	2.47	0.025	0.13	-4.12
O15056	SYNJ2_HUMAN	Synaptojanin-2 OS=Homo sapiens OX=9606 GN=SYNJ2 PE=1 SV=3	SYNJ2	2	6.37	6.38	6.7	6.47	6.7	6.37	6.53	6.14	-0.24	-0.440033	-0.0335943	6.2318	-2.47	0.025	0.13	-4.13
O14519	CDKA1_HUMAN	Cyclin-dependent kinase 2-associated protein 1 OS=Homo sapiens OX=9606 GN=CDK2AP1 PE=1 SV=1	CDK2AP1	1	6.42	6.54	6.4	6.46	6.3	6.74	6.52	6.78	0.22	0.0312801	0.410036	6.65506	2.47	0.025	0.13	-4.13
P45985	MP2K4_HUMAN	Dual specificity mitogen-activated protein kinase kinase 4 OS=Homo sapiens OX=9606 GN=MAP2K4 PE=1 SV=1	MAP2K4	5	9.7	9.74	9.6	9.7	9.62	9.72	9.62	9.81	0.11	0.0152752	0.200623	9.715	2.47	0.025	0.13	-4.13
Q9Y228	T3JAM_HUMAN	TRAF3-interacting JNK-activating modulator OS=Homo sapiens OX=9606 GN=TRAF3IP3 PE=1 SV=2	TRAF3IP3	6	9.32	9.57	9.21	9.24	9.24	9.39	9.27	9.57	0.18	0.0257457	0.339924	8.81467	2.47	0.025	0.13	-4.13
Q9NYP7	ELOV5_HUMAN	Elongation of very long chain fatty acids protein 5 OS=Homo sapiens OX=9606 GN=ELOVL5 PE=1 SV=1	ELOVL5	2	8.53	8.75	8.75	9.12	8.5	8.72	8.68	8.81	0.23	0.0327745	0.434056	8.41496	2.47	0.025	0.13	-4.13
Q9BYC8	RM32_HUMAN	39S ribosomal protein L32, mitochondrial OS=Homo sapiens OX=9606 GN=MRPL32 PE=1 SV=1	MRPL32	4	8.55	8.66	8.48	8.71	8.48	8.66	8.71	8.72	0.13	0.01834	0.243264	8.5133	2.47	0.025	0.13	-4.13
O00471	EXOC5_HUMAN	Exocyst complex component 5 OS=Homo sapiens OX=9606 GN=EXOC5 PE=1 SV=1	EXOC5	11	9.29	9.41	9.34	9.43	9.32	9.36	9.3	9.42	0.09	0.0128177	0.170223	9.58332	2.47	0.025	0.13	-4.13
P31943	HNRH1_HUMAN	Heterogeneous nuclear ribonucleoprotein H OS=Homo sapiens OX=9606 GN=HNRNPH1 PE=1 SV=4	HNRNPH1	8	12.53	12.38	12.41	12.35	12.39	12.32	12.44	12.39	-0.08	-0.156865	-0.0117957	12.5601	-2.47	0.025	0.13	-4.14
Q9H0Q0	CYRIA_HUMAN	CYFIP-related Rac1 interactor A OS=Homo sapiens OX=9606 GN=CYRIA PE=2 SV=1	CYRIA	2	4.86	4.29	4.54	4.17	4.57	4.05	4.54	4.32	-0.42	-0.774804	-0.0581769	4.85254	-2.46	0.025	0.13	-4.14
P18065	IBP2_HUMAN	Insulin-like growth factor-binding protein 2 OS=Homo sapiens OX=9606 GN=IGFBP2 PE=1 SV=2	IGFBP2	1	4.52	3.98	4.13	3.89	4.38	3.7	4.8	3.99	-0.57	-1.0589	-0.0794442	4.41844	-2.46	0.025	0.13	-4.14
Q9H0F6	SHRPN_HUMAN	Sharpin OS=Homo sapiens OX=9606 GN=SHARPIN PE=1 SV=1	SHARPIN	2	6.24	6.46	6.19	6.33	6.15	6.43	6.21	6.4	0.21	0.0288327	0.386051	5.93049	2.46	0.026	0.13	-4.14
Q9H0L4	CSTFT_HUMAN	Cleavage stimulation factor subunit 2 tau variant OS=Homo sapiens OX=9606 GN=CSTF2T PE=1 SV=1	CSTF2T	7	9.68	9.56	9.64	9.49	9.66	9.53	9.68	9.54	-0.14	-0.254389	-0.0189634	9.68805	-2.46	0.026	0.13	-4.14
Q16555	DPYL2_HUMAN	Dihydropyrimidinase-related protein 2 OS=Homo sapiens OX=9606 GN=DPYSL2 PE=1 SV=1	DPYSL2	20	12.12	11.97	12.3	12.11	12.23	12.12	12.09	12.03	-0.13	-0.239989	-0.0178679	12.6963	-2.46	0.026	0.13	-4.14
O15446	RPA34_HUMAN	DNA-directed RNA polymerase I subunit RPA34 OS=Homo sapiens OX=9606 GN=POLR1G PE=1 SV=1	POLR1G	9	10.02	10.13	9.78	10	9.8	9.96	9.99	10.14	0.16	0.0220798	0.296662	9.7676	2.46	0.026	0.13	-4.14
Q13885	TBB2A_HUMAN	Tubulin beta-2A chain OS=Homo sapiens OX=9606 GN=TUBB2A PE=1 SV=1	TUBB2A	1	7.58	7.95	7.9	8.02	7.63	7.82	7.48	7.7	0.23	0.0312282	0.419736	7.41796	2.46	0.026	0.13	-4.14
P84243	H33_HUMAN	Histone H3.3 OS=Homo sapiens OX=9606 GN=H3-3A PE=1 SV=2	H3-3A	2	10.15	9.91	10.13	10.1	10.18	10.08	10.21	10.01	-0.14	-0.265553	-0.0197147	9.72467	-2.46	0.026	0.13	-4.14
Q15365	PCBP1_HUMAN	Poly(rC)-binding protein 1 OS=Homo sapiens OX=9606 GN=PCBP1 PE=1 SV=2	PCBP1	11	12.6	12.47	12.52	12.49	12.51	12.42	12.53	12.48	-0.08	-0.140325	-0.0103686	12.3085	-2.46	0.026	0.13	-4.15
Q9H3H5	GPT_HUMAN	UDP-N-acetylglucosamine--dolichyl-phosphate N-acetylglucosaminephosphotransferase OS=Homo sapiens OX=9606 GN=DPAGT1 PE=1 SV=2	DPAGT1	2	8.28	8.29	8.15	8.29	8.23	8.41	8.17	8.45	0.15	0.0208547	0.282842	8.66343	2.46	0.026	0.13	-4.15
Q96JA1	LRIG1_HUMAN	Leucine-rich repeats and immunoglobulin-like domains protein 1 OS=Homo sapiens OX=9606 GN=LRIG1 PE=1 SV=2	LRIG1	1	6.08	5.6	6.87	6.14	6.32	5.93	6.08	5.42	-0.56	-1.05242	-0.0771397	5.18263	-2.46	0.026	0.13	-4.15
Q96E09	PBIR1_HUMAN	PPP2R1A-PPP2R2A-interacting phosphatase regulator 1 OS=Homo sapiens OX=9606 GN=PABIR1 PE=1 SV=1	PABIR1	1	5.28	5.68	5.63	5.69	5.56	5.68	5.52	6.04	0.27	0.0371258	0.508286	5.79055	2.45	0.026	0.13	-4.16
Q16644	MAPK3_HUMAN	MAP kinase-activated protein kinase 3 OS=Homo sapiens OX=9606 GN=MAPKAPK3 PE=1 SV=1	MAPKAPK3	1	4.43	4.63	4	4.74	4.39	4.91	4.57	5.15	0.51	0.0689695	0.945563	4.36258	2.45	0.026	0.13	-4.16
P48047	ATPO_HUMAN	ATP synthase subunit O, mitochondrial OS=Homo sapiens OX=9606 GN=ATP5PO PE=1 SV=1	ATP5PO	8	10.79	10.85	10.57	10.75	10.57	10.75	10.61	10.81	0.16	0.0210985	0.289297	10.9292	2.45	0.026	0.13	-4.16
Q9Y530	OARD1_HUMAN	ADP-ribose glycohydrolase OARD1 OS=Homo sapiens OX=9606 GN=OARD1 PE=1 SV=2	OARD1	5	9.54	9.36	9.68	9.43	9.86	9.63	9.59	9.55	-0.17	-0.324183	-0.0234388	9.34583	-2.45	0.026	0.13	-4.16
Q8TEW0	PARD3_HUMAN	Partitioning defective 3 homolog OS=Homo sapiens OX=9606 GN=PARD3 PE=1 SV=2	PARD3	8	8.63	8.44	8.63	8.58	8.65	8.5	8.64	8.61	-0.11	-0.19744	-0.0142665	8.66157	-2.45	0.026	0.13	-4.16
Q9NQR4	NIT2_HUMAN	Omega-amidase NIT2 OS=Homo sapiens OX=9606 GN=NIT2 PE=1 SV=1	NIT2	17	12.38	12.58	12.34	12.42	12.42	12.53	12.44	12.65	0.15	0.0200695	0.278187	11.6979	2.45	0.026	0.13	-4.16
O43353	RIPK2_HUMAN	Receptor-interacting serine/threonine-protein kinase 2 OS=Homo sapiens OX=9606 GN=RIPK2 PE=1 SV=2	RIPK2	3	6.89	7.1	6.91	7.16	7.03	7.11	6.87	6.99	0.16	0.0220759	0.307711	6.80408	2.45	0.026	0.13	-4.17
P20020	AT2B1_HUMAN	Plasma membrane calcium-transporting ATPase 1 OS=Homo sapiens OX=9606 GN=ATP2B1 PE=1 SV=4	ATP2B1	7	8.71	8.63	8.82	8.51	8.72	8.52	8.47	8.27	-0.2	-0.369154	-0.0263402	8.20804	-2.45	0.026	0.13	-4.17
Q14814	MEF2D_HUMAN	Myocyte-specific enhancer factor 2D OS=Homo sapiens OX=9606 GN=MEF2D PE=1 SV=1	MEF2D	2	8.04	7.81	7.81	7.59	7.82	7.75	7.97	7.83	-0.17	-0.315114	-0.0224374	7.85049	-2.45	0.026	0.13	-4.17
P62714	PP2AB_HUMAN	Serine/threonine-protein phosphatase 2A catalytic subunit beta isoform OS=Homo sapiens OX=9606 GN=PPP2CB PE=1 SV=1	PPP2CB	1	4.01	4.18	3.35	4.23	3.54	3.99	3.42	3.55	0.41	0.0541437	0.76263	4.10467	2.44	0.026	0.13	-4.17
P42574	CASP3_HUMAN	Caspase-3 OS=Homo sapiens OX=9606 GN=CASP3 PE=1 SV=2	CASP3	5	9.04	9.15	9.09	9.21	9.01	9.21	8.95	9.02	0.13	0.0166713	0.23514	9.07072	2.44	0.027	0.13	-4.18
P17858	PFKAL_HUMAN	ATP-dependent 6-phosphofructokinase, liver type OS=Homo sapiens OX=9606 GN=PFKL PE=1 SV=6	PFKL	19	12.17	12.13	12.26	11.9	12.35	12.1	12.06	11.9	-0.2	-0.376453	-0.0265653	11.7832	-2.45	0.027	0.13	-4.18
Q96S44	PRPK_HUMAN	EKC/KEOPS complex subunit TP53RK OS=Homo sapiens OX=9606 GN=TP53RK PE=1 SV=2	TP53RK	5	10.12	10.12	10.05	10.21	9.98	10.16	10.07	10.17	0.11	0.0146835	0.20724	10.2264	2.44	0.027	0.13	-4.18
P47813	IF1AX_HUMAN	Eukaryotic translation initiation factor 1A, X-chromosomal OS=Homo sapiens OX=9606 GN=EIF1AX PE=1 SV=2	EIF1AX	1	8.05	7.89	7.96	7.93	7.91	7.79	8.03	7.85	-0.12	-0.228734	-0.0161681	7.9772	-2.44	0.027	0.13	-4.18
O95831	AIFM1_HUMAN	Apoptosis-inducing factor 1, mitochondrial OS=Homo sapiens OX=9606 GN=AIFM1 PE=1 SV=1	AIFM1	17	11.68	11.78	11.57	11.64	11.67	11.72	11.63	11.89	0.12	0.0157489	0.223032	11.5343	2.44	0.027	0.13	-4.18
Q15651	HMGN3_HUMAN	High mobility group nucleosome-binding domain-containing protein 3 OS=Homo sapiens OX=9606 GN=HMGN3 PE=1 SV=2	HMGN3	2	8.08	8.41	8.13	8.55	8.35	8.81	8.61	9.01	0.4	0.0520742	0.752469	9.23985	2.45	0.027	0.14	-4.18
P36888	FLT3_HUMAN	Receptor-type tyrosine-protein kinase FLT3 OS=Homo sapiens OX=9606 GN=FLT3 PE=1 SV=2	FLT3	1	5.03	4.86	5.4	4.98	5.11	4.87	4.96	4.63	-0.29	-0.544727	-0.0380624	4.88273	-2.44	0.027	0.13	-4.18
Q96GM8	TOE1_HUMAN	Target of EGR1 protein 1 OS=Homo sapiens OX=9606 GN=TOE1 PE=1 SV=1	TOE1	8	9.12	9.24	9.07	9.2	9.07	9.28	9.2	9.21	0.12	0.0157895	0.226638	9.09367	2.44	0.027	0.14	-4.19
P78382	S35A1_HUMAN	CMP-sialic acid transporter OS=Homo sapiens OX=9606 GN=SLC35A1 PE=1 SV=1	SLC35A1	1	6.63	6.96	6.84	6.91	6.69	6.89	6.94	7.02	0.17	0.0225883	0.325061	7.28151	2.44	0.027	0.14	-4.19
O75379	VAMP4_HUMAN	Vesicle-associated membrane protein 4 OS=Homo sapiens OX=9606 GN=VAMP4 PE=1 SV=2	VAMP4	1	7.05	7.31	7.25	7.44	7.07	7.27	7.05	7.27	0.22	0.0286144	0.412624	7.30341	2.44	0.027	0.14	-4.19
P49407	ARRB1_HUMAN	Beta-arrestin-1 OS=Homo sapiens OX=9606 GN=ARRB1 PE=1 SV=2	ARRB1	7	8.01	8.25	7.94	7.97	8.03	8.21	8.08	8.36	0.18	0.0238924	0.346025	8.43106	2.43	0.027	0.14	-4.19
Q8IZD4	DCP1B_HUMAN	mRNA-decapping enzyme 1B OS=Homo sapiens OX=9606 GN=DCP1B PE=1 SV=2	DCP1B	5	7.77	7.52	7.71	7.61	7.77	7.55	7.79	7.61	-0.19	-0.346159	-0.0238512	7.61838	-2.43	0.027	0.14	-4.19
Q9ULT0	TTC7A_HUMAN	Tetratricopeptide repeat protein 7A OS=Homo sapiens OX=9606 GN=TTC7A PE=1 SV=3	TTC7A	2	6.35	6.27	6.72	6.57	6.64	6.24	6.73	6.37	-0.25	-0.461245	-0.031773	6.78469	-2.43	0.027	0.14	-4.19
P29590	PML_HUMAN	Protein PML OS=Homo sapiens OX=9606 GN=PML PE=1 SV=3	PML	10	9.71	9.84	9.72	9.75	9.73	9.84	9.66	10.02	0.16	0.020096	0.292112	9.65284	2.43	0.027	0.14	-4.19
Q9H7Z3	NRDE2_HUMAN	Nuclear exosome regulator NRDE2 OS=Homo sapiens OX=9606 GN=NRDE2 PE=1 SV=3	NRDE2	5	7.2	7.23	7.19	7.38	7.05	7.41	7.33	7.59	0.21	0.0266332	0.38798	7.36082	2.43	0.027	0.14	-4.2
Q9UKM7	MA1B1_HUMAN	Endoplasmic reticulum mannosyl-oligosaccharide 1,2-alpha-mannosidase OS=Homo sapiens OX=9606 GN=MAN1B1 PE=1 SV=2	MAN1B1	3	7.9	8.09	7.85	7.95	7.85	8.01	7.97	8.04	0.13	0.0163002	0.239106	7.96432	2.43	0.027	0.14	-4.2
Q86Y01	DTX1_HUMAN	E3 ubiquitin-protein ligase DTX1 OS=Homo sapiens OX=9606 GN=DTX1 PE=1 SV=1	DTX1	1	5.16	4.53	4.87	4.18	5.07	4.5	5.35	5.23	-0.5	-0.938112	-0.0631241	5.51285	-2.43	0.028	0.14	-4.21
Q0P6H9	TMM62_HUMAN	Transmembrane protein 62 OS=Homo sapiens OX=9606 GN=TMEM62 PE=1 SV=1	TMEM62	1	4.92	5.14	4.9	5.13	5.09	5.3	4.96	5.2	0.22	0.0283041	0.420114	4.78268	2.43	0.027	0.14	-4.21
Q7L4P6	BEND5_HUMAN	BEN domain-containing protein 5 OS=Homo sapiens OX=9606 GN=BEND5 PE=1 SV=1	BEND5	3	8.86	8.75	9.21	8.52	9.24	8.86	8.55	8.46	-0.32	-0.59819	-0.0400708	8.21123	-2.43	0.028	0.14	-4.21
Q9UDW1	QCR9_HUMAN	Cytochrome b-c1 complex subunit 9 OS=Homo sapiens OX=9606 GN=UQCR10 PE=1 SV=3	UQCR10	1	9	8.77	8.88	8.54	9.03	8.67	9.01	9	-0.23	-0.440162	-0.0293215	8.33233	-2.42	0.028	0.14	-4.21
P35613	BASI_HUMAN	Basigin OS=Homo sapiens OX=9606 GN=BSG PE=1 SV=2	BSG	6	10.43	10.32	10.26	10.01	10.22	10.07	10.36	10.23	-0.16	-0.300066	-0.0199774	9.99487	-2.42	0.028	0.14	-4.21
Q96EY7	PTCD3_HUMAN	Pentatricopeptide repeat domain-containing protein 3, mitochondrial OS=Homo sapiens OX=9606 GN=PTCD3 PE=1 SV=3	PTCD3	11	10.75	10.83	10.73	10.84	10.77	10.78	10.78	10.92	0.09	0.0109756	0.166242	10.6576	2.42	0.028	0.14	-4.22
P37837	TALDO_HUMAN	Transaldolase OS=Homo sapiens OX=9606 GN=TALDO1 PE=1 SV=2	TALDO1	16	12.68	12.71	12.62	12.7	12.65	12.71	12.65	12.82	0.08	0.0101672	0.154133	12.7367	2.42	0.028	0.14	-4.22
P16455	MGMT_HUMAN	Methylated-DNA--protein-cysteine methyltransferase OS=Homo sapiens OX=9606 GN=MGMT PE=1 SV=1	MGMT	5	8.89	8.6	8.69	8.6	8.8	8.57	8.79	8.78	-0.16	-0.295996	-0.019417	9.04046	-2.42	0.028	0.14	-4.22
Q9NP61	ARFG3_HUMAN	ADP-ribosylation factor GTPase-activating protein 3 OS=Homo sapiens OX=9606 GN=ARFGAP3 PE=1 SV=1	ARFGAP3	6	10.05	9.89	10.13	10.03	10.17	10.02	10.04	9.92	-0.13	-0.248625	-0.016115	9.44853	-2.41	0.028	0.14	-4.23
Q3SYG4	PTHB1_HUMAN	Protein PTHB1 OS=Homo sapiens OX=9606 GN=BBS9 PE=1 SV=1	BBS9	1	8.33	8.68	8.27	8.31	8.3	8.84	8.22	8.4	0.28	0.0335388	0.518264	8.29027	2.41	0.028	0.14	-4.23
Q9BRK5	CAB45_HUMAN	45 kDa calcium-binding protein OS=Homo sapiens OX=9606 GN=SDF4 PE=1 SV=1	SDF4	4	8.19	8.35	8.15	8.51	8.07	8.29	8.13	8.31	0.23	0.0277718	0.42922	8.34873	2.41	0.028	0.14	-4.23
Q9H257	CARD9_HUMAN	Caspase recruitment domain-containing protein 9 OS=Homo sapiens OX=9606 GN=CARD9 PE=1 SV=2	CARD9	2	6.4	6.78	6.08	6.46	6.28	6.48	6.54	7.05	0.37	0.0443703	0.687888	5.83579	2.41	0.028	0.14	-4.23
P55011	S12A2_HUMAN	Solute carrier family 12 member 2 OS=Homo sapiens OX=9606 GN=SLC12A2 PE=1 SV=1	SLC12A2	9	10.29	10.14	10.46	10.28	10.23	10.06	10.32	10.06	-0.19	-0.357763	-0.0230363	9.54391	-2.41	0.028	0.14	-4.23
Q8NDI1	EHBP1_HUMAN	EH domain-binding protein 1 OS=Homo sapiens OX=9606 GN=EHBP1 PE=1 SV=3	EHBP1	4	6.61	6.57	6.68	6.53	6.62	6.38	6.66	6.51	-0.15	-0.275933	-0.0177551	6.6736	-2.41	0.028	0.14	-4.23
Q6P087	RUSD3_HUMAN	Mitochondrial mRNA pseudouridine synthase RPUSD3 OS=Homo sapiens OX=9606 GN=RPUSD3 PE=1 SV=3	RPUSD3	2	8.21	7.92	7.89	7.87	8.24	7.83	8.15	7.97	-0.22	-0.422016	-0.0270741	7.50249	-2.41	0.028	0.14	-4.24
P43250	GRK6_HUMAN	G protein-coupled receptor kinase 6 OS=Homo sapiens OX=9606 GN=GRK6 PE=1 SV=2	GRK6	2	7.67	7.61	7.7	7.46	7.74	7.4	7.83	7.63	-0.21	-0.397614	-0.0254358	7.05799	-2.41	0.028	0.14	-4.24
P48507	GSH0_HUMAN	Glutamate--cysteine ligase regulatory subunit OS=Homo sapiens OX=9606 GN=GCLM PE=1 SV=1	GCLM	4	8.55	8.72	8.55	8.7	8.52	8.61	8.6	8.63	0.11	0.0129926	0.206972	8.5491	2.4	0.029	0.14	-4.25
P55809	SCOT1_HUMAN	Succinyl-CoA:3-ketoacid coenzyme A transferase 1, mitochondrial OS=Homo sapiens OX=9606 GN=OXCT1 PE=1 SV=1	OXCT1	12	11.19	11.29	11.26	11.35	11.28	11.39	11.15	11.42	0.14	0.0168631	0.269341	11.3754	2.4	0.029	0.14	-4.25
P42356	PI4KA_HUMAN	Phosphatidylinositol 4-kinase alpha OS=Homo sapiens OX=9606 GN=PI4KA PE=1 SV=4	PI4KA	16	10.1	10.07	10.23	10.02	10.36	10.09	10.34	10.23	-0.16	-0.293371	-0.0183248	10.1089	-2.4	0.029	0.14	-4.25
Q96S52	PIGS_HUMAN	GPI transamidase component PIG-S OS=Homo sapiens OX=9606 GN=PIGS PE=1 SV=3	PIGS	3	7.64	7.77	7.64	7.72	7.65	7.75	7.44	7.77	0.16	0.0184561	0.295954	7.74196	2.4	0.029	0.14	-4.25
Q5TAX3	TUT4_HUMAN	Terminal uridylyltransferase 4 OS=Homo sapiens OX=9606 GN=TUT4 PE=1 SV=3	TUT4	7	9.02	8.94	9.04	9.04	9.19	8.97	9.16	9	-0.12	-0.217626	-0.0134542	9.18018	-2.4	0.029	0.14	-4.26
Q00765	REEP5_HUMAN	Receptor expression-enhancing protein 5 OS=Homo sapiens OX=9606 GN=REEP5 PE=1 SV=3	REEP5	4	10.09	10.18	9.88	10.2	9.92	10.13	10.17	10.28	0.18	0.0212818	0.34441	10.0767	2.4	0.029	0.14	-4.26
Q06330	SUH_HUMAN	Recombining binding protein suppressor of hairless OS=Homo sapiens OX=9606 GN=RBPJ PE=1 SV=3	RBPJ	9	10.11	9.89	10.07	9.92	10.06	9.96	10.08	9.95	-0.15	-0.281626	-0.0173175	9.99378	-2.4	0.029	0.14	-4.26
P02649	APOE_HUMAN	Apolipoprotein E OS=Homo sapiens OX=9606 GN=APOE PE=1 SV=1	APOE	2	6.45	7.07	5.35	6	5.58	6.11	6.12	6.89	0.64	0.0725535	1.20983	7.07435	2.4	0.03	0.15	-4.26
Q9Y4W2	LAS1L_HUMAN	Ribosomal biogenesis protein LAS1L OS=Homo sapiens OX=9606 GN=LAS1L PE=1 SV=2	LAS1L	14	10.15	10.23	9.97	10.17	10.07	10.24	10.25	10.43	0.16	0.0178249	0.292517	10.0986	2.4	0.029	0.14	-4.27
Q9NPA0	EMC7_HUMAN	ER membrane protein complex subunit 7 OS=Homo sapiens OX=9606 GN=EMC7 PE=1 SV=1	EMC7	4	8.26	8.26	7.99	8.41	8.08	8.24	8.35	8.47	0.17	0.0195403	0.321151	8.41544	2.4	0.029	0.14	-4.27
P16403	H12_HUMAN	Histone H1.2 OS=Homo sapiens OX=9606 GN=H1-2 PE=1 SV=2	H1-2	6	10.74	10.3	10.83	10.73	11.07	10.68	10.58	10.53	-0.25	-0.474503	-0.0282114	11.2428	-2.4	0.03	0.15	-4.27
O95415	BRI3_HUMAN	Brain protein I3 OS=Homo sapiens OX=9606 GN=BRI3 PE=1 SV=1	BRI3	1	5.75	5.84	5.7	5.86	5.71	5.89	5.42	6.12	0.28	0.0317807	0.532577	6.1404	2.39	0.03	0.14	-4.28
Q7Z7L9	ZSCA2_HUMAN	Zinc finger and SCAN domain-containing protein 2 OS=Homo sapiens OX=9606 GN=ZSCAN2 PE=2 SV=2	ZSCAN2	1	2.38	2.91	2.42	2.9	2.1	2.76	2.68	2.66	0.41	0.0464097	0.781981	2.71868	2.39	0.03	0.15	-4.28
Q8IWV7	UBR1_HUMAN	E3 ubiquitin-protein ligase UBR1 OS=Homo sapiens OX=9606 GN=UBR1 PE=1 SV=1	UBR1	10	9.13	9.3	9.13	9.22	9.16	9.28	9.26	9.39	0.12	0.0139283	0.235637	9.3651	2.39	0.03	0.15	-4.28
Q01518	CAP1_HUMAN	Adenylyl cyclase-associated protein 1 OS=Homo sapiens OX=9606 GN=CAP1 PE=1 SV=5	CAP1	18	13.09	13.03	13.07	12.94	13.06	12.97	13	13	-0.07	-0.131942	-0.00776151	13.0326	-2.39	0.03	0.15	-4.28
O43150	ASAP2_HUMAN	Arf-GAP with SH3 domain, ANK repeat and PH domain-containing protein 2 OS=Homo sapiens OX=9606 GN=ASAP2 PE=1 SV=3	ASAP2	5	8.69	8.54	8.61	8.52	8.66	8.48	8.72	8.66	-0.12	-0.223768	-0.0131006	8.59485	-2.38	0.03	0.15	-4.29
Q3KQU3	MA7D1_HUMAN	MAP7 domain-containing protein 1 OS=Homo sapiens OX=9606 GN=MAP7D1 PE=1 SV=1	MAP7D1	8	9.71	9.64	9.66	9.62	9.66	9.49	9.82	9.62	-0.12	-0.220298	-0.0128607	9.64493	-2.38	0.03	0.15	-4.29
Q9Y5T5	UBP16_HUMAN	Ubiquitin carboxyl-terminal hydrolase 16 OS=Homo sapiens OX=9606 GN=USP16 PE=1 SV=1	USP16	3	6.53	6.25	6.56	6.4	6.31	6.14	6.46	6.15	-0.23	-0.426086	-0.0248701	6.37087	-2.38	0.03	0.15	-4.29
Q86TN4	TRPT1_HUMAN	tRNA 2'-phosphotransferase 1 OS=Homo sapiens OX=9606 GN=TRPT1 PE=1 SV=2	TRPT1	4	8.72	8.39	8.64	8.39	8.89	8.73	8.53	8.48	-0.2	-0.369073	-0.02151	8.64707	-2.38	0.03	0.15	-4.29
P01130	LDLR_HUMAN	Low-density lipoprotein receptor OS=Homo sapiens OX=9606 GN=LDLR PE=1 SV=1	LDLR	2	7.6	7.04	7.23	7.26	7.16	7.04	7.31	6.91	-0.26	-0.495125	-0.0286303	7.62783	-2.38	0.03	0.15	-4.29
O75143	ATG13_HUMAN	Autophagy-related protein 13 OS=Homo sapiens OX=9606 GN=ATG13 PE=1 SV=1	ATG13	2	6.3	6.66	6.55	6.73	6.55	6.82	6.49	6.63	0.23	0.0255791	0.442917	6.94106	2.38	0.03	0.15	-4.29
Q8WY36	BBX_HUMAN	HMG box transcription factor BBX OS=Homo sapiens OX=9606 GN=BBX PE=1 SV=1	BBX	3	8.22	8.38	8.34	8.39	8.45	8.48	8.26	8.54	0.13	0.0142679	0.251649	8.44609	2.38	0.03	0.15	-4.3
P13798	ACPH_HUMAN	Acylamino-acid-releasing enzyme OS=Homo sapiens OX=9606 GN=APEH PE=1 SV=4	APEH	19	12.14	12.37	12.11	12.2	12.23	12.39	12.12	12.41	0.19	0.0205332	0.364803	11.3232	2.38	0.031	0.15	-4.3
Q9UIJ7	KAD3_HUMAN	GTP:AMP phosphotransferase AK3, mitochondrial OS=Homo sapiens OX=9606 GN=AK3 PE=1 SV=4	AK3	11	11.5	11.62	11.36	11.48	11.49	11.64	11.38	11.83	0.21	0.0220653	0.394741	11.0664	2.38	0.031	0.15	-4.31
Q9UBQ7	GRHPR_HUMAN	Glyoxylate reductase/hydroxypyruvate reductase OS=Homo sapiens OX=9606 GN=GRHPR PE=1 SV=1	GRHPR	6	10.22	10.44	10.17	10.28	10.31	10.42	10.35	10.68	0.19	0.0203446	0.366529	10.1248	2.37	0.031	0.15	-4.31
Q14865	ARI5B_HUMAN	AT-rich interactive domain-containing protein 5B OS=Homo sapiens OX=9606 GN=ARID5B PE=1 SV=3	ARID5B	3	7.28	7.32	8.45	7.87	8.18	7.52	7.86	7.1	-0.49	-0.928465	-0.050062	7.40902	-2.37	0.031	0.15	-4.32
P67812	SC11A_HUMAN	Signal peptidase complex catalytic subunit SEC11A OS=Homo sapiens OX=9606 GN=SEC11A PE=1 SV=1	SEC11A	3	8.78	8.92	8.76	8.92	8.78	8.85	8.78	8.9	0.12	0.0123713	0.225491	9.00642	2.37	0.031	0.15	-4.32
Q96I99	SUCB2_HUMAN	Succinate--CoA ligase [GDP-forming] subunit beta, mitochondrial OS=Homo sapiens OX=9606 GN=SUCLG2 PE=1 SV=2	SUCLG2	12	10.42	10.3	10.34	10.23	10.54	10.25	10.39	10.39	-0.13	-0.24512	-0.0133627	10.2011	-2.36	0.031	0.15	-4.32
Q9Y224	RTRAF_HUMAN	RNA transcription, translation and transport factor protein OS=Homo sapiens OX=9606 GN=RTRAF PE=1 SV=1	RTRAF	12	11.46	11.51	11.25	11.43	11.32	11.39	11.42	11.59	0.12	0.0122835	0.225589	11.3793	2.36	0.031	0.15	-4.32
Q05655	KPCD_HUMAN	Protein kinase C delta type OS=Homo sapiens OX=9606 GN=PRKCD PE=1 SV=2	PRKCD	6	8.35	8.16	8.3	8.15	8.42	8.12	8.33	8.15	-0.2	-0.388335	-0.0210766	7.49116	-2.36	0.031	0.15	-4.32
Q15386	UBE3C_HUMAN	Ubiquitin-protein ligase E3C OS=Homo sapiens OX=9606 GN=UBE3C PE=1 SV=3	UBE3C	5	8.46	8.62	8.46	8.58	8.44	8.58	8.55	8.63	0.12	0.0127788	0.235749	8.43244	2.36	0.031	0.15	-4.32
Q9NVA4	T184C_HUMAN	Transmembrane protein 184C OS=Homo sapiens OX=9606 GN=TMEM184C PE=1 SV=2	TMEM184C	1	7.53	7.58	7.25	7.49	7.36	7.45	7.41	7.64	0.15	0.0156854	0.290891	7.60587	2.36	0.031	0.15	-4.33
Q8N4T8	CBR4_HUMAN	3-oxoacyl-[acyl-carrier-protein] reductase OS=Homo sapiens OX=9606 GN=CBR4 PE=1 SV=3	CBR4	2	7.32	7.59	7.41	7.39	7.61	7.6	7.08	7.77	0.23	0.0237892	0.441868	7.92471	2.36	0.031	0.15	-4.33
Q9Y484	WIPI4_HUMAN	WD repeat domain phosphoinositide-interacting protein 4 OS=Homo sapiens OX=9606 GN=WDR45 PE=1 SV=1	WDR45	1	6.25	6.6	6.32	6.45	6.48	6.58	6.25	6.61	0.24	0.0240651	0.447673	6.44657	2.36	0.031	0.15	-4.33
Q92835	SHIP1_HUMAN	Phosphatidylinositol 3,4,5-trisphosphate 5-phosphatase 1 OS=Homo sapiens OX=9606 GN=INPP5D PE=1 SV=2	INPP5D	36	10.54	10.61	10.41	10.71	10.54	10.62	10.48	10.75	0.18	0.0184741	0.349991	11.7679	2.36	0.032	0.15	-4.33
A8MVW0	F1712_HUMAN	Protein FAM171A2 OS=Homo sapiens OX=9606 GN=FAM171A2 PE=1 SV=1	FAM171A2	1	3.92	3.79	4.17	3.7	4.16	3.75	3.89	3.48	-0.36	-0.679368	-0.0354601	3.94471	-2.35	0.032	0.15	-4.34
Q7L0Y3	TM10C_HUMAN	tRNA methyltransferase 10 homolog C OS=Homo sapiens OX=9606 GN=TRMT10C PE=1 SV=2	TRMT10C	15	11.77	11.84	11.58	11.78	11.62	11.76	11.79	11.85	0.12	0.0115947	0.22299	11.5089	2.35	0.032	0.15	-4.34
Q15042	RB3GP_HUMAN	Rab3 GTPase-activating protein catalytic subunit OS=Homo sapiens OX=9606 GN=RAB3GAP1 PE=1 SV=3	RAB3GAP1	17	11.31	11.35	11.3	11.38	11.32	11.39	11.28	11.37	0.07	0.00663098	0.128173	11.3258	2.35	0.032	0.15	-4.35
P33176	KINH_HUMAN	Kinesin-1 heavy chain OS=Homo sapiens OX=9606 GN=KIF5B PE=1 SV=1	KIF5B	38	12.44	12.44	12.37	12.46	12.36	12.42	12.39	12.56	0.08	0.00827169	0.160408	12.6237	2.35	0.032	0.15	-4.35
Q9UIF9	BAZ2A_HUMAN	Bromodomain adjacent to zinc finger domain protein 2A OS=Homo sapiens OX=9606 GN=BAZ2A PE=1 SV=4	BAZ2A	8	8.63	8.36	8.48	8.53	8.55	8.38	8.47	8.39	-0.12	-0.229641	-0.0116937	8.6262	-2.35	0.032	0.15	-4.35
Q02548	PAX5_HUMAN	Paired box protein Pax-5 OS=Homo sapiens OX=9606 GN=PAX5 PE=1 SV=1	PAX5	6	9.68	9.46	9.71	9.58	9.62	9.5	9.59	9.49	-0.14	-0.265393	-0.0132952	9.29872	-2.34	0.032	0.15	-4.36
P25208	NFYB_HUMAN	Nuclear transcription factor Y subunit beta OS=Homo sapiens OX=9606 GN=NFYB PE=1 SV=2	NFYB	2	8.87	8.69	8.76	8.68	8.73	8.57	8.65	8.64	-0.11	-0.205032	-0.0102692	8.90217	-2.34	0.032	0.15	-4.36
Q9Y4A5	TRRAP_HUMAN	Transformation/transcription domain-associated protein OS=Homo sapiens OX=9606 GN=TRRAP PE=1 SV=3	TRRAP	43	11.51	11.61	11.5	11.62	11.51	11.59	11.62	11.68	0.09	0.00860999	0.171993	11.6422	2.34	0.032	0.15	-4.36
P60660	MYL6_HUMAN	Myosin light polypeptide 6 OS=Homo sapiens OX=9606 GN=MYL6 PE=1 SV=2	MYL6	6	11.17	11.04	11.17	11.06	11.12	11.07	11.05	10.95	-0.1	-0.18568	-0.00928242	11.1337	-2.34	0.032	0.15	-4.36
Q06546	GABPA_HUMAN	GA-binding protein alpha chain OS=Homo sapiens OX=9606 GN=GABPA PE=1 SV=1	GABPA	12	10.35	10.16	10.3	10.23	10.28	10.21	10.35	10.28	-0.1	-0.190412	-0.00948448	10.4884	-2.34	0.032	0.16	-4.36
P78563	RED1_HUMAN	Double-stranded RNA-specific editase 1 OS=Homo sapiens OX=9606 GN=ADARB1 PE=1 SV=1	ADARB1	2	5.69	5.39	5.57	5.24	5.51	5.29	5.36	5.3	-0.23	-0.431344	-0.0214414	5.00251	-2.34	0.032	0.16	-4.36
Q9UK76	JUPI1_HUMAN	Jupiter microtubule associated homolog 1 OS=Homo sapiens OX=9606 GN=JPT1 PE=1 SV=3	JPT1	8	10.47	10.36	10.41	10.44	10.43	10.21	10.48	10.22	-0.14	-0.263159	-0.0129198	10.4553	-2.34	0.033	0.16	-4.37
Q9H0H0	INT2_HUMAN	Integrator complex subunit 2 OS=Homo sapiens OX=9606 GN=INTS2 PE=1 SV=2	INTS2	5	7.84	7.94	7.92	8.01	7.89	7.91	7.81	8.04	0.11	0.0105746	0.215739	7.94436	2.34	0.033	0.16	-4.37
Q9UL42	PNMA2_HUMAN	Paraneoplastic antigen Ma2 OS=Homo sapiens OX=9606 GN=PNMA2 PE=1 SV=2	PNMA2	1	6.48	6.98	6.62	6.72	6.53	6.75	6.1	6.86	0.39	0.0365158	0.749059	5.8443	2.34	0.033	0.16	-4.37
Q03518	TAP1_HUMAN	Antigen peptide transporter 1 OS=Homo sapiens OX=9606 GN=TAP1 PE=1 SV=3	TAP1	8	9.63	9.46	9.6	9.51	9.66	9.47	9.52	9.58	-0.1	-0.188967	-0.00918644	10.0337	-2.34	0.033	0.16	-4.37
P20618	PSB1_HUMAN	Proteasome subunit beta type-1 OS=Homo sapiens OX=9606 GN=PSMB1 PE=1 SV=2	PSMB1	7	10.44	10.33	10.41	10.34	10.45	10.35	10.48	10.42	-0.08	-0.153533	-0.00746118	10.4084	-2.34	0.033	0.16	-4.37
O75081	MTG16_HUMAN	Protein CBFA2T3 OS=Homo sapiens OX=9606 GN=CBFA2T3 PE=1 SV=2	CBFA2T3	1	5.67	5.33	5.65	5.61	6.02	5.64	6.1	5.64	-0.31	-0.589629	-0.0285611	5.93768	-2.34	0.033	0.16	-4.37
Q9HD34	LYRM4_HUMAN	LYR motif-containing protein 4 OS=Homo sapiens OX=9606 GN=LYRM4 PE=1 SV=1	LYRM4	1	7.8	8.02	7.52	7.78	7.61	7.85	7.65	7.79	0.21	0.0192069	0.398437	7.71423	2.34	0.033	0.16	-4.38
Q96G03	PGM2_HUMAN	Phosphopentomutase OS=Homo sapiens OX=9606 GN=PGM2 PE=1 SV=4	PGM2	19	12.45	12.42	12.47	12.24	12.51	12.37	12.57	12.45	-0.13	-0.247241	-0.0119067	11.9166	-2.33	0.033	0.16	-4.38
Q96EB6	SIR1_HUMAN	NAD-dependent protein deacetylase sirtuin-1 OS=Homo sapiens OX=9606 GN=SIRT1 PE=1 SV=2	SIRT1	8	9.24	9.36	9.03	9.33	9.03	9.19	9.3	9.29	0.15	0.0132712	0.278173	9.24581	2.33	0.033	0.16	-4.38
Q9NP72	RAB18_HUMAN	Ras-related protein Rab-18 OS=Homo sapiens OX=9606 GN=RAB18 PE=1 SV=1	RAB18	7	9.8	9.67	9.88	9.81	9.72	9.65	9.82	9.63	-0.11	-0.215088	-0.01018	9.95702	-2.33	0.033	0.16	-4.38
Q86XR2	NIBA3_HUMAN	Protein Niban 3 OS=Homo sapiens OX=9606 GN=NIBAN3 PE=1 SV=2	NIBAN3	1	6.05	6.11	5.77	6.05	5.51	6.27	6.03	6.25	0.33	0.0300163	0.635256	6.38387	2.33	0.033	0.16	-4.38
Q99623	PHB2_HUMAN	Prohibitin-2 OS=Homo sapiens OX=9606 GN=PHB2 PE=1 SV=2	PHB2	15	12.08	12.21	11.91	11.97	11.97	12.09	11.87	12.08	0.13	0.0115591	0.244987	11.9021	2.33	0.033	0.16	-4.38
O94901	SUN1_HUMAN	SUN domain-containing protein 1 OS=Homo sapiens OX=9606 GN=SUN1 PE=1 SV=4	SUN1	7	9.39	9.48	9.24	9.31	9.23	9.42	9.38	9.52	0.13	0.0112588	0.238754	9.12148	2.33	0.033	0.16	-4.38
Q96LB3	IFT74_HUMAN	Intraflagellar transport protein 74 homolog OS=Homo sapiens OX=9606 GN=IFT74 PE=1 SV=1	IFT74	2	4.93	5.24	5.11	5.2	5.11	5.39	5.14	5.47	0.25	0.0227969	0.483593	5.44595	2.33	0.033	0.16	-4.38
P78549	NTH_HUMAN	Endonuclease III-like protein 1 OS=Homo sapiens OX=9606 GN=NTHL1 PE=1 SV=2	NTHL1	1	3.92	3.53	3.14	2.67	4.03	2.65	4.39	3.83	-0.7	-1.33957	-0.0622122	3.72799	-2.33	0.033	0.16	-4.39
Q6ZN18	AEBP2_HUMAN	Zinc finger protein AEBP2 OS=Homo sapiens OX=9606 GN=AEBP2 PE=1 SV=2	AEBP2	1	5.99	5.91	6.09	6.01	6.09	5.81	6.34	5.83	-0.24	-0.454938	-0.0212201	5.80559	-2.33	0.033	0.16	-4.39
Q9GZT8	NIF3L_HUMAN	NIF3-like protein 1 OS=Homo sapiens OX=9606 GN=NIF3L1 PE=1 SV=2	NIF3L1	5	8.42	8.22	8.37	8.16	8.21	8.19	8.19	8.01	-0.15	-0.284533	-0.0132654	8.27254	-2.33	0.033	0.16	-4.39
P11766	ADHX_HUMAN	Alcohol dehydrogenase class-3 OS=Homo sapiens OX=9606 GN=ADH5 PE=1 SV=4	ADH5	13	13.17	13.27	13.07	13.11	13.12	13.21	13.09	13.29	0.1	0.00918067	0.197459	13.1724	2.33	0.033	0.16	-4.39
P54727	RD23B_HUMAN	UV excision repair protein RAD23 homolog B OS=Homo sapiens OX=9606 GN=RAD23B PE=1 SV=1	RAD23B	6	11.16	10.98	10.98	10.91	11.08	10.96	11.01	11.01	-0.09	-0.180502	-0.00837038	10.9579	-2.33	0.033	0.16	-4.39
P53602	MVD1_HUMAN	Diphosphomevalonate decarboxylase OS=Homo sapiens OX=9606 GN=MVD PE=1 SV=1	MVD	8	9.42	9.33	9.44	9.24	9.37	9.26	9.25	9.23	-0.11	-0.201086	-0.00930206	9.22824	-2.33	0.034	0.16	-4.39
Q13952	NFYC_HUMAN	Nuclear transcription factor Y subunit gamma OS=Homo sapiens OX=9606 GN=NFYC PE=1 SV=3	NFYC	6	8.97	8.79	8.9	8.85	9.01	8.8	8.96	8.94	-0.11	-0.21677	-0.0100035	9.02501	-2.33	0.034	0.16	-4.39
Q01415	GALK2_HUMAN	N-acetylgalactosamine kinase OS=Homo sapiens OX=9606 GN=GALK2 PE=1 SV=1	GALK2	7	10.18	10.37	10.01	10.1	10.22	10.31	10.08	10.42	0.18	0.0157882	0.344291	10.166	2.32	0.034	0.16	-4.4
O00148	DX39A_HUMAN	ATP-dependent RNA helicase DDX39A OS=Homo sapiens OX=9606 GN=DDX39A PE=1 SV=2	DDX39A	5	10.29	10.12	10.17	10.11	10.16	10.04	10.2	10.14	-0.1	-0.194272	-0.00876541	10.2862	-2.32	0.034	0.16	-4.4
Q9ULK4	MED23_HUMAN	Mediator of RNA polymerase II transcription subunit 23 OS=Homo sapiens OX=9606 GN=MED23 PE=1 SV=2	MED23	11	8.65	8.84	8.68	8.66	8.56	8.78	8.65	8.7	0.11	0.00931259	0.209407	8.83554	2.32	0.034	0.16	-4.41
Q9UK61	TASOR_HUMAN	Protein TASOR OS=Homo sapiens OX=9606 GN=TASOR PE=1 SV=3	TASOR	8	9.15	9.24	9.23	9.37	9.21	9.33	9.13	9.31	0.13	0.0108932	0.244968	9.06312	2.32	0.034	0.16	-4.41
P13473	LAMP2_HUMAN	Lysosome-associated membrane glycoprotein 2 OS=Homo sapiens OX=9606 GN=LAMP2 PE=1 SV=2	LAMP2	2	6.38	6.41	5.96	6.2	6.22	6.53	6.16	6.84	0.31	0.0265588	0.59829	6.55704	2.32	0.034	0.16	-4.41
Q15257	PTPA_HUMAN	Serine/threonine-protein phosphatase 2A activator OS=Homo sapiens OX=9606 GN=PTPA PE=1 SV=3	PTPA	10	10.8	10.93	10.73	10.72	10.81	10.87	10.72	11.08	0.14	0.0114685	0.258951	11.0197	2.32	0.034	0.16	-4.41
Q12893	TM115_HUMAN	Transmembrane protein 115 OS=Homo sapiens OX=9606 GN=TMEM115 PE=1 SV=1	TMEM115	2	6.41	6.26	5.9	6.39	5.86	6.2	6.1	6.43	0.25	0.0213924	0.484159	6.12979	2.32	0.034	0.16	-4.41
Q8N122	RPTOR_HUMAN	Regulatory-associated protein of mTOR OS=Homo sapiens OX=9606 GN=RPTOR PE=1 SV=1	RPTOR	10	9.04	9.23	9.02	9.05	9.09	9.2	9.08	9.26	0.13	0.0106495	0.242497	9.10905	2.32	0.034	0.16	-4.41
P21580	TNAP3_HUMAN	Tumor necrosis factor alpha-induced protein 3 OS=Homo sapiens OX=9606 GN=TNFAIP3 PE=1 SV=1	TNFAIP3	13	9.4	9.79	9.38	9.37	9.53	9.73	9.19	9.6	0.25	0.0206441	0.477602	9.77506	2.32	0.035	0.16	-4.41
P09496	CLCA_HUMAN	Clathrin light chain A OS=Homo sapiens OX=9606 GN=CLTA PE=1 SV=1	CLTA	6	10.69	10.51	10.66	10.61	10.61	10.53	10.61	10.45	-0.12	-0.231233	-0.0100335	10.2939	-2.31	0.034	0.16	-4.42
Q9NUX5	POTE1_HUMAN	Protection of telomeres protein 1 OS=Homo sapiens OX=9606 GN=POT1 PE=1 SV=1	POT1	1	6.84	7.07	6.8	6.83	7.03	7.18	6.6	7.08	0.22	0.0181477	0.426407	6.97377	2.31	0.035	0.16	-4.42
Q8IZQ5	SELH_HUMAN	Selenoprotein H OS=Homo sapiens OX=9606 GN=SELENOH PE=1 SV=2	SELENOH	7	10.41	10.54	10.14	10.3	10.42	10.49	10.32	11.01	0.26	0.0207008	0.5014	10.493	2.31	0.035	0.16	-4.43
Q9BXK5	B2L13_HUMAN	Bcl-2-like protein 13 OS=Homo sapiens OX=9606 GN=BCL2L13 PE=1 SV=1	BCL2L13	9	10.37	10.54	10.22	10.29	10.36	10.45	10.34	10.59	0.14	0.0115918	0.275634	10.0767	2.31	0.035	0.16	-4.43
Q9NXC5	MIO_HUMAN	GATOR complex protein MIOS OS=Homo sapiens OX=9606 GN=MIOS PE=1 SV=2	MIOS	12	9.61	9.82	9.52	9.63	9.67	9.73	9.66	9.79	0.13	0.0102924	0.244823	9.6416	2.31	0.035	0.16	-4.43
P00734	THRB_HUMAN	Prothrombin OS=Homo sapiens OX=9606 GN=F2 PE=1 SV=2	F2	1	4.94	5.22	4.45	5.18	4.78	5.07	5.16	5.6	0.43	0.0349173	0.834417	5.51257	2.31	0.035	0.16	-4.43
Q14457	BECN1_HUMAN	Beclin-1 OS=Homo sapiens OX=9606 GN=BECN1 PE=1 SV=2	BECN1	3	7.79	7.87	7.56	7.77	7.63	7.76	7.57	7.76	0.15	0.0122228	0.293571	8.01225	2.3	0.035	0.16	-4.43
Q6P996	PDXD1_HUMAN	Pyridoxal-dependent decarboxylase domain-containing protein 1 OS=Homo sapiens OX=9606 GN=PDXDC1 PE=1 SV=2	PDXDC1	10	8.83	8.93	8.68	8.83	8.69	8.8	8.82	8.95	0.12	0.00982851	0.236369	9.10258	2.3	0.035	0.16	-4.43
Q9NSY2	STAR5_HUMAN	StAR-related lipid transfer protein 5 OS=Homo sapiens OX=9606 GN=STARD5 PE=1 SV=2	STARD5	1	6.31	6.62	6.35	6.43	6.49	6.57	6.12	6.66	0.26	0.0203825	0.490554	6.18271	2.3	0.035	0.16	-4.43
Q9HCD5	NCOA5_HUMAN	Nuclear receptor coactivator 5 OS=Homo sapiens OX=9606 GN=NCOA5 PE=1 SV=2	NCOA5	11	10.32	10.39	10.29	10.4	10.19	10.36	10.25	10.28	0.1	0.00762083	0.184826	10.3741	2.3	0.035	0.16	-4.43
Q9NYV8	T2R14_HUMAN	Taste receptor type 2 member 14 OS=Homo sapiens OX=9606 GN=TAS2R14 PE=1 SV=1	TAS2R14	1	7.55	7.9	7.21	7.49	7.4	7.89	7.6	7.53	0.26	0.020468	0.498913	7.26565	2.3	0.035	0.16	-4.44
P30039	PBLD_HUMAN	Phenazine biosynthesis-like domain-containing protein OS=Homo sapiens OX=9606 GN=PBLD PE=1 SV=2	PBLD	1	5.04	5.09	4.92	5.07	4.45	5.06	4.71	5	0.27	0.0214875	0.526447	5.09417	2.3	0.035	0.16	-4.44
Q9H9H4	VP37B_HUMAN	Vacuolar protein sorting-associated protein 37B OS=Homo sapiens OX=9606 GN=VPS37B PE=1 SV=1	VPS37B	2	6.74	6.55	6.81	6.4	6.85	6.56	6.59	6.73	-0.18	-0.352599	-0.0142913	7.2519	-2.3	0.035	0.16	-4.44
O96008	TOM40_HUMAN	Mitochondrial import receptor subunit TOM40 homolog OS=Homo sapiens OX=9606 GN=TOMM40 PE=1 SV=1	TOMM40	11	11.35	11.4	11.18	11.26	11.17	11.3	11.26	11.46	0.12	0.00905832	0.224699	11.176	2.3	0.035	0.16	-4.44
P56385	ATP5I_HUMAN	ATP synthase subunit e, mitochondrial OS=Homo sapiens OX=9606 GN=ATP5ME PE=1 SV=2	ATP5ME	3	9.49	9.62	9.41	9.66	9.42	9.49	9.45	9.53	0.13	0.0103519	0.259102	9.86762	2.3	0.036	0.16	-4.45
P61019	RAB2A_HUMAN	Ras-related protein Rab-2A OS=Homo sapiens OX=9606 GN=RAB2A PE=1 SV=1	RAB2A	4	10.01	9.91	9.9	9.78	9.92	9.79	9.89	9.87	-0.09	-0.178207	-0.00710107	10.0044	-2.3	0.036	0.16	-4.45
Q14008	CKAP5_HUMAN	Cytoskeleton-associated protein 5 OS=Homo sapiens OX=9606 GN=CKAP5 PE=1 SV=3	CKAP5	61	13.42	13.29	13.53	13.52	13.48	13.4	13.52	13.34	-0.1	-0.192379	-0.00765145	13.3723	-2.3	0.036	0.16	-4.45
Q96RQ1	ERGI2_HUMAN	Endoplasmic reticulum-Golgi intermediate compartment protein 2 OS=Homo sapiens OX=9606 GN=ERGIC2 PE=1 SV=2	ERGIC2	1	6.34	6.51	6.11	6.45	6.1	6.5	6.22	6.22	0.23	0.0172886	0.435014	6.44908	2.3	0.036	0.16	-4.45
Q5VTJ3	KLD7A_HUMAN	Kelch domain-containing protein 7A OS=Homo sapiens OX=9606 GN=KLHDC7A PE=1 SV=5	KLHDC7A	1	4.47	5.22	4.02	4.33	4.15	4.89	4.38	4.36	0.45	0.0340295	0.857972	4.18219	2.3	0.036	0.16	-4.45
Q96E29	MTEF3_HUMAN	Transcription termination factor 3, mitochondrial OS=Homo sapiens OX=9606 GN=MTERF3 PE=1 SV=2	MTERF3	4	8.72	8.6	8.67	8.59	8.66	8.62	8.86	8.58	-0.13	-0.247985	-0.00982553	8.51188	-2.3	0.036	0.16	-4.45
P26038	MOES_HUMAN	Moesin OS=Homo sapiens OX=9606 GN=MSN PE=1 SV=3	MSN	27	12.96	12.84	12.77	12.61	12.88	12.63	12.93	12.76	-0.17	-0.335439	-0.0129557	12.801	-2.29	0.036	0.17	-4.45
Q96MW7	TIGD1_HUMAN	Tigger transposable element-derived protein 1 OS=Homo sapiens OX=9606 GN=TIGD1 PE=1 SV=1	TIGD1	2	5.58	5.6	5.23	5.54	5.34	5.65	5.2	5.41	0.21	0.0159588	0.41218	5.9392	2.29	0.036	0.17	-4.46
Q99504	EYA3_HUMAN	Eyes absent homolog 3 OS=Homo sapiens OX=9606 GN=EYA3 PE=1 SV=3	EYA3	3	8.1	7.92	8	7.93	7.99	7.83	8.07	8.02	-0.12	-0.224465	-0.00858137	8.05012	-2.29	0.036	0.17	-4.46
Q6ZTU2	E400N_HUMAN	Putative EP400-like protein OS=Homo sapiens OX=9606 GN=EP400P1 PE=5 SV=2	EP400P1	1	2.87	3.49	2.71	3.24	2.83	3.33	2.54	3.37	0.62	0.0451438	1.19505	2.62704	2.29	0.036	0.17	-4.46
P08243	ASNS_HUMAN	Asparagine synthetase [glutamine-hydrolyzing] OS=Homo sapiens OX=9606 GN=ASNS PE=1 SV=4	ASNS	10	11.38	11.07	10.93	10.92	11	10.85	11.46	10.94	-0.25	-0.475217	-0.0175451	10.3996	-2.29	0.037	0.17	-4.46
O60524	NEMF_HUMAN	Ribosome quality control complex subunit NEMF OS=Homo sapiens OX=9606 GN=NEMF PE=1 SV=4	NEMF	13	10.2	10.31	10.15	10.33	10.15	10.33	10.37	10.43	0.13	0.00937532	0.249756	10.2481	2.29	0.036	0.17	-4.47
Q96LA8	ANM6_HUMAN	Protein arginine N-methyltransferase 6 OS=Homo sapiens OX=9606 GN=PRMT6 PE=1 SV=1	PRMT6	1	6.67	6.92	6.33	6.81	6.44	6.81	6.73	6.86	0.31	0.0223926	0.598114	6.62963	2.29	0.036	0.17	-4.47
P37802	TAGL2_HUMAN	Transgelin-2 OS=Homo sapiens OX=9606 GN=TAGLN2 PE=1 SV=3	TAGLN2	9	13.16	12.81	13.23	12.92	13.24	12.89	13.07	12.74	-0.33	-0.643999	-0.0232677	11.2906	-2.29	0.037	0.17	-4.47
Q9UIS9	MBD1_HUMAN	Methyl-CpG-binding domain protein 1 OS=Homo sapiens OX=9606 GN=MBD1 PE=1 SV=2	MBD1	8	8.74	8.78	8.66	8.83	8.74	8.83	8.73	8.9	0.11	0.00817649	0.220695	9.149	2.28	0.036	0.17	-4.47
Q13137	CACO2_HUMAN	Calcium-binding and coiled-coil domain-containing protein 2 OS=Homo sapiens OX=9606 GN=CALCOCO2 PE=1 SV=1	CALCOCO2	11	9.63	9.25	9.73	9.56	9.66	9.25	9.77	9.22	-0.38	-0.732332	-0.0261312	9.89919	-2.29	0.037	0.17	-4.47
Q9NRW7	VPS45_HUMAN	Vacuolar protein sorting-associated protein 45 OS=Homo sapiens OX=9606 GN=VPS45 PE=1 SV=1	VPS45	5	8.38	8.66	8.61	8.61	8.52	8.73	8.36	8.57	0.17	0.0122509	0.332127	8.7238	2.28	0.036	0.17	-4.47
Q9BQG0	MBB1A_HUMAN	Myb-binding protein 1A OS=Homo sapiens OX=9606 GN=MYBBP1A PE=1 SV=2	MYBBP1A	29	12.48	12.54	12.18	12.46	12.28	12.44	12.51	12.59	0.15	0.0103268	0.280198	12.2122	2.28	0.037	0.17	-4.47
Q96BD5	PF21A_HUMAN	PHD finger protein 21A OS=Homo sapiens OX=9606 GN=PHF21A PE=1 SV=1	PHF21A	4	8.26	8.43	8.46	8.48	8.44	8.56	8.16	8.42	0.14	0.00997195	0.272241	8.24946	2.28	0.037	0.17	-4.47
Q9Y263	PLAP_HUMAN	Phospholipase A-2-activating protein OS=Homo sapiens OX=9606 GN=PLAA PE=1 SV=2	PLAA	22	11.49	11.55	11.45	11.54	11.44	11.55	11.48	11.54	0.08	0.00546165	0.149318	11.3429	2.28	0.037	0.17	-4.47
Q96D96	HVCN1_HUMAN	Voltage-gated hydrogen channel 1 OS=Homo sapiens OX=9606 GN=HVCN1 PE=1 SV=1	HVCN1	3	9.05	8.52	8.89	8.4	8.77	8.42	9.09	8.98	-0.37	-0.720931	-0.0253965	8.27862	-2.29	0.037	0.17	-4.48
Q96EQ0	SGTB_HUMAN	Small glutamine-rich tetratricopeptide repeat-containing protein beta OS=Homo sapiens OX=9606 GN=SGTB PE=1 SV=1	SGTB	1	7.44	7.44	7.23	7.44	7.19	7.44	7.26	7.44	0.16	0.0113953	0.314258	7.15588	2.28	0.037	0.17	-4.48
O96019	ACL6A_HUMAN	Actin-like protein 6A OS=Homo sapiens OX=9606 GN=ACTL6A PE=1 SV=1	ACTL6A	8	10.45	10.36	10.46	10.34	10.41	10.33	10.41	10.37	-0.08	-0.159164	-0.00576313	10.4275	-2.28	0.037	0.17	-4.48
Q8IZH2	XRN1_HUMAN	5'-3' exoribonuclease 1 OS=Homo sapiens OX=9606 GN=XRN1 PE=1 SV=1	XRN1	12	9.2	9.09	9.25	9.17	9.27	9.21	9.22	9.11	-0.09	-0.171268	-0.0061654	9.29316	-2.28	0.037	0.17	-4.48
P36915	GNL1_HUMAN	Guanine nucleotide-binding protein-like 1 OS=Homo sapiens OX=9606 GN=GNL1 PE=1 SV=2	GNL1	13	10.08	9.99	10.06	9.91	10.12	9.92	9.93	9.83	-0.13	-0.259466	-0.00932475	10.2835	-2.28	0.037	0.17	-4.48
P51816	AFF2_HUMAN	AF4/FMR2 family member 2 OS=Homo sapiens OX=9606 GN=AFF2 PE=1 SV=4	AFF2	1	5.2	5.21	5.78	4.62	5.66	5	4.91	4.53	-0.55	-1.05891	-0.0374506	4.97105	-2.28	0.037	0.17	-4.48
O75995	SASH3_HUMAN	SAM and SH3 domain-containing protein 3 OS=Homo sapiens OX=9606 GN=SASH3 PE=1 SV=2	SASH3	8	10.4	10.17	10.24	10.01	10.4	10.25	10.34	10.29	-0.16	-0.317059	-0.0112978	10.337	-2.28	0.037	0.17	-4.48
Q9NTM9	CUTC_HUMAN	Copper homeostasis protein cutC homolog OS=Homo sapiens OX=9606 GN=CUTC PE=1 SV=1	CUTC	4	8.6	8.36	8.39	7.99	8.67	8.25	8.5	8.52	-0.26	-0.497844	-0.0175347	8.19809	-2.28	0.037	0.17	-4.48
Q15048	LRC14_HUMAN	Leucine-rich repeat-containing protein 14 OS=Homo sapiens OX=9606 GN=LRRC14 PE=1 SV=1	LRRC14	2	5.04	5.66	5.35	5.34	5.38	5.68	5.15	5.42	0.3	0.0202476	0.574434	5.25207	2.28	0.037	0.17	-4.48
Q5T3J3	LRIF1_HUMAN	Ligand-dependent nuclear receptor-interacting factor 1 OS=Homo sapiens OX=9606 GN=LRIF1 PE=1 SV=1	LRIF1	8	8.18	8.21	8.02	8.2	7.99	8.16	8.18	8.35	0.14	0.00949669	0.269648	8.04399	2.28	0.037	0.17	-4.48
Q5W0B1	OBI1_HUMAN	ORC ubiquitin ligase 1 OS=Homo sapiens OX=9606 GN=OBI1 PE=1 SV=1	OBI1	8	8.78	8.69	8.91	8.87	8.94	8.77	9.06	8.71	-0.16	-0.311469	-0.0109362	9.57421	-2.27	0.037	0.17	-4.49
Q15363	TMED2_HUMAN	Transmembrane emp24 domain-containing protein 2 OS=Homo sapiens OX=9606 GN=TMED2 PE=1 SV=1	TMED2	5	9.86	9.94	9.64	9.76	9.71	9.79	9.69	10.05	0.16	0.0107487	0.307276	9.94651	2.27	0.037	0.17	-4.49
Q13535	ATR_HUMAN	Serine/threonine-protein kinase ATR OS=Homo sapiens OX=9606 GN=ATR PE=1 SV=3	ATR	2	6.5	7.11	7.03	7.2	6.76	6.98	6.99	7.06	0.27	0.0180883	0.519959	6.93337	2.27	0.037	0.17	-4.49
Q8IWV8	UBR2_HUMAN	E3 ubiquitin-protein ligase UBR2 OS=Homo sapiens OX=9606 GN=UBR2 PE=1 SV=1	UBR2	5	7.92	7.68	7.83	7.64	7.79	7.78	7.91	7.81	-0.13	-0.256252	-0.00875374	7.89355	-2.27	0.037	0.17	-4.49
Q8N568	DCLK2_HUMAN	Serine/threonine-protein kinase DCLK2 OS=Homo sapiens OX=9606 GN=DCLK2 PE=1 SV=4	DCLK2	1	4.35	4.48	4.47	4.39	4.06	4.61	3.88	4.73	0.36	0.023763	0.701331	3.88034	2.27	0.037	0.17	-4.5
Q96EY5	MB12A_HUMAN	Multivesicular body subunit 12A OS=Homo sapiens OX=9606 GN=MVB12A PE=1 SV=1	MVB12A	2	5.64	5.41	5.48	5.34	5.88	5.48	5.64	5.56	-0.21	-0.407415	-0.0137696	5.58393	-2.27	0.038	0.17	-4.5
O14732	IMPA2_HUMAN	Inositol monophosphatase 2 OS=Homo sapiens OX=9606 GN=IMPA2 PE=1 SV=1	IMPA2	1	6.39	6.21	6.75	6.6	6.7	6.47	6.52	5.98	-0.27	-0.527984	-0.0178202	6.23163	-2.27	0.038	0.17	-4.5
Q86YM7	HOME1_HUMAN	Homer protein homolog 1 OS=Homo sapiens OX=9606 GN=HOMER1 PE=1 SV=2	HOMER1	3	8.78	8.7	8.72	8.5	8.78	8.66	8.81	8.66	-0.14	-0.272257	-0.0091513	7.78839	-2.27	0.038	0.17	-4.5
O75319	DUS11_HUMAN	RNA/RNP complex-1-interacting phosphatase OS=Homo sapiens OX=9606 GN=DUSP11 PE=1 SV=2	DUSP11	1	3.38	4.05	3.14	4.05	3.59	3.7	3.88	3.87	0.42	0.0274489	0.817807	3.70291	2.27	0.038	0.17	-4.5
Q5SY16	NOL9_HUMAN	Polynucleotide 5'-hydroxyl-kinase NOL9 OS=Homo sapiens OX=9606 GN=NOL9 PE=1 SV=1	NOL9	8	10.22	10.29	10.08	10.21	10.06	10.17	10.2	10.37	0.12	0.0077917	0.232413	10.1199	2.27	0.038	0.17	-4.5
P22670	RFX1_HUMAN	MHC class II regulatory factor RFX1 OS=Homo sapiens OX=9606 GN=RFX1 PE=1 SV=2	RFX1	4	7.24	7.19	7.05	7.36	7.11	7.23	7.12	7.29	0.14	0.00906924	0.273666	7.30187	2.27	0.038	0.17	-4.5
Q96RL1	UIMC1_HUMAN	BRCA1-A complex subunit RAP80 OS=Homo sapiens OX=9606 GN=UIMC1 PE=1 SV=2	UIMC1	4	8.73	8.47	8.58	8.56	8.62	8.44	8.75	8.64	-0.14	-0.269546	-0.00889282	8.48494	-2.26	0.038	0.17	-4.5
Q9Y3A2	UTP11_HUMAN	Probable U3 small nucleolar RNA-associated protein 11 OS=Homo sapiens OX=9606 GN=UTP11 PE=1 SV=2	UTP11	12	11.4	11.48	11.28	11.34	11.3	11.39	11.36	11.48	0.09	0.00556942	0.168839	11.1579	2.26	0.038	0.17	-4.5
Q15035	TRAM2_HUMAN	Translocating chain-associated membrane protein 2 OS=Homo sapiens OX=9606 GN=TRAM2 PE=1 SV=1	TRAM2	1	4.15	4.85	4.49	4.84	4.71	4.88	4.39	5.22	0.51	0.0324737	0.997251	4.43322	2.26	0.038	0.17	-4.51
P43378	PTN9_HUMAN	Tyrosine-protein phosphatase non-receptor type 9 OS=Homo sapiens OX=9606 GN=PTPN9 PE=1 SV=1	PTPN9	5	8.26	8.55	8.33	8.45	8.35	8.53	8.18	8.38	0.2	0.0125053	0.387955	8.26814	2.26	0.038	0.17	-4.51
Q6FIF0	ZFAN6_HUMAN	AN1-type zinc finger protein 6 OS=Homo sapiens OX=9606 GN=ZFAND6 PE=1 SV=2	ZFAND6	1	6.32	5.78	6.1	5.72	5.78	5.55	5.86	5.97	-0.26	-0.504779	-0.0160954	6.17175	-2.26	0.038	0.17	-4.51
O75608	LYPA1_HUMAN	Acyl-protein thioesterase 1 OS=Homo sapiens OX=9606 GN=LYPLA1 PE=1 SV=1	LYPLA1	4	11.11	11.19	10.9	11.02	11.01	11.12	11.04	11.26	0.13	0.00814013	0.259747	10.6354	2.26	0.038	0.17	-4.52
O15357	SHIP2_HUMAN	Phosphatidylinositol 3,4,5-trisphosphate 5-phosphatase 2 OS=Homo sapiens OX=9606 GN=INPPL1 PE=1 SV=2	INPPL1	15	10.39	10.26	10.47	10.27	10.56	10.35	10.36	10.31	-0.15	-0.287493	-0.00893466	10.5286	-2.26	0.038	0.17	-4.52
O95248	MTMR5_HUMAN	Myotubularin-related protein 5 OS=Homo sapiens OX=9606 GN=SBF1 PE=1 SV=4	SBF1	14	9.39	9.25	9.24	9.16	9.36	9.16	9.29	9.19	-0.13	-0.25762	-0.00800285	9.20399	-2.26	0.038	0.17	-4.52
P51610	HCFC1_HUMAN	Host cell factor 1 OS=Homo sapiens OX=9606 GN=HCFC1 PE=1 SV=2	HCFC1	40	12.88	12.79	12.92	12.81	12.89	12.79	12.83	12.87	-0.06	-0.122064	-0.00377136	12.9188	-2.26	0.038	0.17	-4.52
O00186	STXB3_HUMAN	Syntaxin-binding protein 3 OS=Homo sapiens OX=9606 GN=STXBP3 PE=1 SV=2	STXBP3	3	7.83	8.15	7.69	7.83	7.78	7.91	7.78	7.84	0.16	0.00973275	0.317306	7.88368	2.25	0.039	0.17	-4.52
P81877	SSBP2_HUMAN	Single-stranded DNA-binding protein 2 OS=Homo sapiens OX=9606 GN=SSBP2 PE=1 SV=2	SSBP2	3	6	6.07	5.74	6.16	5.99	6.23	6.01	6.23	0.24	0.0140846	0.459932	6.5747	2.25	0.039	0.17	-4.52
Q96SW2	CRBN_HUMAN	Protein cereblon OS=Homo sapiens OX=9606 GN=CRBN PE=1 SV=1	CRBN	7	9.47	9.56	9.16	9.32	9.33	9.42	9.31	9.63	0.16	0.00952769	0.316372	9.6475	2.25	0.039	0.17	-4.53
Q9Y619	ORNT1_HUMAN	Mitochondrial ornithine transporter 1 OS=Homo sapiens OX=9606 GN=SLC25A15 PE=1 SV=1	SLC25A15	4	9.26	9.15	9.34	9.05	9.43	9.06	9.25	9.38	-0.16	-0.308164	-0.0091653	8.61506	-2.25	0.039	0.17	-4.53
Q8WY22	BRI3B_HUMAN	BRI3-binding protein OS=Homo sapiens OX=9606 GN=BRI3BP PE=1 SV=1	BRI3BP	2	8.62	8.88	8.84	8.86	8.61	8.84	8.76	8.9	0.16	0.00912705	0.309585	8.38007	2.25	0.039	0.17	-4.53
P27449	VATL_HUMAN	V-type proton ATPase 16 kDa proteolipid subunit c OS=Homo sapiens OX=9606 GN=ATP6V0C PE=1 SV=1	ATP6V0C	1	4.34	4.68	4.49	5.09	4.8	5.2	4.81	5.21	0.44	0.0242829	0.846204	5.54789	2.25	0.039	0.17	-4.54
O14562	UBFD1_HUMAN	Ubiquitin domain-containing protein UBFD1 OS=Homo sapiens OX=9606 GN=UBFD1 PE=1 SV=2	UBFD1	7	10.5	10.59	10.37	10.53	10.38	10.48	10.54	10.58	0.1	0.00536689	0.18676	10.5773	2.25	0.039	0.17	-4.54
P07741	APT_HUMAN	Adenine phosphoribosyltransferase OS=Homo sapiens OX=9606 GN=APRT PE=1 SV=2	APRT	6	9.75	9.92	9.72	9.74	9.67	9.72	9.59	9.82	0.12	0.00643811	0.224553	9.84183	2.25	0.039	0.17	-4.54
Q9UBT6	POLK_HUMAN	DNA polymerase kappa OS=Homo sapiens OX=9606 GN=POLK PE=1 SV=1	POLK	1	6.61	6.62	6.93	6.72	6.97	6.61	6.79	6.6	-0.19	-0.366583	-0.0104867	6.61528	-2.25	0.039	0.17	-4.54
Q32NC0	CR021_HUMAN	UPF0711 protein C18orf21 OS=Homo sapiens OX=9606 GN=C18orf21 PE=1 SV=1	C18orf21	4	7.87	8.05	7.97	8.02	7.94	8.01	7.93	8.07	0.11	0.00598529	0.213485	7.84727	2.24	0.039	0.18	-4.54
P22059	OSBP1_HUMAN	Oxysterol-binding protein 1 OS=Homo sapiens OX=9606 GN=OSBP PE=1 SV=1	OSBP	23	11.79	11.84	11.63	11.7	11.66	11.8	11.71	11.92	0.12	0.00650649	0.234222	11.9118	2.24	0.04	0.18	-4.54
Q96RY7	IF140_HUMAN	Intraflagellar transport protein 140 homolog OS=Homo sapiens OX=9606 GN=IFT140 PE=1 SV=1	IFT140	1	4.43	4.91	4.37	4.71	4.21	4.46	4.39	4.56	0.31	0.016586	0.603755	4.26983	2.24	0.04	0.18	-4.55
P62328	TYB4_HUMAN	Thymosin beta-4 OS=Homo sapiens OX=9606 GN=TMSB4X PE=1 SV=2	TMSB4X	5	8.43	9.4	8.39	10.25	8.11	9.25	8.15	9.25	1.27	0.0571127	2.47353	9.23819	2.26	0.041	0.18	-4.55
Q96C23	GALM_HUMAN	Galactose mutarotase OS=Homo sapiens OX=9606 GN=GALM PE=1 SV=1	GALM	5	7.63	7.75	7.57	7.57	7.68	7.8	7.62	7.98	0.15	0.00787924	0.289868	8.38242	2.24	0.04	0.18	-4.55
Q9NX00	TM160_HUMAN	Transmembrane protein 160 OS=Homo sapiens OX=9606 GN=TMEM160 PE=1 SV=1	TMEM160	1	3.4	4.11	4.07	4.09	3.7	4.06	3.45	3.75	0.35	0.0182363	0.675834	4.16655	2.24	0.04	0.18	-4.55
O60783	RT14_HUMAN	28S ribosomal protein S14, mitochondrial OS=Homo sapiens OX=9606 GN=MRPS14 PE=1 SV=1	MRPS14	2	7.31	7.49	7.23	7.36	7.38	7.46	7.31	7.44	0.13	0.00673915	0.250865	7.20919	2.24	0.04	0.18	-4.55
Q9Y673	ALG5_HUMAN	Dolichyl-phosphate beta-glucosyltransferase OS=Homo sapiens OX=9606 GN=ALG5 PE=1 SV=1	ALG5	4	7.58	7.49	7.48	7.76	7.46	7.6	7.55	7.78	0.15	0.00758852	0.28559	7.88102	2.24	0.04	0.18	-4.55
P18859	ATP5J_HUMAN	ATP synthase-coupling factor 6, mitochondrial OS=Homo sapiens OX=9606 GN=ATP5PF PE=1 SV=1	ATP5PF	5	9.37	9.36	9.27	9.37	9.2	9.32	9.31	9.59	0.12	0.00626917	0.237234	9.57664	2.24	0.04	0.18	-4.56
P35754	GLRX1_HUMAN	Glutaredoxin-1 OS=Homo sapiens OX=9606 GN=GLRX PE=1 SV=2	GLRX	3	10.26	10.29	10.18	10.23	10.28	10.36	10.1	10.36	0.1	0.00531765	0.20159	10.6055	2.24	0.04	0.18	-4.56
Q9H3P7	GCP60_HUMAN	Golgi resident protein GCP60 OS=Homo sapiens OX=9606 GN=ACBD3 PE=1 SV=4	ACBD3	7	10.23	10.04	10.18	10.05	10.2	10.05	10.33	10.16	-0.15	-0.301027	-0.00788957	9.98768	-2.23	0.04	0.18	-4.56
Q6NYC1	JMJD6_HUMAN	Bifunctional arginine demethylase and lysyl-hydroxylase JMJD6 OS=Homo sapiens OX=9606 GN=JMJD6 PE=1 SV=1	JMJD6	2	7.15	7.11	7.25	6.86	7.18	6.94	7.14	7.14	-0.17	-0.32821	-0.00849149	7.29024	-2.23	0.04	0.18	-4.56
Q14241	ELOA1_HUMAN	Elongin-A OS=Homo sapiens OX=9606 GN=ELOA PE=1 SV=2	ELOA	11	9.74	9.76	9.63	9.76	9.67	9.78	9.69	9.83	0.1	0.0049138	0.189939	9.76144	2.23	0.04	0.18	-4.56
Q8TB22	SPT20_HUMAN	Spermatogenesis-associated protein 20 OS=Homo sapiens OX=9606 GN=SPATA20 PE=2 SV=3	SPATA20	1	4.56	4.96	4.84	4.9	5.06	4.97	4.43	5.16	0.27	0.0138056	0.53479	4.57502	2.23	0.04	0.18	-4.56
Q92636	FAN_HUMAN	Protein FAN OS=Homo sapiens OX=9606 GN=NSMAF PE=1 SV=2	NSMAF	4	8.5	8.31	8.45	8.42	8.51	8.41	8.52	8.4	-0.11	-0.220249	-0.00561742	8.24555	-2.23	0.04	0.18	-4.56
Q9UK73	FEM1B_HUMAN	Protein fem-1 homolog B OS=Homo sapiens OX=9606 GN=FEM1B PE=1 SV=1	FEM1B	2	7.31	7.17	7.34	7.16	7.19	6.94	7.41	7.31	-0.17	-0.331727	-0.00843657	7.19479	-2.23	0.04	0.18	-4.56
Q7L5N1	CSN6_HUMAN	COP9 signalosome complex subunit 6 OS=Homo sapiens OX=9606 GN=COPS6 PE=1 SV=1	COPS6	10	10.71	10.8	10.62	10.67	10.63	10.72	10.58	10.71	0.09	0.00441146	0.178899	10.7913	2.23	0.041	0.18	-4.57
Q9NZC9	SMAL1_HUMAN	SWI/SNF-related matrix-associated actin-dependent regulator of chromatin subfamily A-like protein 1 OS=Homo sapiens OX=9606 GN=SMARCAL1 PE=1 SV=1	SMARCAL1	7	8.88	8.93	8.79	8.83	8.83	8.96	8.84	9.07	0.11	0.00526396	0.216177	8.99022	2.23	0.041	0.18	-4.57
Q86T03	PP4P1_HUMAN	Type 1 phosphatidylinositol 4,5-bisphosphate 4-phosphatase OS=Homo sapiens OX=9606 GN=PIP4P1 PE=1 SV=1	PIP4P1	3	7.31	7.75	7.52	7.58	7.48	7.54	7.56	7.63	0.16	0.00761715	0.312826	7.66264	2.23	0.041	0.18	-4.57
P28072	PSB6_HUMAN	Proteasome subunit beta type-6 OS=Homo sapiens OX=9606 GN=PSMB6 PE=1 SV=4	PSMB6	7	10.8	10.9	10.57	10.82	10.43	10.72	10.63	10.63	0.17	0.00786556	0.323677	10.4563	2.23	0.041	0.18	-4.57
Q9P2D0	IBTK_HUMAN	Inhibitor of Bruton tyrosine kinase OS=Homo sapiens OX=9606 GN=IBTK PE=1 SV=3	IBTK	1	3.81	3.45	3.79	3.29	3.59	3.41	3.68	3.48	-0.31	-0.608197	-0.0145407	3.70232	-2.22	0.041	0.18	-4.58
Q7Z3T8	ZFY16_HUMAN	Zinc finger FYVE domain-containing protein 16 OS=Homo sapiens OX=9606 GN=ZFYVE16 PE=1 SV=3	ZFYVE16	3	7.64	7.57	7.74	7.71	7.8	7.54	7.69	7.54	-0.13	-0.24706	-0.00589579	7.65239	-2.22	0.041	0.18	-4.58
Q14677	EPN4_HUMAN	Clathrin interactor 1 OS=Homo sapiens OX=9606 GN=CLINT1 PE=1 SV=1	CLINT1	9	10.62	10.47	10.5	10.37	10.52	10.39	10.67	10.59	-0.12	-0.237867	-0.00565805	10.6253	-2.22	0.041	0.18	-4.58
P15923	TFE2_HUMAN	Transcription factor E2-alpha OS=Homo sapiens OX=9606 GN=TCF3 PE=1 SV=1	TCF3	8	10.01	9.81	10.34	10.18	10.19	10.06	10.14	9.83	-0.2	-0.387798	-0.00906184	10.458	-2.22	0.041	0.18	-4.58
Q32P44	EMAL3_HUMAN	Echinoderm microtubule-associated protein-like 3 OS=Homo sapiens OX=9606 GN=EML3 PE=1 SV=1	EML3	4	7.44	7.66	7.54	7.68	7.67	7.7	7.61	7.83	0.16	0.00707976	0.303991	7.30311	2.22	0.041	0.18	-4.58
P42226	STAT6_HUMAN	Signal transducer and activator of transcription 6 OS=Homo sapiens OX=9606 GN=STAT6 PE=1 SV=1	STAT6	9	10.77	10.95	10.64	10.62	10.72	10.86	10.65	11	0.16	0.00722663	0.314193	10.3554	2.22	0.041	0.18	-4.58
P48506	GSH1_HUMAN	Glutamate--cysteine ligase catalytic subunit OS=Homo sapiens OX=9606 GN=GCLC PE=1 SV=2	GCLC	13	10.68	10.8	10.54	10.65	10.66	10.72	10.68	10.92	0.13	0.00586278	0.25576	10.4133	2.22	0.041	0.18	-4.58
Q2PZI1	D19L1_HUMAN	Probable C-mannosyltransferase DPY19L1 OS=Homo sapiens OX=9606 GN=DPY19L1 PE=2 SV=1	DPY19L1	4	7.76	8.03	8.06	8.02	7.96	8.13	7.94	8.21	0.17	0.00752759	0.329796	8.26729	2.22	0.041	0.18	-4.58
Q9GZZ1	NAA50_HUMAN	N-alpha-acetyltransferase 50 OS=Homo sapiens OX=9606 GN=NAA50 PE=1 SV=1	NAA50	10	11.52	11.34	11.37	11.37	11.31	11.28	11.55	11.26	-0.12	-0.241633	-0.00545263	11.3584	-2.22	0.041	0.18	-4.59
P07199	CENPB_HUMAN	Major centromere autoantigen B OS=Homo sapiens OX=9606 GN=CENPB PE=1 SV=2	CENPB	5	7.57	7.72	7.58	7.55	7.44	7.72	7.5	7.67	0.14	0.0061781	0.274248	7.68964	2.22	0.041	0.18	-4.59
Q5R372	RBG1L_HUMAN	Rab GTPase-activating protein 1-like OS=Homo sapiens OX=9606 GN=RABGAP1L PE=1 SV=1	RABGAP1L	13	11.36	11	11.37	10.84	11.57	11.1	11.46	11.34	-0.37	-0.729942	-0.0153861	9.62039	-2.22	0.042	0.18	-4.59
Q96IZ7	RSRC1_HUMAN	Serine/Arginine-related protein 53 OS=Homo sapiens OX=9606 GN=RSRC1 PE=1 SV=1	RSRC1	4	7.97	7.7	7.78	7.73	7.81	7.72	7.94	7.83	-0.13	-0.25596	-0.00561635	7.79866	-2.22	0.042	0.18	-4.59
Q9P0K7	RAI14_HUMAN	Ankycorbin OS=Homo sapiens OX=9606 GN=RAI14 PE=1 SV=2	RAI14	1	2.78	3.04	1.9	3.06	2.72	3.06	2.81	3.53	0.62	0.0266739	1.2188	3.10731	2.22	0.042	0.18	-4.59
Q96FH0	BORC8_HUMAN	BLOC-1-related complex subunit 8 OS=Homo sapiens OX=9606 GN=BORCS8 PE=1 SV=1	BORCS8	1	4.56	4.4	4.44	3.91	4.35	4.25	4.45	4.15	-0.27	-0.533518	-0.0114569	4.32792	-2.21	0.042	0.18	-4.59
Q9UNW9	NOVA2_HUMAN	RNA-binding protein Nova-2 OS=Homo sapiens OX=9606 GN=NOVA2 PE=1 SV=1	NOVA2	1	8.68	8.49	8.68	8.61	8.67	8.64	8.86	8.6	-0.14	-0.271004	-0.00578912	8.62458	-2.21	0.042	0.18	-4.6
Q96RL7	VP13A_HUMAN	Intermembrane lipid transfer protein VPS13A OS=Homo sapiens OX=9606 GN=VPS13A PE=1 SV=2	VPS13A	14	10.36	10.35	10.38	10.32	10.46	10.34	10.5	10.28	-0.1	-0.200768	-0.00424787	10.077	-2.21	0.042	0.18	-4.6
P68366	TBA4A_HUMAN	Tubulin alpha-4A chain OS=Homo sapiens OX=9606 GN=TUBA4A PE=1 SV=1	TUBA4A	2	4.81	4.58	4.59	4.53	4.73	4.17	4.53	4.34	-0.26	-0.513647	-0.0107902	5.4403	-2.21	0.042	0.18	-4.6
Q8N1B4	VPS52_HUMAN	Vacuolar protein sorting-associated protein 52 homolog OS=Homo sapiens OX=9606 GN=VPS52 PE=1 SV=1	VPS52	5	8.09	8.28	7.93	8.1	8.16	8.2	8.07	8.23	0.14	0.00560556	0.269888	8.20877	2.21	0.042	0.18	-4.6
Q9BSH4	TACO1_HUMAN	Translational activator of cytochrome c oxidase 1 OS=Homo sapiens OX=9606 GN=TACO1 PE=1 SV=1	TACO1	1	6.01	5.91	6.03	6.17	5.86	6.24	5.82	6.34	0.24	0.0095857	0.461751	6.24446	2.21	0.042	0.18	-4.6
Q9H3K6	BOLA2_HUMAN	BolA-like protein 2 OS=Homo sapiens OX=9606 GN=BOLA2 PE=1 SV=1	BOLA2	4	8.63	8.68	8.41	8.61	8.51	8.53	8.43	8.68	0.13	0.00534181	0.258367	8.99875	2.21	0.042	0.18	-4.6
Q92608	DOCK2_HUMAN	Dedicator of cytokinesis protein 2 OS=Homo sapiens OX=9606 GN=DOCK2 PE=1 SV=2	DOCK2	39	11.94	12	11.99	12.05	12.03	12.12	11.95	12.1	0.09	0.00363231	0.178258	12.3551	2.21	0.042	0.18	-4.6
Q15185	TEBP_HUMAN	Prostaglandin E synthase 3 OS=Homo sapiens OX=9606 GN=PTGES3 PE=1 SV=1	PTGES3	6	10.98	10.84	11.09	11.05	11.04	10.87	11.12	10.99	-0.12	-0.236995	-0.00477596	11.2429	-2.21	0.042	0.18	-4.6
Q86WX3	AROS_HUMAN	Active regulator of SIRT1 OS=Homo sapiens OX=9606 GN=RPS19BP1 PE=1 SV=1	RPS19BP1	3	7.83	7.96	7.73	7.8	7.57	7.76	7.67	7.84	0.14	0.00541327	0.269418	7.51768	2.21	0.042	0.18	-4.61
P49189	AL9A1_HUMAN	4-trimethylaminobutyraldehyde dehydrogenase OS=Homo sapiens OX=9606 GN=ALDH9A1 PE=1 SV=3	ALDH9A1	19	12.69	12.59	12.81	12.51	12.78	12.59	12.63	12.63	-0.15	-0.295368	-0.00589508	11.6361	-2.21	0.042	0.18	-4.61
Q96N64	PWP2A_HUMAN	PWWP domain-containing protein 2A OS=Homo sapiens OX=9606 GN=PWWP2A PE=1 SV=2	PWWP2A	7	7.93	8.05	7.99	8.02	7.93	8.14	7.97	8.06	0.11	0.00426521	0.214065	8.12566	2.21	0.042	0.18	-4.61
Q9NVR5	KTU_HUMAN	Protein kintoun OS=Homo sapiens OX=9606 GN=DNAAF2 PE=1 SV=2	DNAAF2	2	8.1	8.03	8.1	7.8	8.09	7.83	8.11	7.68	-0.27	-0.520424	-0.0103271	7.32453	-2.21	0.042	0.18	-4.61
Q9UJV9	DDX41_HUMAN	Probable ATP-dependent RNA helicase DDX41 OS=Homo sapiens OX=9606 GN=DDX41 PE=1 SV=2	DDX41	9	10.22	10.36	10.12	10.19	10.14	10.21	10.14	10.26	0.1	0.00394451	0.200575	10.4106	2.21	0.042	0.18	-4.61
Q6PI78	TMM65_HUMAN	Transmembrane protein 65 OS=Homo sapiens OX=9606 GN=TMEM65 PE=1 SV=2	TMEM65	2	9.05	8.51	8.98	8.46	9.05	8.62	8.89	8.49	-0.47	-0.924985	-0.0164843	6.97336	-2.21	0.043	0.19	-4.61
Q7L523	RRAGA_HUMAN	Ras-related GTP-binding protein A OS=Homo sapiens OX=9606 GN=RRAGA PE=1 SV=1	RRAGA	1	6.17	6.14	5.85	6.05	5.97	6.31	5.95	6.12	0.17	0.00640839	0.336822	6.23959	2.2	0.043	0.18	-4.61
Q9GZN7	ROGDI_HUMAN	Protein rogdi homolog OS=Homo sapiens OX=9606 GN=ROGDI PE=1 SV=1	ROGDI	1	3.39	3.47	3.54	3.82	3.24	3.6	3.12	3.59	0.3	0.0111029	0.586445	3.96455	2.2	0.043	0.18	-4.61
P80404	GABT_HUMAN	4-aminobutyrate aminotransferase, mitochondrial OS=Homo sapiens OX=9606 GN=ABAT PE=1 SV=3	ABAT	1	4.34	4.73	4.19	4.69	4.34	4.64	4.35	4.37	0.3	0.0111328	0.591371	4.52819	2.2	0.043	0.18	-4.62
O14683	P5I11_HUMAN	Tumor protein p53-inducible protein 11 OS=Homo sapiens OX=9606 GN=TP53I11 PE=1 SV=2	TP53I11	1	6.72	6.3	6.48	5.93	6.32	6.12	6.42	6.51	-0.27	-0.530055	-0.00983654	6.43452	-2.2	0.043	0.18	-4.62
Q86UD0	SAPC2_HUMAN	Suppressor APC domain-containing protein 2 OS=Homo sapiens OX=9606 GN=SAPCD2 PE=1 SV=2	SAPCD2	1	4.5	4.17	5.42	5.05	5.27	4.84	4.89	4.2	-0.45	-0.881279	-0.0163152	4.64723	-2.2	0.043	0.18	-4.62
Q659A1	ICE2_HUMAN	Little elongation complex subunit 2 OS=Homo sapiens OX=9606 GN=ICE2 PE=1 SV=2	ICE2	2	7.15	7.18	6.83	7.12	7	7.14	7.03	7.26	0.17	0.00622807	0.339233	7.00868	2.2	0.043	0.18	-4.62
Q96T21	SEBP2_HUMAN	Selenocysteine insertion sequence-binding protein 2 OS=Homo sapiens OX=9606 GN=SECISBP2 PE=1 SV=2	SECISBP2	2	6.05	5.86	5.98	5.84	6	5.76	6.17	5.89	-0.21	-0.416471	-0.00755315	5.98265	-2.2	0.043	0.18	-4.62
Q7Z478	DHX29_HUMAN	ATP-dependent RNA helicase DHX29 OS=Homo sapiens OX=9606 GN=DHX29 PE=1 SV=2	DHX29	11	9.89	9.99	9.87	10.04	9.84	9.96	10	10.1	0.12	0.00406072	0.242092	9.76798	2.19	0.043	0.19	-4.63
Q8IYB3	SRRM1_HUMAN	Serine/arginine repetitive matrix protein 1 OS=Homo sapiens OX=9606 GN=SRRM1 PE=1 SV=2	SRRM1	8	10.63	10.42	10.58	10.51	10.54	10.38	10.56	10.59	-0.1	-0.19767	-0.00330474	10.5863	-2.19	0.044	0.19	-4.63
O60885	BRD4_HUMAN	Bromodomain-containing protein 4 OS=Homo sapiens OX=9606 GN=BRD4 PE=1 SV=2	BRD4	12	10.31	10.06	10.31	10.24	10.44	10.23	10.26	10.29	-0.13	-0.24676	-0.004116	10.5276	-2.19	0.044	0.19	-4.63
Q9Y3Q3	TMED3_HUMAN	Transmembrane emp24 domain-containing protein 3 OS=Homo sapiens OX=9606 GN=TMED3 PE=1 SV=1	TMED3	3	7.87	8.11	7.64	7.81	7.79	7.78	7.68	8	0.18	0.00546443	0.351887	7.66266	2.19	0.044	0.19	-4.64
Q9ULV3	CIZ1_HUMAN	Cip1-interacting zinc finger protein OS=Homo sapiens OX=9606 GN=CIZ1 PE=1 SV=2	CIZ1	7	8.06	7.84	7.95	7.85	7.98	7.88	8.06	7.99	-0.12	-0.243286	-0.00376939	8.20254	-2.19	0.044	0.19	-4.64
Q5VW36	FOCAD_HUMAN	Focadhesin OS=Homo sapiens OX=9606 GN=FOCAD PE=1 SV=2	FOCAD	1	7.05	7.35	7.15	7.43	7.2	7.49	7.01	7.41	0.32	0.00958838	0.626191	5.95404	2.19	0.044	0.19	-4.64
P38432	COIL_HUMAN	Coilin OS=Homo sapiens OX=9606 GN=COIL PE=1 SV=1	COIL	10	10.32	10.14	10.19	10.18	10.24	10.11	10.25	10.19	-0.1	-0.18729	-0.00283732	10.2561	-2.19	0.044	0.19	-4.64
Q96P71	NECA3_HUMAN	N-terminal EF-hand calcium-binding protein 3 OS=Homo sapiens OX=9606 GN=NECAB3 PE=1 SV=2	NECAB3	1	5.82	5.9	5.58	6.05	5.66	5.84	5.71	6.09	0.28	0.00826144	0.548917	5.8457	2.19	0.044	0.19	-4.64
O43148	MCES_HUMAN	mRNA cap guanine-N7 methyltransferase OS=Homo sapiens OX=9606 GN=RNMT PE=1 SV=1	RNMT	16	11.95	11.77	11.83	11.67	11.91	11.69	11.88	11.88	-0.14	-0.273484	-0.00404186	11.8342	-2.18	0.044	0.19	-4.65
Q9UBV2	SE1L1_HUMAN	Protein sel-1 homolog 1 OS=Homo sapiens OX=9606 GN=SEL1L PE=1 SV=3	SEL1L	7	9.99	10.03	9.73	9.98	9.73	9.99	9.92	10.16	0.2	0.00539978	0.38579	9.86834	2.18	0.045	0.19	-4.65
Q96JY6	PDLI2_HUMAN	PDZ and LIM domain protein 2 OS=Homo sapiens OX=9606 GN=PDLIM2 PE=1 SV=1	PDLIM2	2	6.49	6.07	6.17	6	6.21	6.11	6.31	6.06	-0.23	-0.462903	-0.00650946	5.87744	-2.18	0.045	0.19	-4.65
Q14004	CDK13_HUMAN	Cyclin-dependent kinase 13 OS=Homo sapiens OX=9606 GN=CDK13 PE=1 SV=2	CDK13	4	8.19	8.29	8.27	8.3	8.2	8.28	8.12	8.28	0.09	0.00260051	0.185976	8.23029	2.18	0.045	0.19	-4.65
O43715	TRIA1_HUMAN	TP53-regulated inhibitor of apoptosis 1 OS=Homo sapiens OX=9606 GN=TRIAP1 PE=1 SV=1	TRIAP1	3	8.17	8.26	7.95	8.18	7.96	8.06	8.05	8.27	0.16	0.00429685	0.32512	8.13259	2.18	0.045	0.19	-4.66
Q5BKY9	F133B_HUMAN	Protein FAM133B OS=Homo sapiens OX=9606 GN=FAM133B PE=1 SV=1	FAM133B	1	5.18	5.36	4.76	5.06	4.74	5.04	4.96	5.34	0.29	0.00755395	0.575397	5.32227	2.18	0.045	0.19	-4.66
Q9H2Y7	ZN106_HUMAN	Zinc finger protein 106 OS=Homo sapiens OX=9606 GN=ZNF106 PE=1 SV=1	ZNF106	1	2.93	3.21	2.93	3.33	2.85	3.38	3.19	3.19	0.31	0.00779176	0.602586	3.36057	2.18	0.045	0.19	-4.66
P13747	HLAE_HUMAN	HLA class I histocompatibility antigen, alpha chain E OS=Homo sapiens OX=9606 GN=HLA-E PE=1 SV=4	HLA-E	1	5.5	5.13	5.45	5.19	5.32	5.09	5.32	5.35	-0.21	-0.413126	-0.00516877	5.81525	-2.17	0.045	0.19	-4.66
P09669	COX6C_HUMAN	Cytochrome c oxidase subunit 6C OS=Homo sapiens OX=9606 GN=COX6C PE=1 SV=2	COX6C	2	7.89	8.01	7.6	8.04	7.81	7.89	8.01	8.18	0.2	0.00490604	0.398278	7.6114	2.17	0.045	0.19	-4.67
P46977	STT3A_HUMAN	Dolichyl-diphosphooligosaccharide--protein glycosyltransferase subunit STT3A OS=Homo sapiens OX=9606 GN=STT3A PE=1 SV=2	STT3A	12	11.45	11.56	11.21	11.37	11.19	11.35	11.35	11.57	0.16	0.0037843	0.318444	11.4183	2.17	0.045	0.19	-4.67
P51817	PRKX_HUMAN	cAMP-dependent protein kinase catalytic subunit PRKX OS=Homo sapiens OX=9606 GN=PRKX PE=1 SV=1	PRKX	2	6.66	7.03	6.84	7.13	7.07	7.08	7	7.3	0.25	0.00581616	0.486453	7.364	2.17	0.045	0.19	-4.67
O75964	ATP5L_HUMAN	ATP synthase subunit g, mitochondrial OS=Homo sapiens OX=9606 GN=ATP5MG PE=1 SV=3	ATP5MG	4	9.14	9.27	9	9.08	8.98	9.11	8.91	9.17	0.15	0.00345412	0.29279	9.33656	2.17	0.045	0.19	-4.67
Q9Y266	NUDC_HUMAN	Nuclear migration protein nudC OS=Homo sapiens OX=9606 GN=NUDC PE=1 SV=1	NUDC	17	12.24	12.05	12.12	12.18	12.12	11.97	12.35	12.16	-0.12	-0.234884	-0.00262878	12.4113	-2.17	0.046	0.19	-4.67
P35232	PHB1_HUMAN	Prohibitin 1 OS=Homo sapiens OX=9606 GN=PHB1 PE=1 SV=1	PHB1	15	12.25	12.33	12.04	12.15	12.11	12.22	12.17	12.35	0.12	0.00254779	0.230983	12.0802	2.17	0.046	0.19	-4.68
Q96MW5	COG8_HUMAN	Conserved oligomeric Golgi complex subunit 8 OS=Homo sapiens OX=9606 GN=COG8 PE=1 SV=2	COG8	4	6.56	6.77	6.39	6.51	6.41	6.68	6.26	6.43	0.19	0.00423512	0.384562	6.75086	2.17	0.046	0.19	-4.68
Q15361	TTF1_HUMAN	Transcription termination factor 1 OS=Homo sapiens OX=9606 GN=TTF1 PE=1 SV=3	TTF1	4	8.22	8.25	8.46	8.25	8.46	8.24	8.29	8.12	-0.14	-0.282138	-0.00308686	8.20441	-2.17	0.046	0.19	-4.68
P19447	ERCC3_HUMAN	General transcription and DNA repair factor IIH helicase subunit XPB OS=Homo sapiens OX=9606 GN=ERCC3 PE=1 SV=1	ERCC3	14	9.26	9.4	9.2	9.35	9.26	9.34	9.28	9.32	0.1	0.00215837	0.198548	9.6875	2.17	0.046	0.19	-4.68
Q9HCU9	BRMS1_HUMAN	Breast cancer metastasis-suppressor 1 OS=Homo sapiens OX=9606 GN=BRMS1 PE=1 SV=1	BRMS1	1	4.53	4.38	4.74	4.22	4.74	4.42	4.39	4.18	-0.3	-0.591051	-0.00629333	4.68924	-2.17	0.046	0.19	-4.68
O95294	RASL1_HUMAN	RasGAP-activating-like protein 1 OS=Homo sapiens OX=9606 GN=RASAL1 PE=1 SV=3	RASAL1	4	5.85	5.63	5.85	5.53	5.68	5.55	5.61	5.63	-0.16	-0.321729	-0.00327298	6.99103	-2.16	0.046	0.19	-4.68
Q86V81	THOC4_HUMAN	THO complex subunit 4 OS=Homo sapiens OX=9606 GN=ALYREF PE=1 SV=3	ALYREF	7	11.33	11.08	11.29	11.24	11.17	11.15	11.26	11.17	-0.1	-0.203396	-0.002053	11.4322	-2.16	0.046	0.19	-4.68
Q9H0C8	ILKAP_HUMAN	Integrin-linked kinase-associated serine/threonine phosphatase 2C OS=Homo sapiens OX=9606 GN=ILKAP PE=1 SV=1	ILKAP	13	10.77	10.78	10.75	10.91	10.62	10.83	10.74	10.74	0.1	0.00184355	0.191377	10.934	2.16	0.046	0.19	-4.69
Q8NB91	FANCB_HUMAN	Fanconi anemia group B protein OS=Homo sapiens OX=9606 GN=FANCB PE=1 SV=1	FANCB	1	5.41	5.66	5.51	5.53	5.6	5.77	5.6	6.1	0.23	0.00421384	0.459517	5.8451	2.16	0.046	0.2	-4.69
Q9HCM7	FBSL_HUMAN	Fibrosin-1-like protein OS=Homo sapiens OX=9606 GN=FBRSL1 PE=1 SV=4	FBRSL1	1	5	4.61	4.8	4.55	4.72	4.62	4.75	4.32	-0.29	-0.579049	-0.0052512	4.3374	-2.16	0.046	0.2	-4.69
P62491	RB11A_HUMAN	Ras-related protein Rab-11A OS=Homo sapiens OX=9606 GN=RAB11A PE=1 SV=3	RAB11A	1	6.69	6.52	6.63	6.51	6.71	6.31	6.87	6.74	-0.2	-0.405631	-0.00352846	6.7221	-2.16	0.047	0.2	-4.69
O94973	AP2A2_HUMAN	AP-2 complex subunit alpha-2 OS=Homo sapiens OX=9606 GN=AP2A2 PE=1 SV=2	AP2A2	13	10.53	10.46	10.57	10.44	10.48	10.44	10.53	10.46	-0.08	-0.149612	-0.00129645	10.3291	-2.16	0.047	0.2	-4.69
Q969X5	ERGI1_HUMAN	Endoplasmic reticulum-Golgi intermediate compartment protein 1 OS=Homo sapiens OX=9606 GN=ERGIC1 PE=1 SV=1	ERGIC1	7	11.69	11.5	11.51	11.33	11.62	11.47	11.58	11.61	-0.12	-0.241675	-0.00206275	11.4417	-2.16	0.047	0.2	-4.69
O15111	IKKA_HUMAN	Inhibitor of nuclear factor kappa-B kinase subunit alpha OS=Homo sapiens OX=9606 GN=CHUK PE=1 SV=2	CHUK	2	6.47	6.6	6.22	6.49	6.25	6.52	6.57	6.57	0.17	0.00282746	0.332896	7.00314	2.16	0.047	0.2	-4.69
O00214	LEG8_HUMAN	Galectin-8 OS=Homo sapiens OX=9606 GN=LGALS8 PE=1 SV=4	LGALS8	5	9.52	9.38	9.5	9.29	9.52	9.22	9.31	9.12	-0.21	-0.423998	-0.00331487	9.85779	-2.16	0.047	0.2	-4.7
O60583	CCNT2_HUMAN	Cyclin-T2 OS=Homo sapiens OX=9606 GN=CCNT2 PE=1 SV=2	CCNT2	1	5.85	6.14	6.05	6.31	5.95	6.1	6.02	6.21	0.22	0.00355406	0.445621	5.87995	2.15	0.047	0.2	-4.7
P26196	DDX6_HUMAN	Probable ATP-dependent RNA helicase DDX6 OS=Homo sapiens OX=9606 GN=DDX6 PE=1 SV=2	DDX6	19	12.14	11.99	12.09	12.07	12.03	11.99	12.18	12.09	-0.07	-0.147855	-0.00115097	12.0761	-2.15	0.047	0.2	-4.7
Q03164	KMT2A_HUMAN	Histone-lysine N-methyltransferase 2A OS=Homo sapiens OX=9606 GN=KMT2A PE=1 SV=5	KMT2A	10	7.84	7.61	8.03	7.97	8	7.79	7.96	7.82	-0.16	-0.311779	-0.00242595	7.99699	-2.15	0.047	0.2	-4.7
P16591	FER_HUMAN	Tyrosine-protein kinase Fer OS=Homo sapiens OX=9606 GN=FER PE=1 SV=2	FER	6	9.75	10.08	9.71	9.78	9.83	9.97	9.86	10.2	0.22	0.00326415	0.429699	9.00633	2.15	0.047	0.2	-4.7
O43598	DNPH1_HUMAN	2'-deoxynucleoside 5'-phosphate N-hydrolase 1 OS=Homo sapiens OX=9606 GN=DNPH1 PE=1 SV=1	DNPH1	4	8.52	8.76	8.44	8.47	8.68	8.69	8.45	8.96	0.2	0.00293045	0.388347	8.57748	2.15	0.047	0.2	-4.7
O00629	IMA3_HUMAN	Importin subunit alpha-3 OS=Homo sapiens OX=9606 GN=KPNA4 PE=1 SV=1	KPNA4	6	9.31	9.22	9.19	8.95	9.17	9.16	9.25	9.12	-0.12	-0.236456	-0.00176516	9.13823	-2.15	0.047	0.2	-4.7
Q9BYT8	NEUL_HUMAN	Neurolysin, mitochondrial OS=Homo sapiens OX=9606 GN=NLN PE=1 SV=1	NLN	13	11.2	11.4	11.08	11.15	11.18	11.25	11.21	11.33	0.11	0.00162208	0.224554	10.5535	2.15	0.047	0.2	-4.7
Q9UII2	ATIF1_HUMAN	ATPase inhibitor, mitochondrial OS=Homo sapiens OX=9606 GN=ATP5IF1 PE=1 SV=1	ATP5IF1	3	9.25	9.52	9.52	9.62	9.58	9.71	9.45	9.66	0.18	0.00229765	0.349825	9.58733	2.15	0.047	0.2	-4.71
Q08752	PPID_HUMAN	Peptidyl-prolyl cis-trans isomerase D OS=Homo sapiens OX=9606 GN=PPID PE=1 SV=3	PPID	14	11.42	11.35	11.35	11.28	11.34	11.3	11.4	11.31	-0.07	-0.134922	-0.000868447	11.5755	-2.15	0.047	0.2	-4.71
P07919	QCR6_HUMAN	Cytochrome b-c1 complex subunit 6, mitochondrial OS=Homo sapiens OX=9606 GN=UQCRH PE=1 SV=2	UQCRH	1	5.45	5.07	5.54	5.23	5.43	5.11	5.53	5.3	-0.31	-0.608649	-0.00380317	5.18663	-2.15	0.048	0.2	-4.71
Q96HS1	PGAM5_HUMAN	Serine/threonine-protein phosphatase PGAM5, mitochondrial OS=Homo sapiens OX=9606 GN=PGAM5 PE=1 SV=2	PGAM5	9	9.85	9.86	9.65	9.75	9.67	9.82	9.72	9.86	0.1	0.00121404	0.19879	9.76683	2.15	0.048	0.2	-4.71
P13861	KAP2_HUMAN	cAMP-dependent protein kinase type II-alpha regulatory subunit OS=Homo sapiens OX=9606 GN=PRKAR2A PE=1 SV=2	PRKAR2A	2	6.08	6.11	5.43	6.56	5.86	6.2	6.33	6.1	0.32	0.00348341	0.634575	7.36862	2.15	0.048	0.2	-4.71
P01920	DQB1_HUMAN	HLA class II histocompatibility antigen, DQ beta 1 chain OS=Homo sapiens OX=9606 GN=HLA-DQB1 PE=1 SV=2	HLA-DQB1	1	4.68	3.93	4.56	3.52	4.69	4.72	5.08	4.74	-0.52	-1.04082	-0.00563435	4.92524	-2.15	0.048	0.2	-4.71
Q14684	RRP1B_HUMAN	Ribosomal RNA processing protein 1 homolog B OS=Homo sapiens OX=9606 GN=RRP1B PE=1 SV=3	RRP1B	15	10.94	10.98	10.82	11.06	10.8	10.96	11.01	11.03	0.12	0.00124946	0.229231	10.8797	2.14	0.048	0.2	-4.72
Q14160	SCRIB_HUMAN	Protein scribble homolog OS=Homo sapiens OX=9606 GN=SCRIB PE=1 SV=5	SCRIB	23	11.13	11.22	11.14	11.22	11.18	11.18	11.17	11.23	0.06	0.000635192	0.122703	10.7705	2.14	0.048	0.2	-4.72
P30533	AMRP_HUMAN	Alpha-2-macroglobulin receptor-associated protein OS=Homo sapiens OX=9606 GN=LRPAP1 PE=1 SV=1	LRPAP1	2	8.45	8.64	8.28	8.57	8.42	8.65	8.57	8.7	0.21	0.00208414	0.417519	8.28715	2.14	0.048	0.2	-4.72
Q9Y6X6	MYO16_HUMAN	Unconventional myosin-XVI OS=Homo sapiens OX=9606 GN=MYO16 PE=1 SV=3	MYO16	1	5.44	5.19	5.5	5.35	5.16	4.82	5.87	5.28	-0.33	-0.660525	-0.00325765	5.66117	-2.14	0.048	0.2	-4.72
P78406	RAE1L_HUMAN	mRNA export factor RAE1 OS=Homo sapiens OX=9606 GN=RAE1 PE=1 SV=1	RAE1	11	11.32	11.21	11.22	11.03	11.23	11.18	11.25	11.25	-0.09	-0.173945	-0.00083242	11.2316	-2.14	0.048	0.2	-4.72
P31937	3HIDH_HUMAN	3-hydroxyisobutyrate dehydrogenase, mitochondrial OS=Homo sapiens OX=9606 GN=HIBADH PE=1 SV=2	HIBADH	7	10.9	11.12	10.8	10.81	10.97	11.11	10.78	11.26	0.21	0.00180847	0.425914	10.1862	2.14	0.048	0.2	-4.72
P52655	TF2AA_HUMAN	Transcription initiation factor IIA subunit 1 OS=Homo sapiens OX=9606 GN=GTF2A1 PE=1 SV=1	GTF2A1	1	7.58	7.73	7.66	7.71	7.45	7.7	7.64	7.7	0.12	0.00109912	0.24695	7.62212	2.14	0.048	0.2	-4.72
Q9BXW7	HDHD5_HUMAN	Haloacid dehalogenase-like hydrolase domain-containing 5 OS=Homo sapiens OX=9606 GN=HDHD5 PE=1 SV=1	HDHD5	8	9.86	9.73	9.76	9.65	9.88	9.7	9.79	9.79	-0.1	-0.208013	-0.000912429	9.45996	-2.14	0.048	0.2	-4.73
P62380	TBPL1_HUMAN	TATA box-binding protein-like 1 OS=Homo sapiens OX=9606 GN=TBPL1 PE=1 SV=1	TBPL1	1	7.88	8.13	7.95	8.15	8	8.04	8.17	8.29	0.15	0.00131915	0.304691	8.1466	2.14	0.048	0.2	-4.73
P43307	SSRA_HUMAN	Translocon-associated protein subunit alpha OS=Homo sapiens OX=9606 GN=SSR1 PE=1 SV=3	SSR1	4	10.82	10.84	10.68	10.79	10.66	10.77	10.63	10.76	0.09	0.000680136	0.181079	10.6655	2.14	0.048	0.2	-4.73
Q15208	STK38_HUMAN	Serine/threonine-protein kinase 38 OS=Homo sapiens OX=9606 GN=STK38 PE=1 SV=1	STK38	8	10	10.09	10.08	10.21	10.23	10.3	10.06	10.27	0.12	0.000768864	0.244622	10.4028	2.13	0.049	0.2	-4.73
Q5T0W9	FA83B_HUMAN	Protein FAM83B OS=Homo sapiens OX=9606 GN=FAM83B PE=1 SV=1	FAM83B	1	5.47	6.14	5.2	5.36	5.35	6.27	5.51	5.36	0.4	0.00222781	0.804573	5.72515	2.13	0.049	0.2	-4.74
O00559	RCAS1_HUMAN	Receptor-binding cancer antigen expressed on SiSo cells OS=Homo sapiens OX=9606 GN=EBAG9 PE=1 SV=1	EBAG9	2	5.68	5.89	5.6	5.69	5.38	5.62	5.56	5.93	0.23	0.00120714	0.454819	5.76692	2.13	0.049	0.2	-4.74
Q68CP9	ARID2_HUMAN	AT-rich interactive domain-containing protein 2 OS=Homo sapiens OX=9606 GN=ARID2 PE=1 SV=2	ARID2	13	9.91	9.79	9.93	9.89	10	9.84	9.93	9.88	-0.09	-0.189421	-0.000489693	9.90758	-2.13	0.049	0.2	-4.74
Q8IZS8	CA2D3_HUMAN	Voltage-dependent calcium channel subunit alpha-2/delta-3 OS=Homo sapiens OX=9606 GN=CACNA2D3 PE=1 SV=1	CACNA2D3	1	6.88	7.17	6.86	6.86	6.78	7.04	6.95	7.02	0.16	0.000737716	0.309375	6.77022	2.13	0.049	0.2	-4.74
Q9UHQ1	NARF_HUMAN	Nuclear prelamin A recognition factor OS=Homo sapiens OX=9606 GN=NARF PE=1 SV=1	NARF	1	6.83	6.68	6.97	6.82	6.91	6.46	6.65	6.57	-0.21	-0.410616	-0.000785528	6.85332	-2.13	0.049	0.2	-4.74
P36776	LONM_HUMAN	Lon protease homolog, mitochondrial OS=Homo sapiens OX=9606 GN=LONP1 PE=1 SV=2	LONP1	24	12.49	12.37	12.48	12.29	12.58	12.41	12.53	12.49	-0.13	-0.257322	-0.000364206	12.2498	-2.13	0.049	0.2	-4.75
Q9NW82	WDR70_HUMAN	WD repeat-containing protein 70 OS=Homo sapiens OX=9606 GN=WDR70 PE=1 SV=1	WDR70	9	9.81	9.91	9.69	9.89	9.76	9.79	9.88	10.02	0.11	0.000307493	0.229153	10.1061	2.13	0.049	0.2	-4.75
Q13042	CDC16_HUMAN	Cell division cycle protein 16 homolog OS=Homo sapiens OX=9606 GN=CDC16 PE=1 SV=2	CDC16	5	8.61	8.84	8.75	8.92	8.75	8.87	8.78	8.75	0.12	0.000314749	0.248137	8.64431	2.13	0.049	0.2	-4.75
P23469	PTPRE_HUMAN	Receptor-type tyrosine-protein phosphatase epsilon OS=Homo sapiens OX=9606 GN=PTPRE PE=1 SV=1	PTPRE	9	8.87	9	8.91	8.91	8.89	8.93	8.71	8.93	0.1	0.000218621	0.190119	9.82704	2.13	0.05	0.2	-4.75
Q9NXR7	BABA2_HUMAN	BRISC and BRCA1-A complex member 2 OS=Homo sapiens OX=9606 GN=BABAM2 PE=1 SV=2	BABAM2	2	5.28	5.68	5.39	5.6	5.32	5.51	5.43	5.49	0.21	0.000376167	0.424632	5.454	2.12	0.05	0.2	-4.75
O95427	PIGN_HUMAN	GPI ethanolamine phosphate transferase 1 OS=Homo sapiens OX=9606 GN=PIGN PE=1 SV=1	PIGN	1	4.83	4.99	4.68	4.69	4.72	5	4.49	5.06	0.26	9.27592e-05	0.513533	4.69304	2.12	0.05	0.21	-4.76
P12074	CX6A1_HUMAN	Cytochrome c oxidase subunit 6A1, mitochondrial OS=Homo sapiens OX=9606 GN=COX6A1 PE=1 SV=4	COX6A1	1	6.37	6.58	6.18	6.53	6.42	6.59	6.41	6.57	0.22	-0.00019603	0.443203	6.23662	2.12	0.05	0.21	-4.76
O14662	STX16_HUMAN	Syntaxin-16 OS=Homo sapiens OX=9606 GN=STX16 PE=1 SV=3	STX16	3	5.95	6.26	6.15	6.22	6.06	6.35	6.04	6.05	0.17	-0.000204778	0.33642	6.19575	2.12	0.05	0.21	-4.76
Q9UPY3	DICER_HUMAN	Endoribonuclease Dicer OS=Homo sapiens OX=9606 GN=DICER1 PE=1 SV=3	DICER1	3	6.43	6.26	6.23	6.07	6.28	6.19	6.49	6.28	-0.16	-0.318434	0.00027711	6.58372	-2.12	0.05	0.21	-4.76
O75600	KBL_HUMAN	2-amino-3-ketobutyrate coenzyme A ligase, mitochondrial OS=Homo sapiens OX=9606 GN=GCAT PE=1 SV=1	GCAT	1	5.27	5.46	5.37	5.52	5.27	5.63	5.08	5.46	0.27	-0.000852979	0.538167	4.69658	2.11	0.051	0.21	-4.77
O60673	REV3L_HUMAN	DNA polymerase zeta catalytic subunit OS=Homo sapiens OX=9606 GN=REV3L PE=1 SV=2	REV3L	1	5.43	5.62	5.16	5.31	5.1	5.69	5.02	5.12	0.26	-0.000818133	0.512851	5.09957	2.11	0.051	0.21	-4.77
Q9BQI3	E2AK1_HUMAN	Eukaryotic translation initiation factor 2-alpha kinase 1 OS=Homo sapiens OX=9606 GN=EIF2AK1 PE=1 SV=2	EIF2AK1	1	4.23	4.39	4.21	4.51	4.08	4.69	4.41	4.91	0.39	-0.00131059	0.786491	4.51981	2.11	0.051	0.21	-4.77
P22083	FUT4_HUMAN	Alpha-(1,3)-fucosyltransferase 4 OS=Homo sapiens OX=9606 GN=FUT4 PE=1 SV=3	FUT4	1	4.59	4.94	4.32	4.72	4.75	4.89	4.02	4.49	0.34	-0.0011784	0.687273	4.83387	2.11	0.051	0.21	-4.77
P16401	H15_HUMAN	Histone H1.5 OS=Homo sapiens OX=9606 GN=H1-5 PE=1 SV=3	H1-5	7	13.54	13.25	13.57	13.46	13.7	13.48	13.55	13.48	-0.17	-0.339374	0.000848573	13.8189	-2.12	0.051	0.21	-4.77
Q9BZQ6	EDEM3_HUMAN	ER degradation-enhancing alpha-mannosidase-like protein 3 OS=Homo sapiens OX=9606 GN=EDEM3 PE=1 SV=2	EDEM3	2	6.1	6.16	5.73	6.2	5.63	5.99	6.15	6.2	0.24	-0.00101975	0.475206	5.83916	2.11	0.051	0.21	-4.77
Q8WVM0	TFB1M_HUMAN	Dimethyladenosine transferase 1, mitochondrial OS=Homo sapiens OX=9606 GN=TFB1M PE=1 SV=1	TFB1M	3	8.8	8.62	8.73	8.63	8.75	8.64	8.63	8.59	-0.11	-0.217134	0.000485099	8.47899	-2.11	0.051	0.21	-4.77
O75530	EED_HUMAN	Polycomb protein EED OS=Homo sapiens OX=9606 GN=EED PE=1 SV=2	EED	11	9.99	9.94	10.33	10.17	10.18	10.07	10.21	10	-0.13	-0.261629	0.000711142	10.4675	-2.11	0.051	0.21	-4.78
Q9H2F5	EPC1_HUMAN	Enhancer of polycomb homolog 1 OS=Homo sapiens OX=9606 GN=EPC1 PE=1 SV=1	EPC1	3	6.57	6.91	6.55	6.67	6.66	6.77	6.58	6.72	0.18	-0.00098467	0.357541	6.55618	2.11	0.051	0.21	-4.78
O00443	P3C2A_HUMAN	Phosphatidylinositol 4-phosphate 3-kinase C2 domain-containing subunit alpha OS=Homo sapiens OX=9606 GN=PIK3C2A PE=1 SV=2	PIK3C2A	3	6.95	6.68	6.89	6.78	7.04	6.77	7.02	6.85	-0.2	-0.407931	0.00134351	6.6148	-2.11	0.051	0.21	-4.78
P49593	PPM1F_HUMAN	Protein phosphatase 1F OS=Homo sapiens OX=9606 GN=PPM1F PE=1 SV=3	PPM1F	7	9.41	9.59	9.34	9.38	9.37	9.47	9.3	9.64	0.16	-0.00115419	0.330268	9.08847	2.11	0.051	0.21	-4.78
Q9UBQ5	EIF3K_HUMAN	Eukaryotic translation initiation factor 3 subunit K OS=Homo sapiens OX=9606 GN=EIF3K PE=1 SV=1	EIF3K	8	10.54	10.35	10.3	10.28	10.3	10.17	10.58	10.39	-0.13	-0.270639	0.00102892	10.4064	-2.1	0.052	0.21	-4.79
Q9H3H3	CK068_HUMAN	UPF0696 protein C11orf68 OS=Homo sapiens OX=9606 GN=C11orf68 PE=1 SV=3	C11orf68	5	8.82	8.95	8.84	8.81	8.85	8.94	8.69	8.96	0.12	-0.000930942	0.235286	8.6902	2.1	0.052	0.21	-4.79
Q9Y4C4	MFHA1_HUMAN	Malignant fibrous histiocytoma-amplified sequence 1 OS=Homo sapiens OX=9606 GN=MFHAS1 PE=1 SV=2	MFHAS1	2	8.95	8.71	8.9	8.83	8.83	8.79	8.87	8.81	-0.1	-0.199366	0.000839807	8.73721	-2.1	0.052	0.21	-4.79
Q8TCC3	RM30_HUMAN	39S ribosomal protein L30, mitochondrial OS=Homo sapiens OX=9606 GN=MRPL30 PE=1 SV=1	MRPL30	1	8.3	8.39	8.17	8.29	8.13	8.32	8.19	8.39	0.15	-0.00134505	0.30126	8.28749	2.1	0.052	0.21	-4.79
P98194	AT2C1_HUMAN	Calcium-transporting ATPase type 2C member 1 OS=Homo sapiens OX=9606 GN=ATP2C1 PE=1 SV=3	ATP2C1	6	8.28	8.65	8.58	8.57	8.35	8.61	8.58	8.54	0.15	-0.0014108	0.292654	8.41899	2.1	0.052	0.21	-4.79
P31930	QCR1_HUMAN	Cytochrome b-c1 complex subunit 1, mitochondrial OS=Homo sapiens OX=9606 GN=UQCRC1 PE=1 SV=3	UQCRC1	11	10.97	10.88	10.83	10.71	10.95	10.8	10.97	10.89	-0.11	-0.218124	0.00105793	10.7057	-2.1	0.052	0.21	-4.79
O75324	SNN_HUMAN	Stannin OS=Homo sapiens OX=9606 GN=SNN PE=1 SV=1	SNN	1	4.32	3.77	4.07	3.95	4.08	3.36	4.44	4.26	-0.39	-0.793469	0.00404531	4.79931	-2.1	0.052	0.21	-4.79
Q9UHB6	LIMA1_HUMAN	LIM domain and actin-binding protein 1 OS=Homo sapiens OX=9606 GN=LIMA1 PE=1 SV=1	LIMA1	8	8.55	8.87	8.7	8.97	8.67	9.03	8.52	8.59	0.26	-0.00338824	0.519255	8.89053	2.1	0.053	0.21	-4.8
Q99732	LITAF_HUMAN	Lipopolysaccharide-induced tumor necrosis factor-alpha factor OS=Homo sapiens OX=9606 GN=LITAF PE=1 SV=2	LITAF	1	4.21	4.33	3.97	4.05	4.68	0.99	4.48	3.69	-1.07	-2.15422	0.0165983	5.26882	-2.1	0.053	0.21	-4.8
Q13131	AAPK1_HUMAN	5'-AMP-activated protein kinase catalytic subunit alpha-1 OS=Homo sapiens OX=9606 GN=PRKAA1 PE=1 SV=4	PRKAA1	8	9.75	9.8	9.75	9.81	9.67	9.76	9.72	9.84	0.08	-0.00111417	0.159744	9.7684	2.09	0.053	0.21	-4.81
P30049	ATPD_HUMAN	ATP synthase subunit delta, mitochondrial OS=Homo sapiens OX=9606 GN=ATP5F1D PE=1 SV=2	ATP5F1D	2	7.88	8.01	7.8	7.88	7.85	7.94	7.9	8.14	0.13	-0.00189481	0.270827	8.01861	2.09	0.053	0.21	-4.81
Q8NBI5	S43A3_HUMAN	Equilibrative nucleobase transporter 1 OS=Homo sapiens OX=9606 GN=SLC43A3 PE=1 SV=2	SLC43A3	1	7.06	6.97	7.22	7.05	7.07	6.79	7.09	6.6	-0.26	-0.517843	0.00378253	7.11066	-2.09	0.053	0.21	-4.81
Q16270	IBP7_HUMAN	Insulin-like growth factor-binding protein 7 OS=Homo sapiens OX=9606 GN=IGFBP7 PE=1 SV=1	IGFBP7	2	6.15	6.96	7.04	7.61	7.13	7.24	6.62	6.76	0.41	-0.00657351	0.820233	6.29153	2.09	0.053	0.22	-4.81
P09874	PARP1_HUMAN	Poly [ADP-ribose] polymerase 1 OS=Homo sapiens OX=9606 GN=PARP1 PE=1 SV=4	PARP1	59	15.1	14.93	15.06	14.94	15.12	14.96	15.06	15.08	-0.11	-0.212357	0.0015932	14.5996	-2.09	0.053	0.21	-4.81
P06239	LCK_HUMAN	Tyrosine-protein kinase Lck OS=Homo sapiens OX=9606 GN=LCK PE=1 SV=6	LCK	4	8.6	8.51	8.42	7.89	8.61	8.22	8.63	8.26	-0.35	-0.70339	0.00622691	7.23034	-2.09	0.054	0.22	-4.82
Q9NQV8	PRDM8_HUMAN	PR domain zinc finger protein 8 OS=Homo sapiens OX=9606 GN=PRDM8 PE=1 SV=3	PRDM8	1	5.05	4.92	5.85	4.99	5.74	5.27	4.78	4.55	-0.42	-0.85067	0.00727333	4.52426	-2.08	0.054	0.22	-4.82
P21291	CSRP1_HUMAN	Cysteine and glycine-rich protein 1 OS=Homo sapiens OX=9606 GN=CSRP1 PE=1 SV=3	CSRP1	7	9.86	9.75	10.03	9.89	9.95	9.85	9.98	9.87	-0.12	-0.233855	0.0020376	9.57658	-2.08	0.054	0.22	-4.82
P09326	CD48_HUMAN	CD48 antigen OS=Homo sapiens OX=9606 GN=CD48 PE=1 SV=2	CD48	4	8.08	8.54	7.72	8.22	7.94	8.21	8.28	8.71	0.42	-0.00847458	0.843059	7.07818	2.09	0.054	0.22	-4.82
O95084	PRS23_HUMAN	Serine protease 23 OS=Homo sapiens OX=9606 GN=PRSS23 PE=1 SV=1	PRSS23	1	7.32	7.01	7.34	7.28	7.44	7.13	7.32	7.33	-0.16	-0.330335	0.00291171	7.38982	-2.08	0.054	0.22	-4.82
P07902	GALT_HUMAN	Galactose-1-phosphate uridylyltransferase OS=Homo sapiens OX=9606 GN=GALT PE=1 SV=3	GALT	3	8.44	8.54	8.3	8.41	8.53	8.61	8.39	8.68	0.14	-0.00257915	0.292499	8.67496	2.08	0.054	0.22	-4.82
O95865	DDAH2_HUMAN	N(G),N(G)-dimethylarginine dimethylaminohydrolase 2 OS=Homo sapiens OX=9606 GN=DDAH2 PE=1 SV=1	DDAH2	7	10.08	10.24	10.03	10.03	10.16	10.19	9.87	10.4	0.18	-0.00326279	0.362542	10.2561	2.08	0.054	0.22	-4.82
Q6JQN1	ACD10_HUMAN	Acyl-CoA dehydrogenase family member 10 OS=Homo sapiens OX=9606 GN=ACAD10 PE=1 SV=1	ACAD10	2	7.32	7.51	7.33	7.27	7.34	7.46	7.16	7.55	0.16	-0.00292143	0.329899	6.94077	2.08	0.054	0.22	-4.82
Q14118	DAG1_HUMAN	Dystroglycan 1 OS=Homo sapiens OX=9606 GN=DAG1 PE=1 SV=2	DAG1	2	6.43	6.36	6.47	6.24	6.48	6.28	6.51	6.2	-0.2	-0.411103	0.00396735	5.77391	-2.08	0.054	0.22	-4.83
P62256	UBE2H_HUMAN	Ubiquitin-conjugating enzyme E2 H OS=Homo sapiens OX=9606 GN=UBE2H PE=1 SV=1	UBE2H	3	8.46	8.33	8.63	8.1	8.28	8.13	8.27	8.27	-0.2	-0.411156	0.00398972	8.82608	-2.08	0.054	0.22	-4.83
Q9NTI5	PDS5B_HUMAN	Sister chromatid cohesion protein PDS5 homolog B OS=Homo sapiens OX=9606 GN=PDS5B PE=1 SV=1	PDS5B	34	12.42	12.29	12.48	12.41	12.49	12.43	12.44	12.38	-0.08	-0.167418	0.00164888	12.4669	-2.08	0.054	0.22	-4.83
Q86UK0	ABCAC_HUMAN	Glucosylceramide transporter ABCA12 OS=Homo sapiens OX=9606 GN=ABCA12 PE=1 SV=3	ABCA12	1	5.75	6.05	5.55	5.87	5.78	6.17	5.76	5.65	0.22	-0.00463083	0.452435	5.59929	2.08	0.054	0.22	-4.83
Q14139	UBE4A_HUMAN	Ubiquitin conjugation factor E4 A OS=Homo sapiens OX=9606 GN=UBE4A PE=1 SV=2	UBE4A	6	9.61	9.79	9.61	9.7	9.63	9.63	9.62	9.72	0.09	-0.00192343	0.185826	9.58991	2.08	0.054	0.22	-4.83
Q15714	T22D1_HUMAN	TSC22 domain family protein 1 OS=Homo sapiens OX=9606 GN=TSC22D1 PE=1 SV=3	TSC22D1	3	7.55	7.87	7.78	7.66	7.75	7.91	7.5	7.88	0.19	-0.00400269	0.381437	6.98886	2.08	0.054	0.22	-4.83
Q9UBK9	UXT_HUMAN	Protein UXT OS=Homo sapiens OX=9606 GN=UXT PE=1 SV=1	UXT	5	9.05	8.78	8.69	8.72	8.96	8.75	9.07	8.92	-0.15	-0.297642	0.00323818	8.57397	-2.07	0.055	0.22	-4.84
P31323	KAP3_HUMAN	cAMP-dependent protein kinase type II-beta regulatory subunit OS=Homo sapiens OX=9606 GN=PRKAR2B PE=1 SV=3	PRKAR2B	1	4.94	4.7	4.79	4.73	5.29	4.72	4.88	4.65	-0.28	-0.558453	0.00608266	5.5169	-2.07	0.055	0.22	-4.84
O94874	UFL1_HUMAN	E3 UFM1-protein ligase 1 OS=Homo sapiens OX=9606 GN=UFL1 PE=1 SV=2	UFL1	18	10.53	10.61	10.41	10.47	10.46	10.52	10.47	10.67	0.1	-0.00219017	0.200697	10.9209	2.07	0.055	0.22	-4.84
Q76L83	ASXL2_HUMAN	Putative Polycomb group protein ASXL2 OS=Homo sapiens OX=9606 GN=ASXL2 PE=1 SV=1	ASXL2	1	6.41	6.12	6.28	6.23	6.28	6.26	6.43	6.18	-0.15	-0.30774	0.00338154	6.29924	-2.07	0.055	0.22	-4.84
Q9BTU6	P4K2A_HUMAN	Phosphatidylinositol 4-kinase type 2-alpha OS=Homo sapiens OX=9606 GN=PI4K2A PE=1 SV=1	PI4K2A	3	7.42	7.55	7.47	7.5	7.26	7.65	7.52	7.55	0.15	-0.00329639	0.299507	7.65487	2.07	0.055	0.22	-4.84
Q8NI22	MCFD2_HUMAN	Multiple coagulation factor deficiency protein 2 OS=Homo sapiens OX=9606 GN=MCFD2 PE=1 SV=1	MCFD2	2	7.75	7.99	7.68	7.84	7.8	7.93	7.96	7.95	0.13	-0.00297688	0.265241	8.0083	2.07	0.055	0.22	-4.84
Q8N5M9	JAGN1_HUMAN	Protein jagunal homolog 1 OS=Homo sapiens OX=9606 GN=JAGN1 PE=1 SV=1	JAGN1	2	8.41	8.49	8.31	8.39	8.25	8.37	8.35	8.66	0.15	-0.00346173	0.307707	8.3289	2.07	0.055	0.22	-4.84
Q86UE4	LYRIC_HUMAN	Protein LYRIC OS=Homo sapiens OX=9606 GN=MTDH PE=1 SV=2	MTDH	24	12.52	12.51	12.41	12.54	12.38	12.48	12.41	12.51	0.08	-0.00187708	0.158618	12.2173	2.07	0.055	0.22	-4.84
Q15758	AAAT_HUMAN	Neutral amino acid transporter B(0) OS=Homo sapiens OX=9606 GN=SLC1A5 PE=1 SV=2	SLC1A5	7	10.65	10.49	10.51	10.45	10.28	10.18	10.72	10.27	-0.19	-0.388606	0.00491239	10.1072	-2.07	0.055	0.22	-4.85
Q06547	GABP1_HUMAN	GA-binding protein subunit beta-1 OS=Homo sapiens OX=9606 GN=GABPB1 PE=1 SV=2	GABPB1	2	9	8.92	9.14	9.02	9.06	8.89	8.94	8.82	-0.12	-0.244714	0.00309873	9.10217	-2.07	0.055	0.22	-4.85
Q9NRL2	BAZ1A_HUMAN	Bromodomain adjacent to zinc finger domain protein 1A OS=Homo sapiens OX=9606 GN=BAZ1A PE=1 SV=2	BAZ1A	25	10.85	10.77	10.79	10.82	10.76	10.7	11	10.68	-0.11	-0.22042	0.00285018	10.6603	-2.07	0.055	0.22	-4.85
Q14833	GRM4_HUMAN	Metabotropic glutamate receptor 4 OS=Homo sapiens OX=9606 GN=GRM4 PE=1 SV=1	GRM4	1	3.91	3.35	3.84	3	3.72	3.95	3.83	3.56	-0.36	-0.738871	0.00957652	3.69709	-2.07	0.055	0.22	-4.85
Q8NE71	ABCF1_HUMAN	ATP-binding cassette sub-family F member 1 OS=Homo sapiens OX=9606 GN=ABCF1 PE=1 SV=2	ABCF1	23	12.11	12.02	12.03	11.97	11.99	11.95	12.06	11.98	-0.07	-0.132984	0.00174713	12.1085	-2.07	0.056	0.22	-4.85
P49257	LMAN1_HUMAN	Protein ERGIC-53 OS=Homo sapiens OX=9606 GN=LMAN1 PE=1 SV=2	LMAN1	13	10.77	10.92	10.64	10.72	10.75	10.78	10.79	11.01	0.12	-0.00321898	0.235954	10.788	2.06	0.056	0.22	-4.86
P04150	GCR_HUMAN	Glucocorticoid receptor OS=Homo sapiens OX=9606 GN=NR3C1 PE=1 SV=1	NR3C1	8	9.56	9.79	9.43	9.66	9.64	9.81	9.53	9.98	0.27	-0.00817269	0.552911	8.34932	2.06	0.056	0.22	-4.86
Q8WW43	APH1B_HUMAN	Gamma-secretase subunit APH-1B OS=Homo sapiens OX=9606 GN=APH1B PE=1 SV=3	APH1B	1	2.95	3.48	3.18	3.18	3.1	3.85	2.89	3.22	0.4	-0.011597	0.817718	3.3781	2.06	0.056	0.22	-4.86
Q7KZF4	SND1_HUMAN	Staphylococcal nuclease domain-containing protein 1 OS=Homo sapiens OX=9606 GN=SND1 PE=1 SV=1	SND1	33	13.01	12.92	12.92	12.91	12.94	12.84	12.98	12.88	-0.07	-0.149449	0.00215345	12.7611	-2.06	0.056	0.22	-4.86
Q9Y371	SHLB1_HUMAN	Endophilin-B1 OS=Homo sapiens OX=9606 GN=SH3GLB1 PE=1 SV=1	SH3GLB1	4	9.29	9.16	9.21	9.09	9.33	9.22	9.15	9.11	-0.1	-0.198635	0.00291638	9.30322	-2.06	0.056	0.22	-4.86
O00299	CLIC1_HUMAN	Chloride intracellular channel protein 1 OS=Homo sapiens OX=9606 GN=CLIC1 PE=1 SV=4	CLIC1	12	12.78	12.58	12.63	12.2	12.7	12.36	12.69	12.6	-0.27	-0.541485	0.00887333	11.6149	-2.06	0.057	0.22	-4.86
Q29RF7	PDS5A_HUMAN	Sister chromatid cohesion protein PDS5 homolog A OS=Homo sapiens OX=9606 GN=PDS5A PE=1 SV=1	PDS5A	33	12.12	12.18	12.17	12.22	12.13	12.2	12.13	12.18	0.05	-0.00161569	0.109258	12.395	2.06	0.056	0.22	-4.86
Q8IZ21	PHAR4_HUMAN	Phosphatase and actin regulator 4 OS=Homo sapiens OX=9606 GN=PHACTR4 PE=1 SV=1	PHACTR4	4	6.81	6.69	6.7	6.62	6.79	6.65	6.78	6.63	-0.12	-0.250411	0.00371051	6.99506	-2.06	0.056	0.22	-4.86
Q14126	DSG2_HUMAN	Desmoglein-2 OS=Homo sapiens OX=9606 GN=DSG2 PE=1 SV=2	DSG2	3	5.53	5.3	6.31	6.04	6.21	5.66	5.89	4.77	-0.54	-1.09964	0.0182392	6.77396	-2.06	0.057	0.22	-4.86
P58317	ZN121_HUMAN	Zinc finger protein 121 OS=Homo sapiens OX=9606 GN=ZNF121 PE=1 SV=2	ZNF121	1	5.15	4.88	4.96	4.8	5.19	4.85	5	4.82	-0.24	-0.479335	0.00716237	4.80219	-2.06	0.056	0.22	-4.86
Q6P1M0	S27A4_HUMAN	Long-chain fatty acid transport protein 4 OS=Homo sapiens OX=9606 GN=SLC27A4 PE=1 SV=1	SLC27A4	3	7.42	7.69	7.3	7.58	7.33	7.41	7.63	7.83	0.21	-0.00630882	0.41681	7.64122	2.06	0.056	0.22	-4.87
Q9NRK6	ABCBA_HUMAN	ATP-binding cassette sub-family B member 10, mitochondrial OS=Homo sapiens OX=9606 GN=ABCB10 PE=1 SV=2	ABCB10	12	9.91	10.05	10	10.12	10.11	10.24	10.04	10.08	0.1	-0.00336149	0.211695	9.58426	2.05	0.057	0.22	-4.87
Q9Y2R5	RT17_HUMAN	28S ribosomal protein S17, mitochondrial OS=Homo sapiens OX=9606 GN=MRPS17 PE=1 SV=1	MRPS17	5	9.58	9.67	9.48	9.63	9.52	9.68	9.64	9.68	0.11	-0.00364094	0.226406	9.46562	2.05	0.057	0.22	-4.87
Q6IAA8	LTOR1_HUMAN	Ragulator complex protein LAMTOR1 OS=Homo sapiens OX=9606 GN=LAMTOR1 PE=1 SV=2	LAMTOR1	6	9.47	9.57	9.28	9.45	9.31	9.5	9.34	9.42	0.13	-0.0044054	0.270414	9.57309	2.05	0.057	0.22	-4.87
Q8N4J0	CARME_HUMAN	Carnosine N-methyltransferase OS=Homo sapiens OX=9606 GN=CARNMT1 PE=1 SV=1	CARNMT1	1	5.01	5.35	4.41	4.96	4.64	4.9	4.82	4.94	0.32	-0.0107412	0.642847	4.46794	2.05	0.057	0.22	-4.88
Q8TDX7	NEK7_HUMAN	Serine/threonine-protein kinase Nek7 OS=Homo sapiens OX=9606 GN=NEK7 PE=1 SV=1	NEK7	5	9.72	9.46	9.75	9.51	9.79	9.5	9.83	9.81	-0.2	-0.406461	0.00694268	9.58139	-2.05	0.057	0.23	-4.88
Q16656	NRF1_HUMAN	Nuclear respiratory factor 1 OS=Homo sapiens OX=9606 GN=NRF1 PE=1 SV=1	NRF1	3	8.23	8.01	8.1	8	8.15	7.95	8.02	8.05	-0.12	-0.248639	0.0042002	8.27178	-2.05	0.057	0.23	-4.88
Q5T160	SYRM_HUMAN	Probable arginine--tRNA ligase, mitochondrial OS=Homo sapiens OX=9606 GN=RARS2 PE=1 SV=1	RARS2	1	3.63	3.42	3.39	3.07	3.64	3.06	3.36	3.15	-0.32	-0.660177	0.011213	3.62724	-2.05	0.057	0.23	-4.88
Q8IX12	CCAR1_HUMAN	Cell division cycle and apoptosis regulator protein 1 OS=Homo sapiens OX=9606 GN=CCAR1 PE=1 SV=2	CCAR1	21	11.33	11.32	11.3	11.38	11.28	11.34	11.3	11.48	0.08	-0.00276591	0.156387	11.4544	2.05	0.058	0.23	-4.88
P08195	4F2_HUMAN	4F2 cell-surface antigen heavy chain OS=Homo sapiens OX=9606 GN=SLC3A2 PE=1 SV=3	SLC3A2	17	12.15	11.94	11.84	11.71	11.79	11.61	12.13	11.84	-0.2	-0.410529	0.00784826	11.9076	-2.05	0.058	0.23	-4.89
Q9H9S4	CB39L_HUMAN	Calcium-binding protein 39-like OS=Homo sapiens OX=9606 GN=CAB39L PE=1 SV=3	CAB39L	1	5.7	5.51	5.52	5.38	5.46	5.25	5.52	5.13	-0.23	-0.469529	0.00843973	5.47749	-2.05	0.058	0.23	-4.89
P23368	MAOM_HUMAN	NAD-dependent malic enzyme, mitochondrial OS=Homo sapiens OX=9606 GN=ME2 PE=1 SV=1	ME2	14	11.64	11.75	11.51	11.61	11.69	11.77	11.74	11.9	0.11	-0.00428327	0.231491	11.281	2.04	0.058	0.23	-4.89
Q96S82	UBL7_HUMAN	Ubiquitin-like protein 7 OS=Homo sapiens OX=9606 GN=UBL7 PE=1 SV=2	UBL7	2	7.43	7.52	7.39	7.54	7.24	7.46	7.4	7.46	0.13	-0.00497053	0.266326	7.55591	2.04	0.058	0.23	-4.89
O75367	H2AY_HUMAN	Core histone macro-H2A.1 OS=Homo sapiens OX=9606 GN=MACROH2A1 PE=1 SV=4	MACROH2A1	15	12.46	12.47	12.39	12.5	12.41	12.53	12.44	12.63	0.11	-0.00418666	0.223692	12.7235	2.04	0.058	0.23	-4.89
P17655	CAN2_HUMAN	Calpain-2 catalytic subunit OS=Homo sapiens OX=9606 GN=CAPN2 PE=1 SV=6	CAPN2	2	4.29	4.17	4.15	4.11	4.15	3.84	4.33	4.08	-0.18	-0.368449	0.00694549	5.77252	-2.04	0.058	0.23	-4.89
P32019	I5P2_HUMAN	Type II inositol 1,4,5-trisphosphate 5-phosphatase OS=Homo sapiens OX=9606 GN=INPP5B PE=1 SV=4	INPP5B	8	9.45	9.37	9.61	9.49	9.61	9.49	9.48	9.4	-0.1	-0.204812	0.00386369	9.58904	-2.04	0.058	0.23	-4.89
P61163	ACTZ_HUMAN	Alpha-centractin OS=Homo sapiens OX=9606 GN=ACTR1A PE=1 SV=1	ACTR1A	5	9.48	9.49	9.47	9.67	9.41	9.48	9.36	9.59	0.13	-0.00502925	0.263467	9.79833	2.04	0.058	0.23	-4.89
Q92576	PHF3_HUMAN	PHD finger protein 3 OS=Homo sapiens OX=9606 GN=PHF3 PE=1 SV=3	PHF3	21	10.59	10.5	10.65	10.55	10.7	10.58	10.65	10.62	-0.09	-0.174729	0.00334513	10.7393	-2.04	0.058	0.23	-4.89
Q9Y508	RN114_HUMAN	E3 ubiquitin-protein ligase RNF114 OS=Homo sapiens OX=9606 GN=RNF114 PE=1 SV=1	RNF114	5	8.83	8.79	8.92	8.96	8.97	8.78	9.12	8.79	-0.13	-0.267075	0.00513995	8.9339	-2.04	0.058	0.23	-4.89
Q96RR4	KKCC2_HUMAN	Calcium/calmodulin-dependent protein kinase kinase 2 OS=Homo sapiens OX=9606 GN=CAMKK2 PE=1 SV=2	CAMKK2	5	8.74	8.95	8.61	8.79	8.78	8.83	8.8	9.01	0.16	-0.00639552	0.331896	8.1336	2.04	0.058	0.23	-4.9
Q9UQC2	GAB2_HUMAN	GRB2-associated-binding protein 2 OS=Homo sapiens OX=9606 GN=GAB2 PE=1 SV=1	GAB2	1	5.43	5.57	5.31	5.61	5.51	5.49	5.02	5.4	0.2	-0.00774885	0.402096	6.01652	2.04	0.058	0.23	-4.9
P79522	PRR3_HUMAN	Proline-rich protein 3 OS=Homo sapiens OX=9606 GN=PRR3 PE=1 SV=2	PRR3	1	6.05	5.73	5.64	5.61	5.85	5.61	6.05	5.61	-0.26	-0.521625	0.0101364	6.16194	-2.04	0.058	0.23	-4.9
Q8TAV0	FA76A_HUMAN	Protein FAM76A OS=Homo sapiens OX=9606 GN=FAM76A PE=2 SV=1	FAM76A	1	6.41	6.16	6.35	6.28	6.25	6.15	6.49	6.3	-0.15	-0.310139	0.00612368	6.50028	-2.04	0.058	0.23	-4.9
Q9Y6I4	UBP3_HUMAN	Ubiquitin carboxyl-terminal hydrolase 3 OS=Homo sapiens OX=9606 GN=USP3 PE=1 SV=2	USP3	4	7.13	6.87	7	6.86	7.02	6.92	7.18	7.09	-0.15	-0.297008	0.00590791	7.05061	-2.04	0.059	0.23	-4.9
Q6UB35	C1TM_HUMAN	Monofunctional C1-tetrahydrofolate synthase, mitochondrial OS=Homo sapiens OX=9606 GN=MTHFD1L PE=1 SV=1	MTHFD1L	15	11.53	11.38	11.3	11.32	11.28	11.22	11.6	11.25	-0.13	-0.273049	0.00550193	10.6153	-2.04	0.059	0.23	-4.9
P78347	GTF2I_HUMAN	General transcription factor II-I OS=Homo sapiens OX=9606 GN=GTF2I PE=1 SV=2	GTF2I	42	13.8	13.82	13.68	13.76	13.71	13.76	13.77	13.98	0.09	-0.00377031	0.18172	13.7471	2.03	0.059	0.23	-4.91
Q8N9M5	TM102_HUMAN	Transmembrane protein 102 OS=Homo sapiens OX=9606 GN=TMEM102 PE=1 SV=1	TMEM102	2	5.01	5.06	4.77	4.95	4.87	5.16	4.86	5.14	0.21	-0.00875842	0.421995	5.15941	2.03	0.059	0.23	-4.91
Q9HAS0	NJMU_HUMAN	Protein Njmu-R1 OS=Homo sapiens OX=9606 GN=C17orf75 PE=1 SV=2	C17orf75	7	9.65	9.49	9.57	9.49	9.63	9.48	9.49	9.51	-0.1	-0.195469	0.00405759	9.29827	-2.03	0.059	0.23	-4.91
Q99798	ACON_HUMAN	Aconitate hydratase, mitochondrial OS=Homo sapiens OX=9606 GN=ACO2 PE=1 SV=2	ACO2	26	12.45	12.12	12.2	12	12.34	11.98	12.49	12.35	-0.26	-0.522586	0.012038	12.3338	-2.04	0.06	0.23	-4.91
Q03519	TAP2_HUMAN	Antigen peptide transporter 2 OS=Homo sapiens OX=9606 GN=TAP2 PE=1 SV=1	TAP2	8	9.98	9.77	9.89	9.72	10.02	9.89	9.91	9.99	-0.11	-0.226702	0.00495219	10.3906	-2.03	0.059	0.23	-4.91
Q7Z4W1	DCXR_HUMAN	L-xylulose reductase OS=Homo sapiens OX=9606 GN=DCXR PE=1 SV=2	DCXR	10	10.63	10.86	10.5	10.53	10.62	10.76	10.58	11.01	0.21	-0.00965181	0.426669	10.0053	2.03	0.06	0.23	-4.91
Q9HAU5	RENT2_HUMAN	Regulator of nonsense transcripts 2 OS=Homo sapiens OX=9606 GN=UPF2 PE=1 SV=1	UPF2	13	10.34	10.38	10.33	10.44	10.39	10.48	10.37	10.47	0.08	-0.00394623	0.173722	10.2433	2.03	0.06	0.23	-4.92
P17252	KPCA_HUMAN	Protein kinase C alpha type OS=Homo sapiens OX=9606 GN=PRKCA PE=1 SV=4	PRKCA	5	9.65	9.52	9.54	9.36	9.6	9.46	9.54	9.53	-0.12	-0.24087	0.00547903	8.97128	-2.03	0.06	0.23	-4.92
Q92552	RT27_HUMAN	28S ribosomal protein S27, mitochondrial OS=Homo sapiens OX=9606 GN=MRPS27 PE=1 SV=3	MRPS27	8	10.72	10.84	10.64	10.74	10.72	10.75	10.74	10.8	0.08	-0.00367013	0.160968	10.6254	2.03	0.06	0.23	-4.92
Q9NRA8	4ET_HUMAN	Eukaryotic translation initiation factor 4E transporter OS=Homo sapiens OX=9606 GN=EIF4ENIF1 PE=1 SV=2	EIF4ENIF1	6	7.91	7.7	7.79	7.91	7.91	7.66	7.97	7.83	-0.12	-0.24396	0.00570864	8.03233	-2.02	0.06	0.23	-4.92
O43290	SNUT1_HUMAN	U4/U6.U5 tri-snRNP-associated protein 1 OS=Homo sapiens OX=9606 GN=SART1 PE=1 SV=1	SART1	30	11.89	11.75	11.78	11.79	11.79	11.73	11.8	11.73	-0.07	-0.136151	0.00319469	12.0021	-2.02	0.06	0.23	-4.92
Q96C86	DCPS_HUMAN	m7GpppX diphosphatase OS=Homo sapiens OX=9606 GN=DCPS PE=1 SV=2	DCPS	9	10.44	10.51	10.3	10.45	10.4	10.54	10.35	10.61	0.16	-0.00759739	0.323309	10.2569	2.02	0.06	0.23	-4.92
O94768	ST17B_HUMAN	Serine/threonine-protein kinase 17B OS=Homo sapiens OX=9606 GN=STK17B PE=1 SV=1	STK17B	2	7.37	7.08	7.13	6.87	7.09	6.75	7.36	7.27	-0.24	-0.499297	0.0117435	6.87877	-2.02	0.06	0.23	-4.92
Q9NRX5	SERC1_HUMAN	Serine incorporator 1 OS=Homo sapiens OX=9606 GN=SERINC1 PE=1 SV=1	SERINC1	5	9.03	9.16	9.12	9.35	8.83	9.25	8.93	9.14	0.25	-0.0123805	0.50296	9.43732	2.02	0.061	0.23	-4.93
Q96RF0	SNX18_HUMAN	Sorting nexin-18 OS=Homo sapiens OX=9606 GN=SNX18 PE=1 SV=2	SNX18	6	8.67	8.8	8.78	8.81	8.64	8.83	8.56	8.71	0.13	-0.00608025	0.256897	8.57948	2.02	0.06	0.23	-4.93
Q16540	RM23_HUMAN	39S ribosomal protein L23, mitochondrial OS=Homo sapiens OX=9606 GN=MRPL23 PE=1 SV=1	MRPL23	2	7.66	7.8	7.61	7.7	7.62	7.75	7.59	7.84	0.15	-0.00737895	0.311729	7.65657	2.02	0.06	0.23	-4.93
O75531	BAF_HUMAN	Barrier-to-autointegration factor OS=Homo sapiens OX=9606 GN=BANF1 PE=1 SV=1	BANF1	2	9.2	9.01	9.11	9.07	9.14	8.88	9.35	9.17	-0.17	-0.345782	0.00819157	9.40792	-2.02	0.06	0.23	-4.93
Q96G46	DUS3L_HUMAN	tRNA-dihydrouridine(47) synthase [NAD(P)(+)]-like OS=Homo sapiens OX=9606 GN=DUS3L PE=1 SV=2	DUS3L	10	9.91	9.95	9.79	9.95	9.71	9.85	9.88	9.97	0.1	-0.00510196	0.214899	9.75011	2.02	0.06	0.23	-4.93
O15511	ARPC5_HUMAN	Actin-related protein 2/3 complex subunit 5 OS=Homo sapiens OX=9606 GN=ARPC5 PE=1 SV=3	ARPC5	7	10.76	10.84	10.83	10.85	10.76	10.87	10.72	10.83	0.08	-0.00381618	0.160152	10.6539	2.02	0.06	0.23	-4.93
P61106	RAB14_HUMAN	Ras-related protein Rab-14 OS=Homo sapiens OX=9606 GN=RAB14 PE=1 SV=4	RAB14	10	11.8	11.68	11.71	11.66	11.66	11.67	11.73	11.64	-0.07	-0.134274	0.00321201	11.6639	-2.02	0.06	0.23	-4.93
Q96B70	LENG9_HUMAN	Leukocyte receptor cluster member 9 OS=Homo sapiens OX=9606 GN=LENG9 PE=2 SV=2	LENG9	1	3.68	4	3.81	3.93	3.89	4.04	3.74	4.15	0.25	-0.012285	0.506638	4.17158	2.02	0.061	0.23	-4.93
Q9H6E5	STPAP_HUMAN	Speckle targeted PIP5K1A-regulated poly(A) polymerase OS=Homo sapiens OX=9606 GN=TUT1 PE=1 SV=2	TUT1	7	8.57	8.22	8.26	8.31	8.25	8.12	8.49	8.27	-0.16	-0.336405	0.00820232	8.58784	-2.02	0.061	0.23	-4.93
P49757	NUMB_HUMAN	Protein numb homolog OS=Homo sapiens OX=9606 GN=NUMB PE=1 SV=2	NUMB	6	8.31	8.21	8.28	8.09	8.33	8.25	8.24	8.24	-0.09	-0.192429	0.00472957	8.39952	-2.02	0.061	0.23	-4.93
Q9BWT1	CDCA7_HUMAN	Cell division cycle-associated protein 7 OS=Homo sapiens OX=9606 GN=CDCA7 PE=1 SV=1	CDCA7	1	4.45	4.05	4.6	4.63	4.44	4.44	5.4	4.2	-0.39	-0.803853	0.0197622	4.78785	-2.02	0.061	0.23	-4.93
Q9H0B6	KLC2_HUMAN	Kinesin light chain 2 OS=Homo sapiens OX=9606 GN=KLC2 PE=1 SV=1	KLC2	6	8.03	8.13	8.02	8.08	7.83	8.1	8.11	8.17	0.12	-0.00618936	0.251231	8.4925	2.02	0.061	0.23	-4.93
Q5VYS8	TUT7_HUMAN	Terminal uridylyltransferase 7 OS=Homo sapiens OX=9606 GN=TUT7 PE=1 SV=1	TUT7	4	6.73	6.89	6.84	6.86	6.81	7.07	6.73	6.86	0.14	-0.00726441	0.293798	6.82398	2.02	0.061	0.23	-4.93
Q7L2E3	DHX30_HUMAN	ATP-dependent RNA helicase DHX30 OS=Homo sapiens OX=9606 GN=DHX30 PE=1 SV=1	DHX30	24	11.73	11.73	11.58	11.81	11.56	11.71	11.77	11.78	0.1	-0.00513556	0.206029	11.3239	2.02	0.061	0.23	-4.93
P46379	BAG6_HUMAN	Large proline-rich protein BAG6 OS=Homo sapiens OX=9606 GN=BAG6 PE=1 SV=2	BAG6	14	10.74	10.59	10.66	10.72	10.62	10.53	10.87	10.63	-0.11	-0.217726	0.00547706	11.0184	-2.02	0.061	0.23	-4.94
O75937	DNJC8_HUMAN	DnaJ homolog subfamily C member 8 OS=Homo sapiens OX=9606 GN=DNAJC8 PE=1 SV=2	DNAJC8	8	11.48	11.48	11.37	11.51	11.39	11.47	11.46	11.6	0.09	-0.00449953	0.178618	11.8363	2.02	0.061	0.23	-4.94
Q9H0U6	RM18_HUMAN	39S ribosomal protein L18, mitochondrial OS=Homo sapiens OX=9606 GN=MRPL18 PE=1 SV=1	MRPL18	2	4.91	5.39	5.06	5.32	5.3	5.47	5.35	5.44	0.25	-0.0128521	0.50498	5.20273	2.02	0.061	0.23	-4.94
Q9UI15	TAGL3_HUMAN	Transgelin-3 OS=Homo sapiens OX=9606 GN=TAGLN3 PE=1 SV=2	TAGLN3	1	7.04	6.67	7.03	7.01	7.19	6.82	7.48	7.19	-0.26	-0.536156	0.0138229	7.1888	-2.01	0.061	0.23	-4.94
O00750	P3C2B_HUMAN	Phosphatidylinositol 4-phosphate 3-kinase C2 domain-containing subunit beta OS=Homo sapiens OX=9606 GN=PIK3C2B PE=1 SV=2	PIK3C2B	8	8.8	8.63	8.69	8.32	8.65	8.54	8.62	8.66	-0.15	-0.317171	0.00837151	8.06551	-2.01	0.061	0.24	-4.94
Q13907	IDI1_HUMAN	Isopentenyl-diphosphate Delta-isomerase 1 OS=Homo sapiens OX=9606 GN=IDI1 PE=1 SV=2	IDI1	6	10.18	10.06	10.55	10.33	10.39	10.22	10.28	10.12	-0.16	-0.334306	0.0092041	10.0631	-2.01	0.062	0.24	-4.95
Q9Y216	MTMR7_HUMAN	Myotubularin-related protein 7 OS=Homo sapiens OX=9606 GN=MTMR7 PE=1 SV=3	MTMR7	1	4.51	4.7	4.31	4.68	4.29	4.64	4.47	4.65	0.28	-0.0157452	0.566778	4.4945	2.01	0.062	0.24	-4.95
Q9H1A4	APC1_HUMAN	Anaphase-promoting complex subunit 1 OS=Homo sapiens OX=9606 GN=ANAPC1 PE=1 SV=1	ANAPC1	8	9.46	9.58	9.5	9.5	9.36	9.56	9.46	9.54	0.1	-0.00567062	0.203927	9.42473	2.01	0.062	0.24	-4.95
Q13620	CUL4B_HUMAN	Cullin-4B OS=Homo sapiens OX=9606 GN=CUL4B PE=1 SV=4	CUL4B	15	10.08	10.19	10.07	10.08	10.08	10.17	10.07	10.23	0.09	-0.00521602	0.186858	10.3006	2.01	0.062	0.24	-4.95
P30048	PRDX3_HUMAN	Thioredoxin-dependent peroxide reductase, mitochondrial OS=Homo sapiens OX=9606 GN=PRDX3 PE=1 SV=3	PRDX3	8	12.52	12.59	12.4	12.45	12.48	12.55	12.44	12.58	0.08	-0.00467346	0.16297	12.5879	2	0.063	0.24	-4.96
O60234	GMFG_HUMAN	Glia maturation factor gamma OS=Homo sapiens OX=9606 GN=GMFG PE=1 SV=1	GMFG	5	11.08	10.98	11.26	10.93	11.15	10.99	10.81	10.65	-0.19	-0.38356	0.0114035	10.9387	-2	0.063	0.24	-4.96
P25788	PSA3_HUMAN	Proteasome subunit alpha type-3 OS=Homo sapiens OX=9606 GN=PSMA3 PE=1 SV=2	PSMA3	13	12.31	12.23	12.2	12.19	12.27	12.21	12.34	12.24	-0.07	-0.134778	0.00395128	12.2909	-2	0.063	0.24	-4.96
Q8IVS2	FABD_HUMAN	Malonyl-CoA-acyl carrier protein transacylase, mitochondrial OS=Homo sapiens OX=9606 GN=MCAT PE=1 SV=2	MCAT	5	8.63	8.46	8.59	8.51	8.62	8.52	8.7	8.6	-0.11	-0.233755	0.00695917	8.58045	-2	0.063	0.24	-4.97
Q9UKR5	ERG28_HUMAN	Ergosterol biosynthetic protein 28 homolog OS=Homo sapiens OX=9606 GN=ERG28 PE=1 SV=1	ERG28	3	8.28	8.5	8.48	8.39	8.37	8.57	8.22	8.65	0.19	-0.011961	0.400724	8.65907	2	0.063	0.24	-4.97
O14786	NRP1_HUMAN	Neuropilin-1 OS=Homo sapiens OX=9606 GN=NRP1 PE=1 SV=3	NRP1	1	2.91	3.2	2.37	3.29	3.31	3.3	3.18	3.66	0.42	-0.0260282	0.863269	4.02084	2	0.063	0.24	-4.97
Q96QC0	PP1RA_HUMAN	Serine/threonine-protein phosphatase 1 regulatory subunit 10 OS=Homo sapiens OX=9606 GN=PPP1R10 PE=1 SV=1	PPP1R10	16	10.37	10.34	10.24	10.32	10.16	10.39	10.29	10.36	0.09	-0.00552316	0.179997	10.4312	1.99	0.064	0.24	-4.97
P13984	T2FB_HUMAN	General transcription factor IIF subunit 2 OS=Homo sapiens OX=9606 GN=GTF2F2 PE=1 SV=2	GTF2F2	9	10.54	10.57	10.34	10.48	10.35	10.44	10.45	10.6	0.1	-0.0065459	0.212858	10.6589	1.99	0.064	0.24	-4.97
Q01664	TFAP4_HUMAN	Transcription factor AP-4 OS=Homo sapiens OX=9606 GN=TFAP4 PE=1 SV=2	TFAP4	3	8.19	7.84	7.82	7.86	8.04	7.86	8.53	7.98	-0.26	-0.536429	0.0167788	7.96286	-1.99	0.064	0.24	-4.97
Q15084	PDIA6_HUMAN	Protein disulfide-isomerase A6 OS=Homo sapiens OX=9606 GN=PDIA6 PE=1 SV=1	PDIA6	14	12.51	12.3	12.28	12.21	12.31	12.19	12.47	12.39	-0.12	-0.246263	0.00761917	12.1078	-1.99	0.064	0.24	-4.97
Q9P209	CEP72_HUMAN	Centrosomal protein of 72 kDa OS=Homo sapiens OX=9606 GN=CEP72 PE=1 SV=2	CEP72	1	8.56	8.62	8.24	8.53	8.31	8.44	8.56	8.69	0.15	-0.00967967	0.311409	8.43316	1.99	0.064	0.24	-4.98
Q8TF72	SHRM3_HUMAN	Protein Shroom3 OS=Homo sapiens OX=9606 GN=SHROOM3 PE=1 SV=2	SHROOM3	4	6.96	6.67	7.21	7.1	7.12	6.99	7.05	6.61	-0.24	-0.503915	0.0156986	6.98341	-1.99	0.064	0.24	-4.98
Q9HD42	CHM1A_HUMAN	Charged multivesicular body protein 1a OS=Homo sapiens OX=9606 GN=CHMP1A PE=1 SV=1	CHMP1A	5	9.76	9.61	9.72	9.71	9.67	9.53	9.73	9.67	-0.09	-0.183351	0.00571681	9.93079	-1.99	0.064	0.24	-4.98
Q92930	RAB8B_HUMAN	Ras-related protein Rab-8B OS=Homo sapiens OX=9606 GN=RAB8B PE=1 SV=2	RAB8B	2	8.61	8.52	8.49	8.11	8.44	8.23	8.3	8.21	-0.19	-0.395793	0.0123429	8.22107	-1.99	0.064	0.24	-4.98
P18846	ATF1_HUMAN	Cyclic AMP-dependent transcription factor ATF-1 OS=Homo sapiens OX=9606 GN=ATF1 PE=1 SV=2	ATF1	2	7.95	7.54	7.58	7.53	7.64	7.41	7.94	7.68	-0.24	-0.487756	0.0153057	7.92179	-1.99	0.064	0.24	-4.98
Q5TC84	OGRL1_HUMAN	Opioid growth factor receptor-like protein 1 OS=Homo sapiens OX=9606 GN=OGFRL1 PE=2 SV=1	OGFRL1	1	8.42	8.48	8.37	8.46	8.42	8.43	8.31	8.5	0.08	-0.00543656	0.174095	8.49231	1.99	0.064	0.24	-4.98
P05166	PCCB_HUMAN	Propionyl-CoA carboxylase beta chain, mitochondrial OS=Homo sapiens OX=9606 GN=PCCB PE=1 SV=3	PCCB	12	9.95	10.18	9.76	9.79	9.99	10.01	9.85	10.38	0.2	-0.0133302	0.417683	10.0147	1.99	0.064	0.24	-4.98
P42892	ECE1_HUMAN	Endothelin-converting enzyme 1 OS=Homo sapiens OX=9606 GN=ECE1 PE=1 SV=2	ECE1	1	6.25	5.87	6.69	6.14	6.33	6.23	6.08	5.99	-0.28	-0.575452	0.0180506	5.67071	-1.99	0.064	0.24	-4.98
Q9H165	BC11A_HUMAN	B-cell lymphoma/leukemia 11A OS=Homo sapiens OX=9606 GN=BCL11A PE=1 SV=2	BCL11A	6	8.86	8.91	9.16	8.65	8.97	8.76	8.67	8.48	-0.21	-0.440237	0.01404	8.96842	-1.99	0.064	0.24	-4.98
P83111	LACTB_HUMAN	Serine beta-lactamase-like protein LACTB, mitochondrial OS=Homo sapiens OX=9606 GN=LACTB PE=1 SV=2	LACTB	1	3.78	4.44	3.52	3.81	3.22	4.1	4.3	5.37	0.72	-0.0496101	1.49627	4.14514	1.99	0.065	0.24	-4.98
Q9BRX2	PELO_HUMAN	Protein pelota homolog OS=Homo sapiens OX=9606 GN=PELO PE=1 SV=2	PELO	6	9.01	8.81	8.96	8.85	9.04	8.92	8.87	8.81	-0.12	-0.246025	0.0078096	8.71941	-1.99	0.064	0.24	-4.98
O75410	TACC1_HUMAN	Transforming acidic coiled-coil-containing protein 1 OS=Homo sapiens OX=9606 GN=TACC1 PE=1 SV=2	TACC1	6	6.51	6.73	6.55	6.88	6.44	6.63	6.44	6.42	0.18	-0.0119711	0.373994	6.67975	1.99	0.064	0.24	-4.98
Q9P2E9	RRBP1_HUMAN	Ribosome-binding protein 1 OS=Homo sapiens OX=9606 GN=RRBP1 PE=1 SV=5	RRBP1	48	13.26	13.17	13.25	13.01	13.28	13.17	13.3	13.23	-0.13	-0.263839	0.00849199	12.6573	-1.99	0.064	0.24	-4.98
Q9BQE3	TBA1C_HUMAN	Tubulin alpha-1C chain OS=Homo sapiens OX=9606 GN=TUBA1C PE=1 SV=1	TUBA1C	2	8.61	8.53	8.62	8.58	8.61	8.43	8.68	8.53	-0.11	-0.229941	0.00741744	8.73862	-1.99	0.064	0.24	-4.98
P28907	CD38_HUMAN	ADP-ribosyl cyclase/cyclic ADP-ribose hydrolase 1 OS=Homo sapiens OX=9606 GN=CD38 PE=1 SV=2	CD38	9	10.04	10.11	9.89	9.99	10.03	10.15	9.87	10.29	0.18	-0.0121533	0.37071	10.4088	1.99	0.064	0.24	-4.98
Q14643	ITPR1_HUMAN	Inositol 1,4,5-trisphosphate receptor type 1 OS=Homo sapiens OX=9606 GN=ITPR1 PE=1 SV=3	ITPR1	2	6.95	7.22	6.83	7.12	7.01	7.27	6.82	7.5	0.38	-0.025667	0.780663	5.78109	1.99	0.065	0.24	-4.98
Q9BVI4	NOC4L_HUMAN	Nucleolar complex protein 4 homolog OS=Homo sapiens OX=9606 GN=NOC4L PE=1 SV=1	NOC4L	8	9.57	9.74	9.49	9.56	9.51	9.59	9.61	9.7	0.1	-0.00685101	0.208171	9.38772	1.99	0.065	0.24	-4.99
Q15056	IF4H_HUMAN	Eukaryotic translation initiation factor 4H OS=Homo sapiens OX=9606 GN=EIF4H PE=1 SV=5	EIF4H	5	9.57	9.47	9.6	9.53	9.56	9.44	9.5	9.28	-0.13	-0.262285	0.00867511	9.59125	-1.98	0.065	0.24	-4.99
Q99943	PLCA_HUMAN	1-acyl-sn-glycerol-3-phosphate acyltransferase alpha OS=Homo sapiens OX=9606 GN=AGPAT1 PE=1 SV=2	AGPAT1	2	6.49	6.54	6.26	6.47	6.31	6.52	6.22	6.47	0.18	-0.0122367	0.369211	6.48839	1.98	0.065	0.24	-4.99
A6NFI3	ZN316_HUMAN	Zinc finger protein 316 OS=Homo sapiens OX=9606 GN=ZNF316 PE=1 SV=1	ZNF316	1	6.21	6.18	5.77	6.1	6.15	6.22	6.05	6.57	0.22	-0.0152946	0.459624	6.13732	1.98	0.065	0.24	-4.99
Q96JM7	LMBL3_HUMAN	Lethal(3)malignant brain tumor-like protein 3 OS=Homo sapiens OX=9606 GN=L3MBTL3 PE=1 SV=2	L3MBTL3	5	8.22	8.34	8.19	8.34	8.26	8.33	8.39	8.49	0.11	-0.0079029	0.237439	8.50549	1.98	0.065	0.24	-4.99
Q9Y4C8	RBM19_HUMAN	Probable RNA-binding protein 19 OS=Homo sapiens OX=9606 GN=RBM19 PE=1 SV=3	RBM19	9	9.61	9.69	9.28	9.53	9.23	9.43	9.58	9.73	0.17	-0.0120387	0.358976	9.55406	1.98	0.065	0.24	-4.99
Q12968	NFAC3_HUMAN	Nuclear factor of activated T-cells, cytoplasmic 3 OS=Homo sapiens OX=9606 GN=NFATC3 PE=1 SV=1	NFATC3	2	7.01	6.74	6.77	6.53	6.73	6.49	7.02	6.91	-0.21	-0.439815	0.0149316	6.95121	-1.98	0.065	0.24	-4.99
Q13496	MTM1_HUMAN	Myotubularin OS=Homo sapiens OX=9606 GN=MTM1 PE=1 SV=2	MTM1	5	9.24	9.23	9.37	9.16	9.36	9.22	9.25	9.22	-0.1	-0.211851	0.00723826	8.88045	-1.98	0.065	0.24	-5
O60231	DHX16_HUMAN	Pre-mRNA-splicing factor ATP-dependent RNA helicase DHX16 OS=Homo sapiens OX=9606 GN=DHX16 PE=1 SV=2	DHX16	12	9.74	9.71	9.63	9.83	9.55	9.86	9.81	9.74	0.1	-0.00729603	0.21298	9.75265	1.98	0.065	0.24	-5
Q9H6R4	NOL6_HUMAN	Nucleolar protein 6 OS=Homo sapiens OX=9606 GN=NOL6 PE=1 SV=2	NOL6	13	10.92	10.94	10.64	10.84	10.66	10.82	10.84	10.9	0.11	-0.00784362	0.228174	10.6767	1.98	0.065	0.24	-5
Q92572	AP3S1_HUMAN	AP-3 complex subunit sigma-1 OS=Homo sapiens OX=9606 GN=AP3S1 PE=1 SV=1	AP3S1	6	9.84	9.96	9.94	9.94	9.82	9.89	9.82	9.97	0.08	-0.00597766	0.173541	10.0253	1.98	0.065	0.24	-5
P49662	CASP4_HUMAN	Caspase-4 OS=Homo sapiens OX=9606 GN=CASP4 PE=1 SV=1	CASP4	4	8.16	8.02	8.2	8.16	8.19	8	8.2	8.04	-0.14	-0.280119	0.00967645	7.83713	-1.98	0.065	0.24	-5
Q96Q05	TPPC9_HUMAN	Trafficking protein particle complex subunit 9 OS=Homo sapiens OX=9606 GN=TRAPPC9 PE=1 SV=2	TRAPPC9	3	6.43	6.56	6.6	6.51	6.49	6.76	6.42	6.66	0.13	-0.00966594	0.278531	6.66397	1.98	0.065	0.24	-5
Q8IY18	SMC5_HUMAN	Structural maintenance of chromosomes protein 5 OS=Homo sapiens OX=9606 GN=SMC5 PE=1 SV=2	SMC5	10	9.76	9.81	9.74	9.84	9.76	9.87	9.8	9.86	0.08	-0.00565213	0.162299	9.87737	1.98	0.066	0.24	-5
Q9UPU5	UBP24_HUMAN	Ubiquitin carboxyl-terminal hydrolase 24 OS=Homo sapiens OX=9606 GN=USP24 PE=1 SV=3	USP24	28	10.86	10.79	10.76	10.72	10.84	10.7	10.83	10.8	-0.07	-0.148747	0.00519417	10.9693	-1.98	0.066	0.24	-5
Q96SZ6	CK5P1_HUMAN	Mitochondrial tRNA methylthiotransferase CDK5RAP1 OS=Homo sapiens OX=9606 GN=CDK5RAP1 PE=1 SV=2	CDK5RAP1	4	6.69	6.54	6.67	6.49	6.6	6.5	6.66	6.6	-0.12	-0.254033	0.00888396	6.70059	-1.98	0.066	0.24	-5
Q9NX24	NHP2_HUMAN	H/ACA ribonucleoprotein complex subunit 2 OS=Homo sapiens OX=9606 GN=NHP2 PE=1 SV=1	NHP2	4	10.56	10.72	10.35	10.39	10.37	10.56	10.41	10.56	0.13	-0.00977766	0.279516	10.3264	1.98	0.066	0.24	-5
A2RRP1	NBAS_HUMAN	NBAS subunit of NRZ tethering complex OS=Homo sapiens OX=9606 GN=NBAS PE=1 SV=2	NBAS	14	9.72	9.77	9.59	9.62	9.53	9.66	9.52	9.7	0.09	-0.00683988	0.194302	9.8569	1.98	0.066	0.24	-5
Q13588	GRAP_HUMAN	GRB2-related adapter protein OS=Homo sapiens OX=9606 GN=GRAP PE=1 SV=1	GRAP	3	6.58	6.61	6.88	6.51	6.81	6.55	6.7	6.52	-0.2	-0.406308	0.0143939	7.42938	-1.98	0.066	0.24	-5
Q9BUW7	BBLN_HUMAN	Bublin coiled-coil protein OS=Homo sapiens OX=9606 GN=BBLN PE=1 SV=1	BBLN	2	6.59	6.93	6.51	6.88	6.71	6.89	7.11	7.11	0.22	-0.0165913	0.46373	6.94973	1.97	0.066	0.25	-5.01
Q13542	4EBP2_HUMAN	Eukaryotic translation initiation factor 4E-binding protein 2 OS=Homo sapiens OX=9606 GN=EIF4EBP2 PE=1 SV=1	EIF4EBP2	3	7.77	8	8.02	8.36	7.79	7.99	7.98	7.98	0.19	-0.0143078	0.399567	8.07119	1.97	0.066	0.25	-5.01
Q13162	PRDX4_HUMAN	Peroxiredoxin-4 OS=Homo sapiens OX=9606 GN=PRDX4 PE=1 SV=1	PRDX4	6	11.77	12.04	11.65	11.7	11.65	11.91	11.46	11.67	0.2	-0.0152609	0.412829	11.3041	1.98	0.066	0.25	-5.01
P85037	FOXK1_HUMAN	Forkhead box protein K1 OS=Homo sapiens OX=9606 GN=FOXK1 PE=1 SV=1	FOXK1	13	10.34	10.14	10.07	9.99	10.17	9.98	10.29	10.22	-0.13	-0.278835	0.0100233	10.0748	-1.97	0.066	0.25	-5.01
A6NDG6	PGP_HUMAN	Glycerol-3-phosphate phosphatase OS=Homo sapiens OX=9606 GN=PGP PE=1 SV=1	PGP	9	9.4	9.49	9.39	9.48	9.33	9.44	9.34	9.44	0.1	-0.00730443	0.201274	9.81544	1.97	0.066	0.25	-5.01
P55884	EIF3B_HUMAN	Eukaryotic translation initiation factor 3 subunit B OS=Homo sapiens OX=9606 GN=EIF3B PE=1 SV=3	EIF3B	22	12.31	12.2	12.15	12.13	12.19	12.01	12.3	12.25	-0.09	-0.192043	0.00697859	12.2021	-1.97	0.066	0.25	-5.01
Q96CW1	AP2M1_HUMAN	AP-2 complex subunit mu OS=Homo sapiens OX=9606 GN=AP2M1 PE=1 SV=2	AP2M1	12	11.36	11.4	11.39	11.47	11.33	11.41	11.3	11.4	0.07	-0.00567315	0.155563	11.3075	1.97	0.066	0.25	-5.01
Q9UFN0	NPS3A_HUMAN	Protein NipSnap homolog 3A OS=Homo sapiens OX=9606 GN=NIPSNAP3A PE=1 SV=2	NIPSNAP3A	5	9.48	9.74	9.42	9.53	9.5	9.73	9.43	9.98	0.29	-0.0232279	0.601234	9.67639	1.97	0.067	0.25	-5.01
Q9Y5N6	ORC6_HUMAN	Origin recognition complex subunit 6 OS=Homo sapiens OX=9606 GN=ORC6 PE=1 SV=1	ORC6	4	7.21	7.19	7.51	7.4	7.42	7.27	7.57	6.82	-0.26	-0.53473	0.0202099	7.58673	-1.97	0.067	0.25	-5.02
Q15382	RHEB_HUMAN	GTP-binding protein Rheb OS=Homo sapiens OX=9606 GN=RHEB PE=1 SV=1	RHEB	7	10.26	10.1	10.09	10.18	10.17	10.05	10.27	10.08	-0.09	-0.194735	0.00731768	10.0622	-1.97	0.067	0.25	-5.02
P52630	STAT2_HUMAN	Signal transducer and activator of transcription 2 OS=Homo sapiens OX=9606 GN=STAT2 PE=1 SV=1	STAT2	2	5.92	5.94	6.15	6.32	6.15	6.44	5.77	6.24	0.23	-0.0184835	0.487203	6.23501	1.97	0.067	0.25	-5.02
Q13451	FKBP5_HUMAN	Peptidyl-prolyl cis-trans isomerase FKBP5 OS=Homo sapiens OX=9606 GN=FKBP5 PE=1 SV=2	FKBP5	21	12.8	12.7	12.74	12.59	12.75	12.65	12.68	12.7	-0.08	-0.173282	0.00660377	12.1732	-1.96	0.067	0.25	-5.02
P27708	PYR1_HUMAN	CAD protein OS=Homo sapiens OX=9606 GN=CAD PE=1 SV=3	CAD	64	13.24	13.26	13.11	13.26	13.15	13.22	13.23	13.31	0.08	-0.00601339	0.157504	13.1565	1.96	0.067	0.25	-5.02
Q8WUR7	CO040_HUMAN	UPF0235 protein C15orf40 OS=Homo sapiens OX=9606 GN=C15orf40 PE=1 SV=2	C15orf40	2	7.59	7.48	7.51	7.69	7.46	7.67	7.37	7.59	0.13	-0.0102193	0.267328	7.46484	1.96	0.067	0.25	-5.02
P52948	NUP98_HUMAN	Nuclear pore complex protein Nup98-Nup96 OS=Homo sapiens OX=9606 GN=NUP98 PE=1 SV=4	NUP98	29	12	11.99	11.96	12.08	11.94	11.99	11.96	12.04	0.06	-0.00482657	0.125492	11.9708	1.96	0.067	0.25	-5.02
Q9BRF8	CPPED_HUMAN	Serine/threonine-protein phosphatase CPPED1 OS=Homo sapiens OX=9606 GN=CPPED1 PE=1 SV=3	CPPED1	4	8.71	8.53	8.58	8.27	8.75	8.52	8.53	8.52	-0.18	-0.375178	0.01452	8.75074	-1.96	0.067	0.25	-5.03
Q9UBH6	XPR1_HUMAN	Xenotropic and polytropic retrovirus receptor 1 OS=Homo sapiens OX=9606 GN=XPR1 PE=1 SV=1	XPR1	1	4.54	4.82	4.91	5.03	4.76	5.1	4.94	5.11	0.23	-0.0185522	0.478555	4.95094	1.96	0.067	0.25	-5.03
O15160	RPAC1_HUMAN	DNA-directed RNA polymerases I and III subunit RPAC1 OS=Homo sapiens OX=9606 GN=POLR1C PE=1 SV=1	POLR1C	5	9.43	9.52	9.25	9.37	9.29	9.37	9.4	9.53	0.11	-0.00857964	0.220669	9.35403	1.96	0.067	0.25	-5.03
O14832	PAHX_HUMAN	Phytanoyl-CoA dioxygenase, peroxisomal OS=Homo sapiens OX=9606 GN=PHYH PE=1 SV=1	PHYH	1	5.55	6.06	5.85	5.88	5.89	5.93	5.42	5.85	0.25	-0.0206159	0.52955	5.5405	1.96	0.068	0.25	-5.03
O14976	GAK_HUMAN	Cyclin-G-associated kinase OS=Homo sapiens OX=9606 GN=GAK PE=1 SV=2	GAK	8	8.65	8.53	8.6	8.61	8.66	8.48	8.65	8.59	-0.09	-0.178261	0.00696775	9.08313	-1.96	0.068	0.25	-5.03
P29692	EF1D_HUMAN	Elongation factor 1-delta OS=Homo sapiens OX=9606 GN=EEF1D PE=1 SV=5	EEF1D	15	12.31	12.1	12.13	12.14	12.13	12.01	12.53	12.23	-0.15	-0.317127	0.0125716	12.0984	-1.96	0.068	0.25	-5.03
P53708	ITA8_HUMAN	Integrin alpha-8 OS=Homo sapiens OX=9606 GN=ITGA8 PE=1 SV=3	ITGA8	4	9.44	9.72	9.4	9.69	9.31	9.67	9.38	9.71	0.31	-0.0263873	0.655424	7.78276	1.96	0.068	0.25	-5.03
P46063	RECQ1_HUMAN	ATP-dependent DNA helicase Q1 OS=Homo sapiens OX=9606 GN=RECQL PE=1 SV=3	RECQL	22	11.82	11.89	11.97	12.01	11.92	11.95	11.77	11.97	0.09	-0.00710582	0.1793	12.0959	1.96	0.068	0.25	-5.03
Q14517	FAT1_HUMAN	Protocadherin Fat 1 OS=Homo sapiens OX=9606 GN=FAT1 PE=1 SV=2	FAT1	1	6.97	6.89	7.48	7.08	6.87	6.73	6.88	6.29	-0.3	-0.628795	0.0249678	6.12311	-1.96	0.068	0.25	-5.03
Q8NEB9	PK3C3_HUMAN	Phosphatidylinositol 3-kinase catalytic subunit type 3 OS=Homo sapiens OX=9606 GN=PIK3C3 PE=1 SV=1	PIK3C3	17	10.33	10.42	10.1	10.33	10.18	10.29	10.36	10.36	0.11	-0.00878675	0.220487	10.7922	1.96	0.068	0.25	-5.03
Q96BM9	ARL8A_HUMAN	ADP-ribosylation factor-like protein 8A OS=Homo sapiens OX=9606 GN=ARL8A PE=1 SV=1	ARL8A	1	6.17	6.39	6	6.1	6.04	6.43	5.92	6.17	0.24	-0.0197641	0.495857	5.73586	1.96	0.068	0.25	-5.03
O15164	TIF1A_HUMAN	Transcription intermediary factor 1-alpha OS=Homo sapiens OX=9606 GN=TRIM24 PE=1 SV=3	TRIM24	14	9.89	10	9.99	10.13	10.02	10.08	9.98	10	0.08	-0.00705221	0.175168	10.0696	1.96	0.068	0.25	-5.04
P55854	SUMO3_HUMAN	Small ubiquitin-related modifier 3 OS=Homo sapiens OX=9606 GN=SUMO3 PE=1 SV=2	SUMO3	1	7.65	7.47	7.54	7.42	7.65	7.38	7.72	7.67	-0.16	-0.329299	0.0134213	8.16301	-1.95	0.068	0.25	-5.04
Q9UJK0	TSR3_HUMAN	18S rRNA aminocarboxypropyltransferase OS=Homo sapiens OX=9606 GN=TSR3 PE=1 SV=1	TSR3	1	4.65	4.52	4.29	4.89	4.1	4.55	4.67	4.77	0.26	-0.0221593	0.540543	5.0415	1.95	0.069	0.25	-5.04
P45880	VDAC2_HUMAN	Voltage-dependent anion-selective channel protein 2 OS=Homo sapiens OX=9606 GN=VDAC2 PE=1 SV=2	VDAC2	14	12.98	13.09	12.78	12.81	12.85	12.94	12.9	13.11	0.11	-0.00948088	0.231075	12.8052	1.95	0.069	0.25	-5.04
Q16401	PSMD5_HUMAN	26S proteasome non-ATPase regulatory subunit 5 OS=Homo sapiens OX=9606 GN=PSMD5 PE=1 SV=3	PSMD5	5	6.63	6.63	6.62	6.57	6.53	6.06	6.69	6.5	-0.18	-0.373177	0.0153308	7.98243	-1.95	0.069	0.25	-5.04
Q9UKM9	RALY_HUMAN	RNA-binding protein Raly OS=Homo sapiens OX=9606 GN=RALY PE=1 SV=1	RALY	13	11.37	11.35	11.33	11.41	11.35	11.39	11.33	11.43	0.05	-0.00454985	0.110562	11.6027	1.95	0.069	0.25	-5.04
O14880	MGST3_HUMAN	Microsomal glutathione S-transferase 3 OS=Homo sapiens OX=9606 GN=MGST3 PE=1 SV=1	MGST3	5	10.02	10.28	10.13	9.94	10.13	10.23	9.78	10.23	0.16	-0.0135989	0.326201	9.31375	1.95	0.069	0.25	-5.04
O60216	RAD21_HUMAN	Double-strand-break repair protein rad21 homolog OS=Homo sapiens OX=9606 GN=RAD21 PE=1 SV=2	RAD21	21	11.08	10.91	11.19	11.1	11.2	11.03	11.14	11.14	-0.11	-0.219487	0.00927942	11.1846	-1.95	0.069	0.25	-5.05
Q9H4I3	TRABD_HUMAN	TraB domain-containing protein OS=Homo sapiens OX=9606 GN=TRABD PE=1 SV=1	TRABD	4	8.5	8.27	8.34	8.21	8.3	7.96	8.72	8.2	-0.31	-0.640991	0.0279252	8.14857	-1.95	0.07	0.25	-5.05
Q68CQ1	MROH7_HUMAN	Maestro heat-like repeat-containing protein family member 7 OS=Homo sapiens OX=9606 GN=MROH7 PE=2 SV=4	MROH7	1	3.92	3.8	3.66	3.65	4.05	3.28	3.8	3.37	-0.33	-0.697016	0.0295343	3.45942	-1.95	0.069	0.25	-5.05
Q9ULL5	PRR12_HUMAN	Proline-rich protein 12 OS=Homo sapiens OX=9606 GN=PRR12 PE=1 SV=3	PRR12	8	8.39	8.59	8.51	8.6	8.53	8.61	8.61	8.65	0.1	-0.00923433	0.21755	8.57016	1.95	0.069	0.25	-5.05
Q13526	PIN1_HUMAN	Peptidyl-prolyl cis-trans isomerase NIMA-interacting 1 OS=Homo sapiens OX=9606 GN=PIN1 PE=1 SV=1	PIN1	3	9.5	9.62	9.64	9.77	9.56	9.7	9.52	9.59	0.11	-0.00997446	0.234857	9.84861	1.95	0.069	0.25	-5.05
Q13129	RLF_HUMAN	Zinc finger protein Rlf OS=Homo sapiens OX=9606 GN=RLF PE=1 SV=2	RLF	4	8.34	8.24	8.45	8.2	8.56	8.29	8.36	8.38	-0.15	-0.311042	0.0132507	8.38693	-1.95	0.069	0.25	-5.05
Q01543	FLI1_HUMAN	Friend leukemia integration 1 transcription factor OS=Homo sapiens OX=9606 GN=FLI1 PE=1 SV=1	FLI1	8	8.7	8.74	8.65	8.92	8.63	8.78	8.89	9.11	0.17	-0.0153389	0.357949	8.64113	1.95	0.069	0.25	-5.05
Q05209	PTN12_HUMAN	Tyrosine-protein phosphatase non-receptor type 12 OS=Homo sapiens OX=9606 GN=PTPN12 PE=1 SV=3	PTPN12	3	6.35	6.27	6.46	6.32	6.6	6.33	6.6	6.4	-0.17	-0.354351	0.0152004	6.47853	-1.95	0.069	0.25	-5.05
P48960	AGRE5_HUMAN	Adhesion G protein-coupled receptor E5 OS=Homo sapiens OX=9606 GN=ADGRE5 PE=1 SV=4	ADGRE5	6	9.66	9.47	9.68	9.33	9.61	9.41	9.35	9.45	-0.16	-0.333453	0.014492	9.71064	-1.94	0.07	0.25	-5.06
Q7Z2Z2	EFL1_HUMAN	Elongation factor-like GTPase 1 OS=Homo sapiens OX=9606 GN=EFL1 PE=1 SV=2	EFL1	15	10.64	10.72	10.63	10.73	10.7	10.69	10.66	10.76	0.06	-0.00581943	0.133442	10.8063	1.94	0.07	0.25	-5.06
O43768	ENSA_HUMAN	Alpha-endosulfine OS=Homo sapiens OX=9606 GN=ENSA PE=1 SV=1	ENSA	2	9.15	9.16	9.05	9.15	8.94	9.09	9.03	9.14	0.09	-0.0084424	0.190981	9.19303	1.94	0.07	0.25	-5.06
Q9UIG0	BAZ1B_HUMAN	Tyrosine-protein kinase BAZ1B OS=Homo sapiens OX=9606 GN=BAZ1B PE=1 SV=2	BAZ1B	37	11.9	11.83	12.09	12.02	11.99	11.91	12.01	11.86	-0.09	-0.190153	0.0084331	12.222	-1.94	0.07	0.25	-5.06
P55347	PKNX1_HUMAN	Homeobox protein PKNOX1 OS=Homo sapiens OX=9606 GN=PKNOX1 PE=1 SV=3	PKNOX1	1	5.63	5.53	5.73	5.7	5.92	5.66	5.93	5.57	-0.19	-0.400756	0.0177784	5.85505	-1.94	0.07	0.25	-5.06
Q86XL3	ANKL2_HUMAN	Ankyrin repeat and LEM domain-containing protein 2 OS=Homo sapiens OX=9606 GN=ANKLE2 PE=1 SV=4	ANKLE2	14	9.81	9.94	10	10.1	9.9	9.98	9.92	9.98	0.09	-0.00865184	0.194608	9.93477	1.94	0.07	0.25	-5.06
Q9NU19	TB22B_HUMAN	TBC1 domain family member 22B OS=Homo sapiens OX=9606 GN=TBC1D22B PE=1 SV=3	TBC1D22B	2	5.83	6.04	6.01	6.1	6.02	6.06	5.87	6.07	0.13	-0.0123514	0.274475	6.03349	1.94	0.071	0.26	-5.07
Q9H223	EHD4_HUMAN	EH domain-containing protein 4 OS=Homo sapiens OX=9606 GN=EHD4 PE=1 SV=1	EHD4	3	8.01	8.29	8.02	8.16	7.91	8.16	7.81	8.03	0.23	-0.0213376	0.472522	6.94052	1.94	0.071	0.26	-5.07
Q93074	MED12_HUMAN	Mediator of RNA polymerase II transcription subunit 12 OS=Homo sapiens OX=9606 GN=MED12 PE=1 SV=4	MED12	12	8.53	8.69	8.59	8.64	8.55	8.64	8.57	8.76	0.12	-0.0116521	0.257999	8.67699	1.94	0.071	0.26	-5.07
Q7L592	NDUF7_HUMAN	Protein arginine methyltransferase NDUFAF7, mitochondrial OS=Homo sapiens OX=9606 GN=NDUFAF7 PE=1 SV=1	NDUFAF7	5	8.2	8.12	8.2	8.02	8.3	8.13	8.12	8.13	-0.1	-0.219084	0.0099446	8.00006	-1.94	0.071	0.26	-5.07
Q8IVH4	MMAA_HUMAN	Methylmalonic aciduria type A protein, mitochondrial OS=Homo sapiens OX=9606 GN=MMAA PE=1 SV=1	MMAA	2	6.33	6.66	6.46	6.68	6.61	6.75	6.6	6.84	0.23	-0.0221344	0.487604	6.19566	1.94	0.071	0.26	-5.07
Q6IN84	MRM1_HUMAN	rRNA methyltransferase 1, mitochondrial OS=Homo sapiens OX=9606 GN=MRM1 PE=1 SV=1	MRM1	1	6.69	6.35	6.3	6.34	6.64	6.32	6.43	6.32	-0.19	-0.388302	0.0176395	6.11636	-1.94	0.071	0.26	-5.07
Q9Y3T9	NOC2L_HUMAN	Nucleolar complex protein 2 homolog OS=Homo sapiens OX=9606 GN=NOC2L PE=1 SV=4	NOC2L	12	11.1	11.19	10.93	11.07	10.96	11.06	11.1	11.21	0.11	-0.0103773	0.226621	10.8152	1.93	0.071	0.26	-5.07
Q92544	TM9S4_HUMAN	Transmembrane 9 superfamily member 4 OS=Homo sapiens OX=9606 GN=TM9SF4 PE=1 SV=2	TM9SF4	9	9.75	9.86	9.76	9.85	9.64	9.74	9.8	9.91	0.1	-0.00989427	0.215594	10.0379	1.93	0.071	0.26	-5.07
Q8IYQ7	THNS1_HUMAN	Threonine synthase-like 1 OS=Homo sapiens OX=9606 GN=THNSL1 PE=1 SV=2	THNSL1	5	9.97	10.24	9.91	10.03	10.05	10.2	9.94	10.4	0.25	-0.0247519	0.522983	8.8856	1.93	0.072	0.26	-5.07
Q96A33	CCD47_HUMAN	PAT complex subunit CCDC47 OS=Homo sapiens OX=9606 GN=CCDC47 PE=1 SV=1	CCDC47	12	10.19	10.22	10.1	10.2	9.98	10.14	10.12	10.17	0.09	-0.00841378	0.180085	10.354	1.93	0.071	0.26	-5.08
P57055	DSCR6_HUMAN	Protein ripply3 OS=Homo sapiens OX=9606 GN=RIPPLY3 PE=1 SV=1	RIPPLY3	1	6.25	6.73	5.88	5.91	5.58	6.64	5.83	5.87	0.4	-0.0397255	0.840571	5.52554	1.93	0.072	0.26	-5.08
Q92854	SEM4D_HUMAN	Semaphorin-4D OS=Homo sapiens OX=9606 GN=SEMA4D PE=1 SV=1	SEMA4D	5	9.07	8.98	9.33	8.96	9.31	9.15	9.05	8.82	-0.21	-0.445791	0.0210231	8.84589	-1.93	0.072	0.26	-5.08
Q15054	DPOD3_HUMAN	DNA polymerase delta subunit 3 OS=Homo sapiens OX=9606 GN=POLD3 PE=1 SV=2	POLD3	13	9.94	9.76	10.56	10.36	10.56	10.28	10.43	9.98	-0.28	-0.581867	0.0283413	10.7386	-1.93	0.072	0.26	-5.08
Q07866	KLC1_HUMAN	Kinesin light chain 1 OS=Homo sapiens OX=9606 GN=KLC1 PE=1 SV=2	KLC1	9	10.41	10.42	10.4	10.51	10.31	10.37	10.35	10.44	0.07	-0.00703183	0.14945	10.5328	1.93	0.072	0.26	-5.08
P13995	MTDC_HUMAN	Bifunctional methylenetetrahydrofolate dehydrogenase/cyclohydrolase, mitochondrial OS=Homo sapiens OX=9606 GN=MTHFD2 PE=1 SV=2	MTHFD2	6	10.85	10.79	10.72	10.65	10.63	10.56	10.93	10.56	-0.14	-0.300948	0.014172	10.2619	-1.93	0.072	0.26	-5.08
Q9UPW5	CBPC1_HUMAN	Cytosolic carboxypeptidase 1 OS=Homo sapiens OX=9606 GN=AGTPBP1 PE=1 SV=3	AGTPBP1	5	7.74	7.7	7.78	7.54	7.73	7.71	7.69	7.58	-0.1	-0.208406	0.00990581	7.43463	-1.93	0.072	0.26	-5.08
Q8NDT2	RB15B_HUMAN	Putative RNA-binding protein 15B OS=Homo sapiens OX=9606 GN=RBM15B PE=1 SV=3	RBM15B	3	8.74	8.85	8.83	8.8	8.75	8.91	8.75	8.92	0.1	-0.0102479	0.215601	8.44569	1.93	0.072	0.26	-5.08
Q00534	CDK6_HUMAN	Cyclin-dependent kinase 6 OS=Homo sapiens OX=9606 GN=CDK6 PE=1 SV=1	CDK6	11	8.3	8.36	7.92	8.74	8.06	8.11	8.51	8.6	0.26	-0.0265787	0.540172	10.0562	1.93	0.073	0.26	-5.08
Q96AB3	ISOC2_HUMAN	Isochorismatase domain-containing protein 2 OS=Homo sapiens OX=9606 GN=ISOC2 PE=1 SV=1	ISOC2	4	8.69	8.86	8.47	8.42	8.55	8.81	8.67	9.07	0.19	-0.0194525	0.408462	8.17774	1.93	0.072	0.26	-5.08
Q8N2Y8	RUSC2_HUMAN	AP-4 complex accessory subunit RUSC2 OS=Homo sapiens OX=9606 GN=RUSC2 PE=1 SV=3	RUSC2	1	1.93	2.91	2.1	1.86	1.72	3.06	2.7	3.09	0.62	-0.0619696	1.29765	2.59417	1.93	0.072	0.26	-5.08
Q9BV44	THUM3_HUMAN	tRNA (guanine(6)-N2)-methyltransferase THUMP3 OS=Homo sapiens OX=9606 GN=THUMPD3 PE=1 SV=1	THUMPD3	4	7.48	7.33	7.63	7.48	7.47	7.4	7.54	7.38	-0.13	-0.282555	0.0137124	7.67645	-1.92	0.072	0.26	-5.09
Q6ZRP7	QSOX2_HUMAN	Sulfhydryl oxidase 2 OS=Homo sapiens OX=9606 GN=QSOX2 PE=1 SV=3	QSOX2	1	4.64	4.08	4.75	4.29	4.69	4.67	4.47	4.16	-0.33	-0.702324	0.0341021	4.19249	-1.92	0.072	0.26	-5.09
O00257	CBX4_HUMAN	E3 SUMO-protein ligase CBX4 OS=Homo sapiens OX=9606 GN=CBX4 PE=1 SV=3	CBX4	2	7.03	6.98	7.18	6.97	7.16	6.8	7.08	7.09	-0.16	-0.326649	0.0158612	7.05728	-1.92	0.072	0.26	-5.09
Q96QU1	PCD15_HUMAN	Protocadherin-15 OS=Homo sapiens OX=9606 GN=PCDH15 PE=1 SV=2	PCDH15	1	7.1	7.3	7.09	7.42	7.35	8.03	7.66	8.19	0.43	-0.0459352	0.914331	6.65082	1.93	0.073	0.26	-5.09
Q15738	NSDHL_HUMAN	Sterol-4-alpha-carboxylate 3-dehydrogenase, decarboxylating OS=Homo sapiens OX=9606 GN=NSDHL PE=1 SV=2	NSDHL	13	10.82	10.83	10.74	10.81	10.69	10.82	10.72	10.81	0.07	-0.0075942	0.154464	10.6165	1.92	0.073	0.26	-5.09
P15374	UCHL3_HUMAN	Ubiquitin carboxyl-terminal hydrolase isozyme L3 OS=Homo sapiens OX=9606 GN=UCHL3 PE=1 SV=1	UCHL3	4	9	9.18	9.01	8.99	8.96	9.08	8.9	9.06	0.1	-0.0107854	0.219125	8.85415	1.92	0.073	0.26	-5.09
Q8IVV7	GID4_HUMAN	Glucose-induced degradation protein 4 homolog OS=Homo sapiens OX=9606 GN=GID4 PE=1 SV=1	GID4	1	5.43	5.11	5.34	4.99	5.25	5.05	5.19	5.22	-0.21	-0.436999	0.0218178	5.40155	-1.92	0.073	0.26	-5.1
Q9BQP7	MGME1_HUMAN	Mitochondrial genome maintenance exonuclease 1 OS=Homo sapiens OX=9606 GN=MGME1 PE=1 SV=1	MGME1	9	9.65	9.55	10.08	9.8	10	9.82	9.75	9.65	-0.16	-0.344839	0.0172995	9.45234	-1.92	0.073	0.26	-5.1
O14787	TNPO2_HUMAN	Transportin-2 OS=Homo sapiens OX=9606 GN=TNPO2 PE=1 SV=3	TNPO2	8	9.46	9.5	9.35	9.43	9.44	9.54	9.44	9.69	0.12	-0.0124086	0.245593	9.46129	1.92	0.073	0.26	-5.1
Q9BST9	RTKN_HUMAN	Rhotekin OS=Homo sapiens OX=9606 GN=RTKN PE=1 SV=2	RTKN	1	4.04	4.48	4.12	4.17	4	4.12	4.22	4.49	0.22	-0.0236545	0.466937	4.21283	1.92	0.073	0.26	-5.1
Q8TD19	NEK9_HUMAN	Serine/threonine-protein kinase Nek9 OS=Homo sapiens OX=9606 GN=NEK9 PE=1 SV=2	NEK9	16	11.35	11.42	11.3	11.32	11.37	11.38	11.31	11.5	0.07	-0.00772653	0.151237	11.0431	1.91	0.074	0.26	-5.1
Q99590	SCAFB_HUMAN	Protein SCAF11 OS=Homo sapiens OX=9606 GN=SCAF11 PE=1 SV=2	SCAF11	21	10.79	10.77	10.96	10.84	10.95	10.79	10.94	10.86	-0.09	-0.19541	0.0100905	10.98	-1.91	0.074	0.26	-5.11
Q9UGU0	TCF20_HUMAN	Transcription factor 20 OS=Homo sapiens OX=9606 GN=TCF20 PE=1 SV=3	TCF20	12	9.61	9.44	9.6	9.49	9.7	9.53	9.58	9.62	-0.1	-0.217952	0.0112706	9.31475	-1.91	0.074	0.26	-5.11
Q92696	PGTA_HUMAN	Geranylgeranyl transferase type-2 subunit alpha OS=Homo sapiens OX=9606 GN=RABGGTA PE=1 SV=2	RABGGTA	8	9.36	9.37	9.25	9.3	9.27	9.37	9.29	9.52	0.1	-0.0108389	0.209557	9.26497	1.91	0.074	0.26	-5.11
Q86UX7	URP2_HUMAN	Fermitin family homolog 3 OS=Homo sapiens OX=9606 GN=FERMT3 PE=1 SV=1	FERMT3	23	12.84	12.75	12.75	12.57	12.83	12.66	12.79	12.68	-0.14	-0.290191	0.0151522	12.441	-1.91	0.074	0.26	-5.11
Q9UBT2	SAE2_HUMAN	SUMO-activating enzyme subunit 2 OS=Homo sapiens OX=9606 GN=UBA2 PE=1 SV=2	UBA2	23	12.47	12.53	12.5	12.52	12.5	12.56	12.49	12.59	0.06	-0.00685311	0.131717	12.3037	1.91	0.074	0.26	-5.11
Q96ME7	ZN512_HUMAN	Zinc finger protein 512 OS=Homo sapiens OX=9606 GN=ZNF512 PE=1 SV=2	ZNF512	19	11.41	11.51	11.25	11.4	11.39	11.38	11.39	11.62	0.12	-0.0129857	0.248438	11.3693	1.91	0.074	0.26	-5.11
P56556	NDUA6_HUMAN	NADH dehydrogenase [ubiquinone] 1 alpha subcomplex subunit 6 OS=Homo sapiens OX=9606 GN=NDUFA6 PE=1 SV=4	NDUFA6	3	7.6	7.46	7.41	7.33	7.49	7.43	7.51	7.1	-0.18	-0.370261	0.0193631	7.70355	-1.91	0.074	0.26	-5.11
Q5JS37	NHLC3_HUMAN	NHL repeat-containing protein 3 OS=Homo sapiens OX=9606 GN=NHLRC3 PE=2 SV=1	NHLRC3	1	5.53	5.51	5.15	5.45	5.23	5.36	5.26	5.65	0.2	-0.0224427	0.425637	5.53927	1.91	0.075	0.26	-5.11
Q9NRX6	KISHB_HUMAN	Protein kish-B OS=Homo sapiens OX=9606 GN=TMEM167B PE=1 SV=1	TMEM167B	1	5.77	5.9	5.12	5.53	5.56	5.78	5.47	5.73	0.25	-0.0283628	0.537494	5.74356	1.91	0.075	0.26	-5.12
O60291	MGRN1_HUMAN	E3 ubiquitin-protein ligase MGRN1 OS=Homo sapiens OX=9606 GN=MGRN1 PE=1 SV=2	MGRN1	1	3.77	3.2	3.39	3.25	3.34	2.42	2.97	2.89	-0.43	-0.899411	0.0478464	3.3442	-1.91	0.075	0.27	-5.12
P57721	PCBP3_HUMAN	Poly(rC)-binding protein 3 OS=Homo sapiens OX=9606 GN=PCBP3 PE=1 SV=2	PCBP3	2	8.51	8.2	8.35	8.33	8.43	8.33	8.54	8.48	-0.12	-0.257274	0.0138237	8.24732	-1.9	0.075	0.27	-5.12
Q8IZ73	RUSD2_HUMAN	Pseudouridylate synthase RPUSD2 OS=Homo sapiens OX=9606 GN=RPUSD2 PE=1 SV=2	RPUSD2	6	8.43	8.37	8.17	8.41	8.22	8.29	8.34	8.57	0.12	-0.0137814	0.256185	8.51801	1.9	0.075	0.27	-5.12
O15121	DEGS1_HUMAN	Sphingolipid delta(4)-desaturase DES1 OS=Homo sapiens OX=9606 GN=DEGS1 PE=1 SV=1	DEGS1	2	6.71	7.18	7.19	7.19	7.09	7.15	7.01	7.14	0.17	-0.0191396	0.355013	6.68106	1.9	0.075	0.27	-5.12
Q7Z449	CP2U1_HUMAN	Cytochrome P450 2U1 OS=Homo sapiens OX=9606 GN=CYP2U1 PE=1 SV=1	CYP2U1	1	2.52	2.96	2.42	2.92	2.64	3.33	2.6	2.34	0.34	-0.0389871	0.721092	3.37513	1.9	0.075	0.27	-5.12
Q9H2G2	SLK_HUMAN	STE20-like serine/threonine-protein kinase OS=Homo sapiens OX=9606 GN=SLK PE=1 SV=1	SLK	20	10.43	10.44	10.36	10.48	10.42	10.46	10.44	10.56	0.07	-0.00817671	0.151026	10.963	1.9	0.075	0.27	-5.12
Q8N3U4	STAG2_HUMAN	Cohesin subunit SA-2 OS=Homo sapiens OX=9606 GN=STAG2 PE=1 SV=3	STAG2	17	11.14	10.96	11.32	11.24	11.3	11.21	11.22	11.12	-0.11	-0.238023	0.0129084	11.342	-1.9	0.075	0.27	-5.12
Q8NHH9	ATLA2_HUMAN	Atlastin-2 OS=Homo sapiens OX=9606 GN=ATL2 PE=1 SV=2	ATL2	2	7.75	7.53	7.59	7.56	7.39	7.25	7.79	7.32	-0.21	-0.452973	0.0247446	7.29564	-1.9	0.076	0.27	-5.13
Q00325	MPCP_HUMAN	Phosphate carrier protein, mitochondrial OS=Homo sapiens OX=9606 GN=SLC25A3 PE=1 SV=2	SLC25A3	11	12.43	12.55	12.33	12.38	12.32	12.47	12.27	12.43	0.12	-0.0141194	0.258185	12.4755	1.9	0.076	0.27	-5.13
Q9H6T3	RPAP3_HUMAN	RNA polymerase II-associated protein 3 OS=Homo sapiens OX=9606 GN=RPAP3 PE=1 SV=2	RPAP3	22	11.51	11.37	11.4	11.43	11.4	11.35	11.59	11.42	-0.08	-0.169686	0.0093146	11.4318	-1.9	0.076	0.27	-5.13
Q03154	ACY1_HUMAN	Aminoacylase-1 OS=Homo sapiens OX=9606 GN=ACY1 PE=1 SV=1	ACY1	3	7.13	7.52	6.79	7.1	6.95	7.4	7	7.57	0.43	-0.0515838	0.910522	6.69718	1.9	0.076	0.27	-5.13
Q92733	PRCC_HUMAN	Proline-rich protein PRCC OS=Homo sapiens OX=9606 GN=PRCC PE=1 SV=1	PRCC	5	10.04	10.09	9.93	10.02	9.85	9.93	9.97	10.1	0.09	-0.0104783	0.1904	10.1016	1.9	0.076	0.27	-5.13
Q7Z3C6	ATG9A_HUMAN	Autophagy-related protein 9A OS=Homo sapiens OX=9606 GN=ATG9A PE=1 SV=3	ATG9A	2	7.19	7.52	7.29	7.34	7.33	7.43	7.07	7.22	0.16	-0.0185671	0.336759	7.11784	1.9	0.076	0.27	-5.13
Q7Z4V5	HDGR2_HUMAN	Hepatoma-derived growth factor-related protein 2 OS=Homo sapiens OX=9606 GN=HDGFL2 PE=1 SV=1	HDGFL2	9	10.75	10.81	10.69	10.88	10.86	10.88	10.83	11.17	0.16	-0.0183032	0.32864	11.251	1.9	0.076	0.27	-5.13
Q9NRW4	DUS22_HUMAN	Dual specificity protein phosphatase 22 OS=Homo sapiens OX=9606 GN=DUSP22 PE=1 SV=1	DUSP22	1	4.75	4.61	4.77	4.53	4.72	4.05	5.2	4.91	-0.33	-0.704511	0.0389425	4.64394	-1.9	0.076	0.27	-5.13
P61457	PHS_HUMAN	Pterin-4-alpha-carbinolamine dehydratase OS=Homo sapiens OX=9606 GN=PCBD1 PE=1 SV=2	PCBD1	1	4.19	4.65	4.37	4.59	4.24	4.26	4.39	4.63	0.24	-0.0281506	0.504717	4.29299	1.9	0.076	0.27	-5.13
Q9BR61	ACBD6_HUMAN	Acyl-CoA-binding domain-containing protein 6 OS=Homo sapiens OX=9606 GN=ACBD6 PE=1 SV=1	ACBD6	4	8.8	8.61	8.49	8.53	8.76	8.4	9.05	8.7	-0.21	-0.455336	0.0256192	8.49584	-1.9	0.076	0.27	-5.13
P13929	ENOB_HUMAN	Beta-enolase OS=Homo sapiens OX=9606 GN=ENO3 PE=1 SV=5	ENO3	3	8.01	7.94	8.42	8.09	8.66	8.38	8.74	8.18	-0.31	-0.665611	0.0384247	8.23785	-1.9	0.077	0.27	-5.14
P51991	ROA3_HUMAN	Heterogeneous nuclear ribonucleoprotein A3 OS=Homo sapiens OX=9606 GN=HNRNPA3 PE=1 SV=2	HNRNPA3	15	12.47	12.37	12.45	12.38	12.44	12.35	12.5	12.48	-0.07	-0.147462	0.00834057	12.4727	-1.89	0.077	0.27	-5.14
O00244	ATOX1_HUMAN	Copper transport protein ATOX1 OS=Homo sapiens OX=9606 GN=ATOX1 PE=1 SV=1	ATOX1	2	7.26	7.48	7.33	7.78	7.23	7.5	7.77	8.01	0.3	-0.0360483	0.628794	7.1291	1.89	0.077	0.27	-5.14
P02795	MT2_HUMAN	Metallothionein-2 OS=Homo sapiens OX=9606 GN=MT2A PE=1 SV=1	MT2A	1	5.63	5.1	6.06	5.59	5.65	5.07	5.79	4.45	-0.73	-1.54626	0.0902361	4.07325	-1.89	0.077	0.27	-5.14
Q7Z392	TPC11_HUMAN	Trafficking protein particle complex subunit 11 OS=Homo sapiens OX=9606 GN=TRAPPC11 PE=1 SV=2	TRAPPC11	7	9.22	9.32	9.16	9.28	9.17	9.26	9.2	9.22	0.08	-0.0102008	0.179798	9.24335	1.89	0.077	0.27	-5.14
Q53GS9	SNUT2_HUMAN	U4/U6.U5 tri-snRNP-associated protein 2 OS=Homo sapiens OX=9606 GN=USP39 PE=1 SV=2	USP39	12	10.86	10.7	10.8	10.8	10.81	10.67	10.87	10.78	-0.1	-0.204623	0.0116819	11.0312	-1.89	0.077	0.27	-5.14
Q9BZL6	KPCD2_HUMAN	Serine/threonine-protein kinase D2 OS=Homo sapiens OX=9606 GN=PRKD2 PE=1 SV=3	PRKD2	5	7.61	7.47	7.27	6.63	7.22	6.91	7.13	6.95	-0.32	-0.676307	0.0392681	6.74468	-1.89	0.077	0.27	-5.14
P09211	GSTP1_HUMAN	Glutathione S-transferase P OS=Homo sapiens OX=9606 GN=GSTP1 PE=1 SV=2	GSTP1	12	13.77	13.85	13.74	13.79	13.78	13.84	13.77	13.94	0.09	-0.0106539	0.185295	13.0798	1.89	0.077	0.27	-5.14
Q12846	STX4_HUMAN	Syntaxin-4 OS=Homo sapiens OX=9606 GN=STX4 PE=1 SV=2	STX4	3	7.58	7.81	7.54	7.61	7.7	7.75	7.53	7.9	0.18	-0.0220046	0.379986	7.78026	1.89	0.077	0.27	-5.15
Q5FWF5	ESCO1_HUMAN	N-acetyltransferase ESCO1 OS=Homo sapiens OX=9606 GN=ESCO1 PE=1 SV=3	ESCO1	2	5.17	5.57	5.17	5.26	5.31	5.62	5.13	5.27	0.24	-0.0289535	0.49992	5.3977	1.89	0.077	0.27	-5.15
Q15027	ACAP1_HUMAN	Arf-GAP with coiled-coil, ANK repeat and PH domain-containing protein 1 OS=Homo sapiens OX=9606 GN=ACAP1 PE=1 SV=1	ACAP1	5	8.4	8.35	8.53	8	8.56	8.22	8.32	8.51	-0.18	-0.384953	0.0223899	8.4172	-1.89	0.077	0.27	-5.15
P61962	DCAF7_HUMAN	DDB1- and CUL4-associated factor 7 OS=Homo sapiens OX=9606 GN=DCAF7 PE=1 SV=1	DCAF7	6	9.07	8.98	9.02	8.83	9.01	8.88	9.11	9.08	-0.11	-0.230255	0.0134197	9.11555	-1.89	0.078	0.27	-5.15
Q69YL0	NCAS2_HUMAN	Protein NCBP2AS2 OS=Homo sapiens OX=9606 GN=NCBP2AS2 PE=1 SV=1	NCBP2AS2	2	6.56	7.13	6.77	6.65	6.68	6.83	6.78	6.96	0.2	-0.0246555	0.421863	6.48586	1.89	0.078	0.27	-5.15
P63279	UBC9_HUMAN	SUMO-conjugating enzyme UBC9 OS=Homo sapiens OX=9606 GN=UBE2I PE=1 SV=1	UBE2I	7	11.11	10.87	11.11	11.08	11.09	11.03	11.08	11.04	-0.09	-0.19699	0.0115825	11.282	-1.88	0.078	0.27	-5.15
O00418	EF2K_HUMAN	Eukaryotic elongation factor 2 kinase OS=Homo sapiens OX=9606 GN=EEF2K PE=1 SV=2	EEF2K	2	5.34	5.68	5.06	5.39	5.11	5.36	5.61	5.67	0.24	-0.0302827	0.51494	5.16051	1.88	0.078	0.27	-5.15
Q569K6	CC157_HUMAN	Coiled-coil domain-containing protein 157 OS=Homo sapiens OX=9606 GN=CCDC157 PE=1 SV=3	CCDC157	1	8.35	8.2	8.71	8.51	8.7	8.44	8.4	7.63	-0.35	-0.7383	0.0447709	8.07995	-1.89	0.079	0.27	-5.15
P51808	DYLT3_HUMAN	Dynein light chain Tctex-type 3 OS=Homo sapiens OX=9606 GN=DYNLT3 PE=1 SV=1	DYNLT3	1	5.5	5.56	4.77	5.55	4.86	5.34	5.69	5.53	0.29	-0.0371706	0.621094	7.56485	1.88	0.078	0.27	-5.15
P54198	HIRA_HUMAN	Protein HIRA OS=Homo sapiens OX=9606 GN=HIRA PE=1 SV=2	HIRA	2	6.83	6.91	6.92	6.91	6.74	7.01	6.83	7.15	0.17	-0.0207874	0.35138	6.91338	1.88	0.078	0.27	-5.15
O15514	RPB4_HUMAN	DNA-directed RNA polymerase II subunit RPB4 OS=Homo sapiens OX=9606 GN=POLR2D PE=1 SV=1	POLR2D	3	8.47	8.41	8.47	8.37	8.41	8.29	8.54	8.4	-0.1	-0.219226	0.0129895	8.56936	-1.88	0.078	0.27	-5.16
Q1X8D7	LRC36_HUMAN	Leucine-rich repeat-containing protein 36 OS=Homo sapiens OX=9606 GN=LRRC36 PE=1 SV=2	LRRC36	1	8.02	7.95	8.08	7.84	8.02	7.95	7.88	7.77	-0.12	-0.261515	0.0156001	7.78598	-1.88	0.078	0.27	-5.16
Q8NC42	RN149_HUMAN	E3 ubiquitin-protein ligase RNF149 OS=Homo sapiens OX=9606 GN=RNF149 PE=2 SV=2	RNF149	1	5.74	5.84	5.39	5.85	5.73	5.85	5.35	5.62	0.24	-0.0302409	0.505267	6.03414	1.88	0.078	0.27	-5.16
P62805	H4_HUMAN	Histone H4 OS=Homo sapiens OX=9606 GN=H4C1 PE=1 SV=2	H4C1	10	14.59	14.35	14.6	14.52	14.67	14.48	14.34	14.28	-0.15	-0.310417	0.0189245	14.7187	-1.88	0.079	0.27	-5.16
Q9Y376	CAB39_HUMAN	Calcium-binding protein 39 OS=Homo sapiens OX=9606 GN=CAB39 PE=1 SV=1	CAB39	7	10.06	9.87	9.8	9.75	9.89	9.72	9.99	9.88	-0.13	-0.27073	0.0162534	9.96085	-1.88	0.078	0.27	-5.16
Q96SY0	INT14_HUMAN	Integrator complex subunit 14 OS=Homo sapiens OX=9606 GN=INTS14 PE=1 SV=2	INTS14	1	4.24	4.54	4.25	4.3	4.24	4.44	4.19	4.49	0.21	-0.027022	0.449973	4.33032	1.88	0.078	0.27	-5.16
P34897	GLYM_HUMAN	Serine hydroxymethyltransferase, mitochondrial OS=Homo sapiens OX=9606 GN=SHMT2 PE=1 SV=3	SHMT2	18	12.15	11.95	11.91	11.8	12.12	11.96	12.16	12.05	-0.15	-0.309368	0.0187353	11.6743	-1.88	0.079	0.27	-5.16
Q8NBW4	S38A9_HUMAN	Sodium-coupled neutral amino acid transporter 9 OS=Homo sapiens OX=9606 GN=SLC38A9 PE=1 SV=2	SLC38A9	1	3.17	3.04	1.86	3.15	2.57	3.36	2.72	2.56	0.45	-0.0574597	0.953666	2.95524	1.88	0.079	0.27	-5.16
Q8N5B7	CERS5_HUMAN	Ceramide synthase 5 OS=Homo sapiens OX=9606 GN=CERS5 PE=1 SV=1	CERS5	1	5.94	6.02	5.75	6.06	5.9	6.17	6.18	6.19	0.17	-0.0218921	0.363058	6.28225	1.88	0.079	0.27	-5.16
P55211	CASP9_HUMAN	Caspase-9 OS=Homo sapiens OX=9606 GN=CASP9 PE=1 SV=3	CASP9	1	4.51	4.47	4.12	4.32	3.98	4.35	4.09	4.54	0.24	-0.0314445	0.518539	4.49954	1.88	0.079	0.27	-5.16
Q8N4Q0	PTGR3_HUMAN	Prostaglandin reductase 3 OS=Homo sapiens OX=9606 GN=PTGR3 PE=1 SV=1	PTGR3	3	8.06	8.4	8.12	8.14	8.25	8.37	8.07	8.27	0.17	-0.0221666	0.364899	7.61654	1.88	0.079	0.27	-5.16
Q3SY77	UD3A2_HUMAN	UDP-glucuronosyltransferase 3A2 OS=Homo sapiens OX=9606 GN=UGT3A2 PE=2 SV=1	UGT3A2	3	7.73	7.66	8.02	7.45	8	7.72	8.35	7.88	-0.35	-0.735724	0.0454492	6.78621	-1.88	0.079	0.27	-5.16
Q9NZ71	RTEL1_HUMAN	Regulator of telomere elongation helicase 1 OS=Homo sapiens OX=9606 GN=RTEL1 PE=1 SV=2	RTEL1	1	7.7	7.54	7.35	7	7.61	7.33	7.84	7.55	-0.27	-0.573346	0.0353	7.86609	-1.88	0.079	0.27	-5.16
Q5T5Y3	CAMP1_HUMAN	Calmodulin-regulated spectrin-associated protein 1 OS=Homo sapiens OX=9606 GN=CAMSAP1 PE=1 SV=2	CAMSAP1	7	8.18	8.05	8.1	8	8.14	7.87	8.12	8.17	-0.11	-0.233703	0.0142407	8.05729	-1.88	0.079	0.27	-5.17
P20742	PZP_HUMAN	Pregnancy zone protein OS=Homo sapiens OX=9606 GN=PZP PE=1 SV=4	PZP	1	6.16	6.64	6.13	5.95	6.2	6.71	6.05	6.22	0.24	-0.0316128	0.516152	6.35635	1.88	0.079	0.27	-5.17
Q9UER7	DAXX_HUMAN	Death domain-associated protein 6 OS=Homo sapiens OX=9606 GN=DAXX PE=1 SV=2	DAXX	3	6.56	6.56	6.62	6.81	6.64	6.67	6.39	6.71	0.14	-0.0179279	0.29142	6.93047	1.87	0.079	0.27	-5.17
P48552	NRIP1_HUMAN	Nuclear receptor-interacting protein 1 OS=Homo sapiens OX=9606 GN=NRIP1 PE=1 SV=2	NRIP1	1	3.9	4.1	3.96	3.98	4.26	4.5	3.84	4.47	0.27	-0.035583	0.577068	4.13083	1.87	0.079	0.27	-5.17
P60983	GMFB_HUMAN	Glia maturation factor beta OS=Homo sapiens OX=9606 GN=GMFB PE=1 SV=2	GMFB	3	8.32	8.4	8.31	8.37	8.3	8.37	8.32	8.52	0.1	-0.0134902	0.218531	8.27585	1.87	0.079	0.27	-5.17
[truncated: 4,770 more rows]
