# Supplementary material for: CREBBP inactivation sensitizes B cell acute lymphoblastic leukemia to ferroptotic cell death upon BCL2 inhibition
Source: Nat Commun. 2025 May 20;16:4274. doi: 10.1038/s41467-025-59531-6 (PMC12092839; doi:10.1038/s41467-025-59531-6)
Supplement: Supplementary file 5 — Supplementary Data 3 [file 41467_2025_59531_MOESM5_ESM.xlsx]

## Sheet: Lipid Molecular Species Matrix
Label	KI_3	KI_1	KI_4	KI_2	WT_1	WT_3	WT_2	WT_4
Carnitine 02:0	0.00021175	5.14e-05	5.8e-05	4.78e-05	0.000146442	5.92e-05	4.5e-05	3.06e-05
Carnitine 14:1	2.81e-06	4.66e-06	2e-06	1.99e-06	6.29e-06	2.56e-06	7.55e-07	1.57e-06
Carnitine 18:0	9.41e-06	8.083e-06	2.1e-06	3.22e-06	6.139e-06	1.25e-05	2.658e-06	3.94e-06
Carnitine 18:1	4.846e-06	2.18e-06	6.84e-07	2.77e-06	1.626e-06	3.7e-06	1.9e-06	1.75e-06
Carnitine 20:0	1.58e-06	7.86e-07	7.51e-07	9.04e-07	1.57e-06	1.77e-06	7.72e-07	2.04e-06
Carnitine 20:4	1.99e-06	8.66e-07	9.82e-07	3.71e-06	4.48e-06	5.29e-06	2.509e-06	7.68e-06
CE 02:0	0	3.14e-07	0	0	2.89e-07	0	0	0
CE 16:0	2.35e-05	2.34e-05	4.8945e-05	3.2155e-05	2.78e-05	4.39e-05	3.44e-05	0.000527415
CE 16:1	0.000193739	0.000162452	0.000229074	0.000173369	0.000215913	0.000223285	0.000240119	0.000307042
CE 16:2	0	0	0	0	0	2.54e-07	0	0
CE 17:1	2.58e-06	1.76e-06	0	9.43e-07	6.03e-07	0	2.25e-06	0
CE 17:2	0	0	0	0	0	0	0	0
CE 18:1	4.4267e-05	3.74e-05	9.56e-05	4.31e-05	4.81e-05	6.81e-05	4.42e-05	0.000695068
CE 18:2	4.41e-05	3.11e-05	1.99e-05	5.2181e-05	3.96e-05	4.52e-05	5.01e-05	4.5374e-05
CE 18:3	2.85e-06	8.24e-07	0	1.84e-06	5.21e-07	0	2.57e-06	3.55e-06
CE 20:4	5.46e-05	4.44e-05	6.01e-05	6.0427e-05	3.88e-05	5.78e-05	6.72e-05	3.07e-05
CE 20:5	4.42e-06	2.93e-06	4.73e-06	6.33e-06	1.76e-06	0	7.54e-06	0
CE 22:6	6.84e-06	4.61e-06	0	6.82e-06	2.36e-06	0	7.34e-06	0
Cer 32:1	1.32e-08	1.7e-08	5.32e-08	5.4e-09	1.83e-08	6.3e-09	1.03e-08	1.05e-08
Cer 33:1	1.43e-08	4.6e-09	1.13e-08	1.9e-08	1.08e-08	0	3.2e-09	2.45e-08
Cer 34:1	2.07e-06	1.31e-06	2.6e-06	1.77e-06	1.33e-06	1.441e-06	1.57e-06	1.84e-06
Cer 34:2	3.19e-08	2.48e-08	4.62e-08	1.3e-07	8.7e-09	1.22e-08	4.03e-08	5.85e-08
Cer 35:1	3.9e-09	3.7e-09	0	5.7e-09	0	0	0	8.3e-09
Cer 39:0;O3	0	0	0	1e-09	4e-10	0	4e-10	0
Cer 39:1	0	0	0	5.8e-09	0	0	2e-09	0
Cer 40:0;O3	7.48e-07	2.8e-07	9.91e-08	3.9e-07	3.68e-07	9.51e-07	9.62e-08	2.45e-07
Cer 40:1	2.35e-07	1.54e-07	2.39e-07	2.6e-07	1.46e-07	2.24e-07	1.73e-07	4.19e-07
Cer 40:2	2.21e-08	1.96e-08	3.27e-08	4.02e-08	3.1e-09	0	2.13e-08	4.05e-08
Cer 41:1	2.23e-08	2.02e-08	2.58e-08	2.91e-08	1.64e-08	3.4e-09	2.36e-08	4.93e-08
Cer 41:2	6.7e-09	0	6.8e-09	7.6e-09	0	0	2.1e-09	3.7e-09
Cer 42:0	8.4e-08	8.93e-08	9.35e-08	9.66e-08	1.04e-07	1.09e-07	7.77e-08	1.09e-07
Cer 42:1	6.4e-07	3.78e-07	7.61e-07	7.85e-07	6.05e-07	5.97e-07	7.26e-07	9.43e-07
Cer 42:2	6.28e-07	5.51e-07	9.38e-07	8.06e-07	3.26e-07	3.04e-07	4.9e-07	6.14e-07
Cer 42:3	4.54e-08	5.1e-08	9.68e-08	5.35e-08	1.5e-09	1.9e-09	4.22e-08	4.96e-08
Cer 44:1	2.02e-08	8.6e-09	4.26e-08	3.15e-08	3.4e-08	1.44e-08	2.64e-08	1.97e-08
CL 68:03	7.97e-08	8.23e-08	1.77e-07	2.14e-07	5.54e-07	5.1e-08	4.26e-07	4.7e-07
CL 68:04	1.55e-07	1.52e-07	2.45e-07	2.3e-07	8.46e-07	1.65e-07	6.6e-07	6.69e-07
CL 70:03	1.44e-07	3.95e-08	1.82e-07	2e-07	4.08e-07	5.41e-08	3.1e-07	3.67e-07
CL 72:04	3.22e-07	2.79e-07	5.36e-07	5.7e-07	3.8e-07	1.13e-07	4.11e-07	5.21e-07
CL 74:07	9.98e-08	1.02e-07	2.44e-07	3.4e-07	0	0	8.76e-08	2.05e-07
CL 74:08	1.37e-07	1.02e-07	2.23e-07	3.29e-07	2.91e-08	1.5e-08	1.87e-07	3.41e-07
CL 74:09	1.96e-08	1.54e-08	9.72e-08	1.52e-07	2.82e-08	0	6.11e-08	1.18e-07
DG 32:1	1.06e-05	1.06e-05	1.49e-05	5.13e-05	4.0383e-05	9.771e-06	9.82e-05	8.1293e-05
DG 33:1	1.41e-08	1.01e-07	0	1.96e-06	4.88e-07	2.38e-08	2.32e-06	3.49e-08
DG 34:2	4.78e-06	5.29e-06	6.47e-06	2.8e-05	2.37e-05	3.3e-06	4.69e-05	3.18e-05
DG 35:1	4.76e-07	3.06e-07	1.6e-07	3.23e-06	1.34e-06	5.1e-07	3.44e-06	0
DG 36:1	1.78e-05	2.22e-05	5.09e-05	7.61e-05	3.93e-05	3.0523e-05	0.000108731	0.000162521
DG 36:2	4.95e-06	5.56e-06	4.34e-06	2.1359e-05	1.6118e-05	1.36e-06	3.82e-05	9.05e-06
DG 38:1	9.64e-07	9.11e-07	1.15e-06	3.48e-06	1.96e-06	2.97e-07	3.79e-06	2.43e-06
DG 38:2	1.47e-06	1.17e-06	4.45e-07	3.89e-06	2.78e-06	0	7.613e-06	1.36e-06
DG 39:2	0	0	0	0	0	0	0	4.93e-08
DG 42:6	0	4.13e-08	6.79e-08	3.83e-07	6.37e-08	1.09e-07	1.37e-07	9.79e-07
FFA 15:0	2.58e-05	4.28e-05	8.63e-05	1.68e-05	4e-05	7.15e-05	2.32e-05	4.37e-05
FFA 16:1	1.65e-05	1.88e-05	4.69e-05	4.4e-06	2.5614e-05	8.6e-05	7.89e-06	1.05e-05
FFA 17:1	3.06e-06	4.02e-06	1.25e-06	1.15e-06	5.277e-06	9.67e-06	3.646e-06	4.93e-06
FFA 17:2	0	0	0	0	0	0	0	0
FFA 18:3	6.79e-07	0	0	9.69e-08	1.14e-07	0	8.15e-08	9.39e-07
FFA 20:1	7.9e-07	1.68e-06	2.71e-06	2.17e-06	1.62e-06	1.391e-06	1.25e-06	1.27e-06
FFA 20:2	2.23e-07	7.57e-07	5.2e-07	5.79e-07	4.7e-07	5e-07	5.81e-07	1.83e-07
FFA 20:3	4.32e-07	1.15e-06	0	4.26e-07	3.87e-07	1.03e-06	3.02e-07	1.07e-06
FFA 20:4	5.64e-06	5.65e-06	8.461e-06	6.78e-07	3.989e-06	3.17e-05	8.93e-07	6.32e-06
FFA 22:0	4.72e-06	6.61e-06	5.09e-06	3.94e-06	1.33e-05	9.7e-06	3.001e-06	5.81e-06
FFA 22:1	2.22e-06	1.97e-06	6.58e-06	2.26e-06	2.01e-06	5.59e-06	1.94e-06	3.49e-06
FFA 22:2	0	2.35e-07	0	3.52e-07	0	0	0	0
FFA 22:3	0	4.76e-07	0	4.22e-07	0	0	3.48e-08	0
FFA 22:4	2.16e-06	2.76e-06	9.17e-06	2.79e-07	4.704e-06	1.1512e-05	2.52e-07	1.09e-06
FFA 22:5	0	5.98e-08	0	6.47e-08	0	0	0	6.32e-07
FFA 22:6	1.42e-06	2.08e-06	2.97e-06	9.01e-07	6.15e-07	1.11e-06	3.13e-07	1.02e-06
FFA 24:0	8.98e-06	1.27e-05	3.76e-05	4.71e-06	1.64e-05	4.96e-05	5.45e-06	1.78e-05
FFA 24:1	4.05e-07	6.52e-07	1.38e-06	5.39e-07	8.23e-07	0	4.96e-07	4.85e-07
GB4 34:1	5.52e-08	6.08e-08	9.17e-08	8.22e-08	7.68e-08	9.98e-08	8.45e-08	1.08e-07
GD1a 36:1	0	0	0	0	0	0	0	0
GD1a 42:2	0	4.8e-09	2e-08	9.8e-09	2.48e-08	0	5.1e-09	1.84e-08
GD3 34:1	0	0	0	7.2e-09	0	0	0	0
GD3 34:1-OH	0	0	0	0	0	0	0	0
GD3 36:1	0	0	0	0	0	0	0	0
GD3 36:1-OH	0	0	0	0	0	0	0	0
GM3 34:1	1.602e-06	1.16e-06	1.46e-06	7.93e-07	1.42e-06	7.54e-07	6.91e-07	5.71e-07
GM3 36:1	1.79e-08	0	2.85e-08	2.33e-08	0	0	1.56e-08	5.31e-08
Hex-Cer 34:1	2.61e-07	2.51e-07	4.97e-07	8.83e-07	3.39e-07	2.62e-07	5.88e-07	1.56e-06
Hex-Cer 35:0;O3	4.6e-07	4.66e-07	1.62e-06	9.66e-07	6.38e-07	7.76e-07	9.44e-07	2.17e-06
Hex-Cer 35:1	2.74e-06	1.82e-06	4.24e-06	2.62e-06	2.72e-06	3.5e-06	2.59e-06	4.52e-06
Hex-Cer 35:2	5.69e-06	3.75e-06	1.08e-05	7.604e-06	1.06e-05	5.68e-06	1.09e-05	1.16e-05
Hex-Cer 36:1	4.08e-07	4.43e-07	6e-07	7.22e-07	5.65e-07	5.33e-07	5.39e-07	8.6e-07
Hex-Cer 36:2	1.3e-06	8.64e-07	2.59e-06	1.77e-06	1.13e-06	1.12e-06	1.11e-06	2.53e-06
Hex-Cer 37:0;O3	2.16e-07	2.56e-07	4.33e-07	2.99e-07	5.6e-07	6.97e-07	7.51e-07	1.396e-06
Hex-Cer 37:2	2.47e-05	1.75e-05	4.5e-05	2.52e-05	2.9e-05	2.17e-05	2.78e-05	3.75e-05
Hex-Cer 38:0;O3	1.53e-07	1.17e-07	2.92e-07	1.89e-07	3.18e-06	3.18e-06	3.36e-06	6.347e-06
Hex-Cer 38:1	7.3e-08	7.43e-08	1.51e-07	1.13e-07	1.51e-08	1.04e-07	3.87e-08	1.92e-07
Hex-Cer 38:2	9.89e-07	8.7e-07	1.64e-06	1.24e-06	5.9e-07	1.126e-06	5.81e-07	1.84e-06
Hex-Cer 39:0;O3	8.81e-07	8.78e-07	1.86e-06	1.24e-06	1.33e-06	1.56e-06	1.3e-06	2.469e-06
Hex-Cer 39:1	2.78e-08	6.3e-09	9.73e-08	6.9e-08	1.1e-08	1.03e-07	3.75e-08	2.29e-07
Hex-Cer 39:2	9.42e-06	6.74e-06	1.808e-05	1.23e-05	7.49e-06	1.03e-05	8.74e-06	1.93e-05
Hex-Cer 40:1	5.85e-08	4.55e-08	1.2e-07	7.51e-08	9.1e-08	1.15e-07	5.61e-08	1.58e-07
Hex-Cer 40:2	1.64e-07	1.47e-07	3.93e-07	3.34e-07	1.27e-07	2.15e-07	1.88e-07	4.39e-07
Hex-Cer 41:0;O3	1.88e-06	1.33e-06	2.24e-06	2.9e-06	2.3e-06	2.01e-06	2.696e-06	4.15e-06
Hex-Cer 41:1	1.54e-08	6.4e-09	1.86e-08	1.2e-08	3.7e-09	2.01e-08	1.27e-08	7.44e-08
Hex-Cer 41:2	5.01e-07	3.51e-07	9.74e-07	5.95e-07	4.24e-07	5.59e-07	4.39e-07	9.47e-07
Hex-Cer 42:1	2.55e-07	1.53e-07	4.2e-07	3.11e-07	3.31e-07	3.03e-07	3.55e-07	6.54e-07
Hex-Cer 42:2	7.78e-08	8.45e-08	1.88e-07	1.27e-07	9.18e-08	5.62e-08	1.04e-07	1.42e-07
Hex-Cer 43:0;O3	1.32e-08	1.02e-08	4.89e-08	3.98e-08	1.91e-08	6.4e-09	1.93e-08	6.15e-08
Hex-Sph 18:1	0	3.2e-09	3e-09	6.3e-09	0	1.46e-08	2.7e-09	3.3e-09
Lacto-cer 32:1	0	0	0	0	0	0	0	9e-10
Lacto-cer 34:1	5.7e-08	2.93e-08	1.3e-07	1.09e-07	1.14e-07	4.1e-08	1.83e-07	3.57e-07
Lacto-cer 36:2;O3	1.39e-07	8.87e-08	2.38e-07	1.54e-07	7.84e-08	7.97e-08	1.09e-07	1.83e-07
Lacto-cer 42:1	1.28e-08	2.3e-09	4.91e-08	3.53e-08	6.67e-08	2.92e-08	1.12e-07	1.33e-07
Lacto-cer 42:2	4.8e-09	0	4.21e-08	2.86e-08	3.52e-08	4.4e-09	3.31e-08	9.12e-08
LPC 12:0	3.708e-06	3.65e-06	3.55e-06	6.01e-06	4e-06	4.07e-06	4.39e-06	4.38e-06
LPC 14:0	7.08e-08	3.51e-08	1.06e-07	7.45e-08	1.07e-07	5.68e-08	1.37e-07	3.83e-08
LPC 14:1	0	1.64e-08	0	0	0	0	0	0
LPC 15:0	1.32e-08	3.2e-08	0	6.1e-09	2.66e-08	7.9e-09	0	1.83e-08
LPC 15:1	1.4e-07	4.31e-08	1.35e-08	2.28e-07	9.66e-08	2.95e-08	2e-07	1.54e-08
LPC 16:0	1.83e-06	2.37e-06	1.81e-06	2.23e-06	1.207e-06	2.76e-06	2.29e-06	4.59e-06
LPC 16:1	1.09e-07	1.29e-07	1.1e-07	8.37e-08	1.22e-07	1.18e-07	2.5e-07	1.54e-07
LPC 17:0	1.2e-07	8.86e-08	4.75e-08	8.88e-08	1.12e-08	8.27e-08	3.25e-08	2.35e-07
LPC 18:0	2.31e-06	2.884e-06	1.99e-06	3.131e-06	7.92e-07	3.33e-06	1.68e-06	5.72e-06
LPC 18:2	2.13e-07	3.06e-07	8.19e-08	1.64e-07	3.19e-07	3.07e-07	2.54e-07	4.79e-07
LPC 19:0	4.48e-08	8.6e-09	1.68e-08	9.5e-09	6.8e-09	0	9.7e-09	8e-10
LPC 20:0	3.85e-08	3.21e-08	3.68e-08	5.09e-08	1.27e-08	6.78e-08	3.88e-08	1.05e-07
LPC 20:2	2.11e-08	7.73e-08	9.1e-09	8.4e-08	6.2e-09	5.9e-09	1.08e-07	9.1e-08
LPC 20:4	1.8e-06	1.32e-06	1.17e-06	1.27e-06	1.88e-06	8.69e-07	1.28e-06	1.38e-06
LPC 20:5	0	4e-10	0	0	8.4e-09	0	0	1.3e-08
LPC 22:0	6e-09	0	3.9e-09	1.43e-08	1.2e-09	8.4e-09	1e-08	3.29e-08
LPC 22:3	1.66e-06	5.49e-07	5.14e-08	8.02e-07	1.55e-06	7.36e-08	1.09e-06	0
LPC 22:5	0	2.13e-08	1.25e-08	0	0	2.39e-08	0	0
LPC 22:6	0	7.6e-09	5.2e-09	0	0	0	0	0
LPC 24:0	5.6e-09	1.2e-09	1.05e-08	2.69e-08	8.3e-09	2.59e-08	2e-08	4.68e-08
LPE 15:1	2.32e-06	2.35e-06	1.94e-06	3.54e-06	2.73e-06	2.81e-06	2.72e-06	2.67e-06
LPE 18:0	3.16e-07	1.33e-07	7.93e-08	9.76e-07	2.18e-07	1.71e-07	4.91e-07	2.34e-07
LPE 18:4	1.2e-06	1.53e-06	1.71e-06	1.08e-06	1.34e-06	3.021e-06	1.34e-06	1.12e-06
LPI 15:0	1.495e-06	1.74e-06	1.76e-06	1.3e-06	2.22e-06	1.39e-06	1.03e-06	2.68e-06
LPI 18:0	7.3e-07	4.21e-07	4.27e-07	4.96e-07	9.36e-07	1.303e-06	4.41e-07	1.09e-06
LPI 18:1	3.25e-07	4.21e-07	4.78e-07	3.54e-07	5.39e-07	3.26e-07	3.42e-07	3.85e-07
LPI 18:2	0	0	0	2.36e-07	0	0	0	0
LPI 20:3	1.49e-07	0	0	0	6.19e-08	1.13e-08	0	0
LPI 20:4	0	0	0	0	0	0	0	1.12e-08
LysoPAF 12:0	9.89e-07	7.72e-07	1.01e-06	1.69e-06	7.43e-07	9.39e-07	1.33e-06	1.38e-06
LysoPAF 15:0	1.5e-07	3.58e-07	0	8.94e-08	1.14e-07	1.28e-08	1.29e-07	0
LysoPAF 15:1	1.47e-08	1.84e-08	8.9e-09	0	4.11e-08	0	0	7.89e-08
LysoPAF 16:0	1.46e-08	2.91e-08	2.69e-08	9e-10	1.42e-07	3.21e-07	2.32e-07	3.94e-07
LysoPAF 16:1	3.92e-08	8.6e-08	7.39e-08	1.04e-07	5.93e-08	7.18e-08	1.03e-07	2.51e-07
LysoPAF 18:0	3.52e-08	8.83e-08	6.86e-08	3.79e-08	1.15e-07	2.68e-07	9.73e-08	1.94e-07
LysoPAF 18:1	1.47e-06	1.65e-08	6.19e-07	1.03e-06	7.8e-07	4.19e-08	1.08e-06	1.55e-06
LysoPAF 20:0	6.27e-08	6.3e-09	2.08e-08	1.82e-08	1.34e-08	1.21e-08	2.61e-08	2.7e-09
LysoPAF 22:0	2.92e-08	2e-08	2.21e-08	2.35e-08	2.7e-09	1.17e-08	2.3e-08	3.63e-08
MG 18:1	4.94e-06	5.8e-06	3.8164e-05	5.52e-05	4.812e-06	1.33e-05	7.08e-05	0.000187509
MGDG 32:3	1.09e-07	8.93e-08	8.13e-07	1.02e-06	6.22e-08	0	3.92e-07	1.98e-06
MGDG 37:5	2.57e-06	1.67e-06	3.43e-06	6.48e-06	1.31e-06	1.19e-06	4.59e-06	1.07e-05
MGDG 38:4	1.53e-05	1.4e-05	4.37e-05	4.23e-05	8.96e-06	5.55e-06	2.93e-05	7.59e-05
PA 34:2	1.154e-06	1.35e-06	5.72e-07	1.13e-06	1.84e-06	6.02e-07	1.17e-06	2.55e-07
PA 36:1	1.78e-06	8.59e-07	5.24e-07	2.46e-06	2.24e-06	1.04e-06	2.61e-06	3.18e-07
PA 36:3	4.15e-06	4.03e-06	5.881e-06	3.97e-06	3.93e-06	7.09e-06	3.83e-06	5.85e-06
PA 37:4	5.37e-06	3.72e-06	7.593e-06	4.66e-06	8e-06	4.18e-06	5.7e-06	4.88e-06
PAF 15:0	1.02e-07	1.4e-07	6.98e-08	1.13e-07	5.56e-08	1.42e-07	4.13e-08	2.94e-07
PAF 15:1	1.25e-08	4.8e-09	5.9e-09	0	0	2.3e-09	1.6e-09	0
PAF 16:1	1.37e-06	1.92e-06	1.58e-06	2.02e-06	1.17e-06	1.36e-06	2e-06	2.74e-06
PAF 17:1	2.68e-07	4.48e-08	9.93e-08	9.17e-08	1.45e-07	1.41e-08	1.04e-07	1.1e-07
PAF 18:0	1.4e-09	1e-10	2.9e-09	2.3e-09	1e-10	0	2.3e-09	1.23e-08
PAF 18:1	1.71e-07	1.98e-07	1.92e-07	3.11e-07	7.87e-08	9.52e-08	1.69e-07	1.35e-07
PC 28:0	1.64e-06	8.23e-07	1.45e-06	1.53e-06	1.93e-06	1.63e-06	1.92e-06	2.63e-06
PC 29:0	3.7e-07	2.56e-07	4.95e-07	5.21e-07	3.98e-07	4.7e-07	5.03e-07	6.1e-07
PC 30:0	5.99e-06	3.71e-06	7.24e-06	8.74e-06	7.41e-06	4.46e-06	1.032e-05	1.04e-05
PC 30:1	2.94e-06	2.44e-06	5.01e-06	3.33e-06	6.52e-06	1.94e-06	4.8e-06	3.19e-06
PC 31:0	1.97e-06	1.5e-06	2.47e-06	3.21e-06	2.32e-06	2.22e-06	2.616e-06	3.23e-06
PC 31:1	1.017e-06	8.04e-07	1.47e-06	1.56e-06	1.29e-06	6.24e-07	1.44e-06	1.36e-06
PC 32:0	2.0235e-05	1.38e-05	2.33e-05	1.85e-05	2.1e-05	1.59e-05	2.02e-05	2.136e-05
PC 32:1	5.1e-05	3.197e-05	6.32e-05	5.8e-05	8.13e-05	3.2626e-05	8.03e-05	5.63e-05
PC 32:2	1.38e-06	1.17e-06	2.01e-06	4.34e-06	5.663e-06	1.24e-06	4.54e-06	2.29e-06
PC 33:0	2.85e-06	1.99e-06	3.3e-06	4.28e-06	2.6e-06	2.52e-06	3.01e-06	4.08e-06
PC 33:1	5.41e-06	4.02e-06	7.37e-06	6.19e-06	5.45e-06	4.24e-06	5.75e-06	6.8e-06
PC 33:2	7.64e-07	5.98e-07	1.1e-06	1.08e-06	8.55e-07	4.17e-07	9.7e-07	1.59e-06
PC 33:3	2e-10	0	3e-10	1.41e-08	0	0	4.6e-09	1.09e-08
PC 34:0	7.51e-06	5.7e-06	9.59e-06	8.38e-06	6.17e-06	7.905e-06	7.08e-06	9.96e-06
PC 34:1	0.000177843	0.000124365	0.000221169	0.000167356	0.000197375	0.000112317	0.000190742	0.000164631
PC 34:2	2.1e-05	1.77e-05	3.29e-05	2.86e-05	3.9e-05	1.43e-05	3.67e-05	3.09e-05
PC 34:3	1.729e-06	1.54e-06	2.5e-06	2.713e-06	2.4e-06	9.81e-07	2.46e-06	2.23e-06
PC 34:4	2.87e-07	2.65e-07	3.6e-07	2.56e-07	1.3e-07	8.92e-08	1.48e-07	1.61e-07
PC 35:0	4.59e-07	3.49e-07	5.88e-07	6.67e-07	3.35e-07	5.73e-07	3.87e-07	5.9e-07
PC 35:1	7.56e-06	5.84e-06	8.37e-06	8.24e-06	5.5e-06	5.07e-06	6.28e-06	7.4e-06
PC 35:2	3.16e-06	2.49e-06	4.5e-06	3.55e-06	3.051e-06	2.09e-06	3.382e-06	4.15e-06
PC 35:3	4.51e-07	3.52e-07	3.72e-07	4.09e-07	3.73e-07	1.88e-07	4.06e-07	4.21e-07
PC 35:4	3.91e-08	5.67e-08	8.96e-08	1.01e-07	1.36e-08	1.12e-08	2.6e-08	7.75e-08
PC 36:0	4.44e-07	4.1e-07	5.76e-07	4.67e-07	5.72e-07	8.7e-07	4.41e-07	9.31e-07
PC 36:1	6.02e-05	4.29e-05	8.02e-05	7.35e-05	4.65e-05	4.86e-05	5.5e-05	7.7332e-05
PC 36:2	7.15e-05	6.07e-05	9.37e-05	9.01e-05	9.97e-05	4.54e-05	9.36e-05	8.31e-05
PC 36:3	1.09e-05	9.08e-06	1.49e-05	1.16e-05	1.24e-05	6.06e-06	1.05e-05	1.0644e-05
PC 36:4	6.63e-06	5.79e-06	7.651e-06	7.58e-06	2.91e-06	2.61e-06	3.78e-06	5.27e-06
PC 36:5	5.79e-07	5.15e-07	6.69e-07	5.89e-07	3.06e-07	2.75e-07	3.49e-07	3.94e-07
PC 37:1	8.79e-07	6.93e-07	1.13e-06	1.11e-06	5.86e-07	6.14e-07	6.19e-07	8.94e-07
PC 37:2	2.59e-06	2e-06	3.42e-06	3.07e-06	2.08e-06	1.39e-06	2.19e-06	2.31e-06
PC 37:3	1.26e-06	1e-06	1.6e-06	1.36e-06	8.71e-07	6.02e-07	9.47e-07	1.07e-06
PC 37:4	5.58e-07	6.75e-07	9.76e-07	7.48e-07	3.29e-07	3.39e-07	4.01e-07	5.74e-07
PC 37:5	1.65e-07	1.78e-07	2.55e-07	1.58e-07	4.03e-08	4.33e-08	9.91e-08	1.09e-07
PC 38:0	4.14e-07	2.94e-07	5.5e-07	5.49e-07	3.17e-07	3.58e-07	3.7e-07	4.68e-07
PC 38:1	2.948e-06	2.11e-06	4.39e-06	3.49e-06	2.1e-06	2.6e-06	2.33e-06	2.97e-06
PC 38:2	1.08e-05	9.85e-06	1.67e-05	1.43e-05	9.121e-06	4.97e-06	9e-06	8.27e-06
PC 38:4	1.49e-05	1.33e-05	1.6e-05	1.36e-05	6.37e-06	5.72e-06	6.82e-06	9.03e-06
PC 38:6	3.81e-07	3.47e-07	6.7e-07	4.41e-07	5.85e-07	2.69e-07	3.71e-07	4.39e-07
PC 39:3	3.56e-07	3.23e-07	5.16e-07	3.76e-07	1.77e-07	9.24e-08	2.01e-07	2.23e-07
PC 39:4	4.53e-07	3.98e-07	5.68e-07	4.72e-07	1.33e-07	6.57e-08	1.9e-07	2.48e-07
PC 40:0	5.79e-08	2.24e-08	7.37e-08	7.44e-08	5.73e-08	8.05e-08	7.07e-08	1.01e-07
PC 40:1	5.09e-07	2.61e-07	5.35e-07	7.08e-07	4.85e-07	4.96e-07	4.97e-07	5.55e-07
PC 40:2	1.48e-06	1.26e-06	2.18e-06	1.77e-06	1.18e-06	7.77e-07	1.26e-06	1.03e-06
PC 40:3	1.426e-06	1.2e-06	1.77e-06	1.67e-06	9.39e-07	5.41e-07	7.08e-07	6.97e-07
PC 40:5	5.14e-06	4.668e-06	5.25e-06	4.58e-06	1.68e-06	1.8e-06	2.05e-06	2.91e-06
PC 40:6	5.03e-06	3.89e-06	5.01e-06	3.62e-06	1.15e-06	1.629e-06	1.55e-06	2.12e-06
PC 42:0	5.02e-08	1.1e-08	5.14e-08	3.19e-08	6.08e-08	4.68e-08	4.51e-08	4.98e-08
PC 42:1	2.09e-07	1.11e-07	2.86e-07	2.68e-07	3.05e-07	2.72e-07	2.96e-07	3.53e-07
PC 42:2	7.91e-07	4e-07	8.02e-07	1.01e-06	8.25e-07	3.42e-07	6.97e-07	5.26e-07
PC 42:7	5.35e-08	6.04e-08	9.88e-08	1.05e-07	6.8e-09	1.7e-09	2.43e-08	2.26e-08
PC 42:8	1.7e-07	1.75e-07	2.05e-07	1.47e-07	2.71e-08	3.57e-08	5.76e-08	1.16e-07
PC-O 30:0	1.09e-07	6.5e-08	1.07e-07	1.07e-07	1.3e-06	8.19e-07	9.52e-07	1.01e-06
PC-O 30:1	1.04e-08	8e-10	4.51e-08	1.01e-08	4.49e-07	3.17e-07	7.9e-07	6.05e-07
PC-O 31:0	5.1e-09	4.5e-09	2.27e-08	3.25e-08	2.04e-07	2.14e-07	3.13e-07	3.6e-07
PC-O 32:0	1.73e-07	7.97e-08	1.28e-07	1.55e-07	3.04e-06	2.14e-06	2.9e-06	2.39e-06
PC-O 32:1	2.99e-07	1.66e-07	3.97e-07	2.96e-07	5.23e-06	2.18e-06	5.73e-06	3.9e-06
PC-O 32:2	0	0	7.6e-09	5.1e-09	1.48e-07	1.69e-08	2.03e-07	8.19e-08
PC-O 33:0	0	0	0	2.3e-09	3.08e-07	3.14e-07	3.28e-07	3.21e-07
PC-O 33:1	1.17e-07	1.25e-07	1.94e-07	2.07e-07	5.73e-07	3.7e-07	6.26e-07	8.64e-07
PC-O 34:0	1.34e-08	1.1e-08	3.63e-08	2.77e-08	7.68e-07	6.2e-07	7.58e-07	8.93e-07
PC-O 34:1	7.83e-07	4.51e-07	7.14e-07	7.12e-07	9.97e-06	5.696e-06	1.02e-05	8.27e-06
PC-O 34:2	6.78e-08	2.92e-08	1.05e-07	7.79e-08	1.55e-06	6.86e-07	1.42e-06	1.2e-06
PC-O 35:0	8e-10	4e-10	1.2e-09	1e-10	2.9e-08	3.49e-08	4.52e-08	9.92e-08
PC-O 35:1	1.21e-07	9.47e-08	5.47e-08	1.65e-07	3.32e-07	3.52e-07	4.37e-07	6.02e-07
PC-O 36:0	0	1.6e-09	4e-09	4.7e-09	4.33e-08	2.47e-08	5.04e-08	2.99e-08
PC-O 36:1	2.69e-07	1.88e-07	4.3e-07	2.93e-07	8.52e-06	6.25e-06	8.3e-06	8.75e-06
PC-O 36:2	2.72e-07	1.67e-07	3.66e-07	2.12e-07	1.82e-06	1.4e-06	1.98e-06	1.77e-06
PC-O 38:1	1.74e-07	1.26e-07	1.97e-07	1.83e-07	3.58e-07	2.75e-07	3.58e-07	3.25e-07
PC-O 38:2	6.11e-08	4.29e-08	7.76e-08	7.67e-08	5.07e-07	1.9e-07	4.4e-07	3.13e-07
PC-O 38:3	6.18e-08	5.21e-08	8.72e-08	2.48e-08	7.33e-07	4.16e-07	5.73e-07	6.55e-07
PC-O 40:3	1.06e-08	4.8e-09	3.84e-08	2.01e-08	8.34e-08	2.21e-08	7.6e-08	6.31e-08
PC-O 40:5	2e-08	1.73e-08	2.85e-08	1.53e-08	1.6e-07	1.35e-07	1.41e-07	2.65e-07
PC-P 30:0	1.88e-07	1.24e-07	3.39e-07	8.72e-08	5.21e-07	4.82e-07	6.56e-07	8.12e-07
PC-P 30:1	5.6e-09	0	1.45e-08	1.8e-09	5.1e-09	3.8e-09	1.91e-08	3.02e-08
PC-P 31:0	9.9e-08	9.62e-08	2.08e-07	1.02e-07	1.58e-07	1.83e-07	1.79e-07	4.9e-07
PC-P 32:0	2.73e-07	1.75e-07	4.75e-07	2.34e-07	4.74e-07	1.1e-06	4.96e-07	1.6e-06
PC-P 32:1	1.45e-07	1.3e-07	4.68e-07	9.43e-08	8.95e-07	6.39e-07	9.69e-07	1.22e-06
PC-P 33:1	5.31e-08	2.83e-08	9.6e-08	3.83e-08	9.66e-08	7.02e-08	1.01e-07	4.92e-07
PC-P 34:1	3.97e-07	2.91e-07	6.6e-07	6.81e-07	1.56e-06	2.73e-06	1.57e-06	3.75e-06
PC-P 34:2	4.61e-07	1.98e-07	2.39e-07	2.11e-07	4.22e-07	1.62e-07	1.22e-07	7.21e-07
PC-P 34:3	4e-10	0	1.7e-09	2.4e-09	2.33e-08	1.06e-08	2.33e-08	1.64e-07
PC-P 35:1	1.99e-08	6.4e-09	1.06e-07	1.78e-08	1.16e-07	1.56e-07	1.21e-07	2.9e-07
PC-P 35:3	1.19e-07	8.85e-08	1.61e-07	1.16e-07	1.83e-07	6.59e-08	1.62e-07	1.52e-07
PC-P 36:1	6.08e-08	3.86e-08	1.75e-07	7.71e-08	9.05e-07	6.8e-07	1.36e-06	1.22e-06
PC-P 36:2	1.72e-07	1.49e-07	4.93e-07	5.81e-07	2.2e-06	1.18e-06	1.83e-06	1.85e-06
PC-P 36:3	2.07e-06	3.44e-06	1.11e-06	1.81e-06	2.449e-06	1.02e-06	8.9e-07	2.26e-06
PC-P 36:4	3.83e-07	2.78e-07	3.55e-07	3.41e-07	3.11e-07	1.68e-07	3.21e-07	3.94e-07
PC-P 37:4	5e-10	7e-10	1.8e-09	8e-10	0	0	0	2.44e-08
PC-P 38:3	1.38e-08	2.27e-08	6.35e-07	2.81e-07	1.664e-06	9.72e-07	1.33e-06	1.21e-06
PC-P 38:4	1.59e-07	8.29e-08	1.32e-07	1.98e-07	2.64e-07	2.55e-07	2.69e-07	3.73e-07
PC-P 40:4	1e-10	1e-10	2.9e-08	1.24e-08	1.42e-07	1.49e-07	1.32e-07	2.67e-07
PC-P 40:6	3.53e-08	2.18e-08	4.49e-08	2.33e-08	9.37e-08	6.43e-08	1.06e-07	8.38e-08
PE 32:0	4.25e-07	1.28e-07	0	5.59e-07	7.53e-07	1.79e-07	6.82e-07	7.29e-07
PE 32:1	1.91e-06	1.02e-06	1.879e-06	4.099e-06	6.34e-06	8.81e-07	4.59e-06	3.65e-06
PE 33:0	0	0	0	2.25e-07	4.11e-08	0	1.33e-07	4.92e-08
PE 33:1	3.11e-07	0	0	6.07e-07	3.7e-07	0	6.49e-07	1.53e-07
PE 34:0	1.08e-06	6.93e-07	1.1e-06	1.19e-06	1.25e-06	3.64e-07	6.1e-07	7.34e-07
PE 34:1	1.82e-05	1.02e-05	2.84e-05	2.13e-05	2.59e-05	1.2779e-05	2.33e-05	1.88e-05
PE 34:2	5.03e-06	2.38e-06	4.83e-06	6.01e-06	8.95e-06	2.11e-06	7.09e-06	4.98e-06
PE 35:1	1.455e-06	1.05e-06	2.771e-06	2.34e-06	1.47e-06	1.4e-06	1.679e-06	1.94e-06
PE 35:2	1.167e-06	2.94e-07	3.91e-07	1.43e-06	7.83e-07	7.84e-07	1.37e-06	5.07e-07
PE 35:3	0	0	0	0	0	0	0	0
PE 36:1	2.54e-05	1.7062e-05	3.7e-05	3.5e-05	3.22e-05	2.07e-05	3.28e-05	3.32e-05
PE 36:2	2.86e-05	2.13e-05	3.83e-05	3.66e-05	3.53e-05	1.77e-05	3.52e-05	2.94e-05
PE 36:3	7.3e-06	2.91e-06	6.43e-06	5.35e-06	7.176e-06	2.811e-06	4.402e-06	3.22e-06
PE 36:4	1.11e-05	6.37e-06	1.41e-05	9.62e-06	4.13e-06	2.48e-06	3.82e-06	3.38e-06
PE 37:1	2.04e-07	0	1.91e-07	5.35e-07	4.24e-08	0	3.6e-07	2.2e-07
PE 37:2	8.5e-07	6.61e-07	7.68e-07	1.63e-06	9.32e-07	1.9e-07	8.85e-07	8.43e-07
PE 37:3	3.06e-07	1.16e-07	1.76e-07	6.95e-07	2.69e-07	1.97e-07	1.03e-06	6.21e-07
PE 37:4	9.29e-07	2.79e-07	1.65e-07	1.12e-06	2.2e-07	0	3.69e-07	2.47e-07
PE 38:1	1.07e-06	6.58e-07	1.05e-06	1.4e-06	7.11e-07	1.96e-07	7.93e-07	9.96e-07
PE 38:2	5.82e-06	5.01e-06	9.76e-06	8.62e-06	4.76e-06	1.61e-06	4.43e-06	3.86e-06
PE 38:3	8.62e-06	6.056e-06	1.06e-05	8.94e-06	4.05e-06	2.4e-06	4.02e-06	4.2e-06
PE 38:4	5.96e-05	4.08e-05	6.49e-05	5.92e-05	2.29e-05	1.6e-05	2.66e-05	2.44e-05
PE 38:5	1.88e-05	1.39e-05	2.6e-05	1.86e-05	8.45e-06	7.47e-06	8.46e-06	1.2e-05
PE 40:1	5.64e-08	2.39e-08	0	3.29e-07	2.31e-07	0	4.83e-07	4.11e-07
PE 40:2	8.18e-07	7.1e-07	8.04e-07	1.41e-06	7.86e-07	0	9.49e-07	6.54e-07
PE 40:3	3.33e-06	2.56e-06	3.42e-06	4.73e-06	5.05e-07	1.84e-08	6.89e-07	1.72e-07
PE 40:5	2.4745e-05	1.73e-05	2.88e-05	2.39e-05	7.641e-06	7.79e-06	8.775e-06	8.82e-06
PE-O 32:0	0	3.1e-09	0	7.3e-09	4.94e-08	7.2e-09	4.91e-08	1.4e-08
PE-O 32:1	0	0	0	0	3.39e-08	0	1.97e-08	0
PE-O 36:4	6.02e-08	9.57e-08	6.42e-07	9.5e-08	1.04e-06	8.78e-07	1.29e-06	4.27e-07
PE-P 32:0	0	0	0	0	8.6e-08	0	9.79e-08	3.86e-08
PE-P 32:1	0	0	0	2.9e-09	1.38e-06	8.21e-08	1.46e-06	6.31e-07
PE-P 33:1	0	0	0	0	1.29e-07	0	6.81e-08	4.03e-08
PE-P 34:1	7.74e-08	1.58e-08	4.9e-08	7.32e-08	7.51e-06	3.62e-06	9.2e-06	6.76e-06
PE-P 34:2	4e-09	0	0	1.19e-08	1.59e-06	0	9.05e-07	1.77e-07
PE-P 36:1	0	0	0	0	4.19e-06	2.99e-06	5.81e-06	4.23e-06
PE-P 36:2	1.41e-08	0	0	0	3.55e-06	1.04e-06	3.71e-06	3.463e-06
PE-P 36:3	6.61e-08	1.24e-08	1.43e-07	1.23e-07	7.16e-06	1.82e-06	5.74e-06	2.31e-06
PE-P 36:4	1.06e-06	1.18e-06	2.25e-06	7.57e-07	6.332e-06	4.55e-06	7.027e-06	7.49e-06
PE-P 37:4	5.75e-07	7.94e-07	5.31e-08	1.57e-07	8.38e-07	3.01e-07	3.69e-07	3.05e-07
PE-P 38:2	2.5e-09	0	0	1.6e-09	1.36e-06	1.61e-07	1.39e-06	4.62e-07
PE-P 38:4	7.32e-07	3.44e-07	9.15e-07	9.96e-07	1.02e-05	9.33e-06	1.24e-05	1.38e-05
PE-P 40:5	5.73e-07	9.05e-07	2.23e-07	2.84e-08	2.6e-06	2.62e-06	4.1e-06	2.615e-06
PE-P 40:6	2.27e-07	2.35e-07	6.46e-07	2e-07	6.26e-07	1.36e-06	3.05e-06	1.78e-06
PG 32:1	3.2e-09	4.94e-08	8.3e-08	1.08e-07	4.6e-09	1.5e-08	1.62e-07	1.75e-07
PG 34:0	6.44e-08	5.1e-08	4.09e-08	2.88e-07	3.67e-06	3.57e-07	2.16e-06	1.06e-06
PG 34:1	3.78e-06	2.737e-06	5.31e-06	5.6e-06	6.17e-06	2.12e-06	4.44e-06	6.44e-06
PG 34:2	0	2.01e-08	1.04e-08	5.1e-08	7.12e-08	0	7.09e-08	1.06e-07
PG 36:0	0	0	0	9.1e-09	1.09e-06	1.91e-07	1.01e-06	6.09e-07
PG 36:1	5.04e-07	3.08e-07	7.95e-07	2.35e-07	1.07e-06	4.6e-07	6.62e-07	6.89e-07
PG 36:2	1.14e-07	8.63e-08	1.59e-07	2.03e-07	1.99e-07	9.2e-09	1.67e-07	2.42e-07
PG 36:3	1.03e-08	0	0	5.7e-08	0	9e-09	5.3e-09	5.62e-08
PG 38:1	1.08e-08	1.2e-09	7e-09	1.05e-08	1.95e-07	5e-10	1.7e-07	3.35e-08
PI 32:0	0	0	1.35e-08	3.47e-08	4.66e-08	2.02e-07	9.54e-08	1.5e-07
PI 32:1	3.24e-08	0	4.32e-08	8.33e-08	1.75e-07	4.73e-08	2.21e-07	3.08e-07
PI 33:1	4.96e-08	3.31e-08	1.21e-08	2.14e-07	0	1.78e-08	0	4.62e-08
PI 34:0	6.86e-07	3.13e-07	1.17e-06	1.08e-06	7.99e-07	3.87e-07	6.31e-07	6.78e-07
PI 34:1	1.12e-05	6.3e-06	8.26e-06	8.52e-06	8.15e-06	5.38e-06	7.2e-06	7.72e-06
PI 34:2	4.92e-07	2.78e-07	7.83e-07	4.82e-07	1.62e-06	3.18e-07	1.2e-06	6.92e-07
PI 35:1	8e-07	4.89e-07	7.7e-07	1.07e-06	5.08e-07	2.92e-07	5.15e-07	1.08e-06
PI 35:2	3.66e-08	1.01e-07	1.55e-07	1.76e-07	0	0	7.34e-08	1.27e-07
PI 36:0	0	0	8.32e-08	9.5e-08	4.4e-09	1.89e-07	8.45e-08	4.35e-07
PI 36:1	6.01e-06	4.25e-06	9.12e-06	5.6e-06	1.04e-05	1.1578e-05	1.04e-05	1.04e-05
PI 36:2	1.0005e-05	7.22e-06	1.14e-05	7.99e-06	1.93e-05	8.08e-06	1.48e-05	9.91e-06
PI 36:3	3.81e-07	9.78e-08	2.03e-07	8.95e-07	8.09e-08	2e-07	8.42e-07	6.41e-07
PI 36:4	1.12e-06	5.39e-07	1.03e-06	6.1e-07	8.43e-07	6.48e-07	6.05e-07	6.5e-07
PI 37:2	3.02e-07	1.28e-07	7.78e-07	3.97e-07	7.14e-07	2.86e-07	9.73e-07	8.53e-07
PI 37:4	0	7.08e-08	1.74e-07	1.46e-07	4.81e-08	7.44e-08	7.16e-08	1.27e-07
PI 38:1	3.32e-07	8.46e-08	5.96e-07	6.09e-07	6.25e-07	7.41e-07	6.15e-07	7.84e-07
PI 38:2	9.62e-06	7.22e-06	1.18e-05	7.869e-06	1.25e-05	6.74e-06	1e-05	9.62e-06
PI 38:3	2.7e-05	2.17e-05	3.1699e-05	2.15e-05	3.13e-05	1.54e-05	2.3e-05	2e-05
PI 38:4	5.22e-05	3.65e-05	4.92e-05	3.01e-05	3.08e-05	2.33e-05	2.31e-05	2.3e-05
PI 38:5	5.08e-06	3.76e-06	5.58e-06	3.41e-06	3.596e-06	1.85e-06	2.98e-06	2.72e-06
PI 40:2	5.09e-07	4.5e-07	9.84e-07	6.88e-07	5.8e-07	3.86e-07	6.64e-07	5.95e-07
PI 40:3	2e-06	1.66e-06	2.89e-06	2.05e-06	2.01e-06	7.71e-07	1.436e-06	1.35e-06
PI 40:4	3.18e-06	2.9e-06	3.97e-06	2.51e-06	2.01e-06	1.384e-06	1.417e-06	1.39e-06
PI 40:5	3.9e-06	2.69e-06	3.472e-06	2.75e-06	1.69e-06	1.099e-06	1.41e-06	1.83e-06
PI 40:6	3.24e-06	1.83e-06	3.95e-06	2.96e-06	1.12e-06	1.33e-06	1.19e-06	1.97e-06
PS 34:1	4.403e-06	2.624e-06	6.75e-06	4.1e-06	1.16e-05	3.5e-06	7.4e-06	5.382e-06
PS 34:2	0	0	4.74e-08	1.73e-07	6.9e-09	0	5.26e-07	1.97e-07
PS 35:1	2.29e-06	1.72e-06	2.59e-06	3.23e-06	4.13e-06	2.14e-06	3.34e-06	2.78e-06
PS 35:2	3.16e-08	0	1.47e-07	5.35e-07	1.7e-09	0	5.92e-07	5.86e-07
PS 36:1	4.07e-05	2.35e-05	4.31e-05	2.95e-05	4.48e-05	2.85e-05	4.03e-05	3.83e-05
PS 36:2	4.31e-06	2.7e-06	5.84e-06	4.49e-06	8.61e-06	3.1e-06	6.49e-06	5.37e-06
PS 37:1	1.93e-06	2.57e-06	3.17e-06	4.33e-06	4.86e-06	2.45e-06	4.27e-06	4.2e-06
PS 37:2	1.73e-06	2.3e-06	2.61e-06	3.92e-06	3.355e-06	1.63e-06	2.53e-06	2.48e-06
PS 38:1	1.13e-06	7.98e-07	2.1e-06	1.51e-06	1.51e-06	1.36e-06	1.28e-06	1.18e-06
PS 38:2	2.44e-06	1.59e-06	4.43e-06	3.01e-06	2.9e-06	6.05e-07	2.11e-06	2.14e-06
PS 38:3	5.99e-06	4.24e-06	7.69e-06	7.33e-06	4.46e-06	3.28e-06	5.07e-06	6.24e-06
PS 39:3	1.54e-06	2.36e-06	3.02e-06	4.16e-06	7.16e-07	5.18e-07	9.51e-07	1.35e-06
PS 40:1	5.55e-07	2.47e-07	8.6e-07	7.34e-07	1.04e-06	6.82e-07	8.47e-07	1.59e-06
PS 40:2	1.38e-06	6.25e-08	1.89e-06	1.5e-06	1.29e-06	2.04e-07	1.18e-06	1.17e-06
PS 40:3	2.21e-06	1.97e-06	2.47e-06	2.26e-06	9.34e-07	3.12e-07	1.01e-06	9.65e-07
PS 40:4	3.43e-08	2.98e-08	9.38e-08	7.51e-08	0	4.01e-08	1.65e-07	1.58e-07
PS 40:6	1.19e-07	0	2.82e-07	3.5e-07	8e-07	7.36e-08	8.18e-07	6.49e-07
PS 40:7	0	0	1.89e-07	2.93e-07	0	0	9.29e-08	4.32e-08
S 34:0	0	0	0	0	0	0	0	0
S 34:1	0	0	0	0	0	0	0	0
S 34:1-OH	0	0	0	0	0	0	0	0
S 36:0	6.26e-08	5.4e-09	4.3e-09	1.33e-07	0	0	4.7e-09	1.54e-07
S 37:1	5.41e-07	2.51e-07	6.39e-07	1.09e-06	1.32e-06	2.26e-07	6.66e-07	1.06e-06
S 37:1-OH	8.15e-06	5.76e-06	6.72e-06	4.4e-06	3.78e-06	2e-06	2.92e-06	2.54e-06
S 38:0	2.61e-07	3.64e-08	1.75e-07	1.33e-07	1.21e-07	7.61e-08	1.12e-07	4e-07
S 38:2	1.14e-07	8.21e-08	1.2e-07	4.98e-08	1.7e-07	2.94e-08	1.33e-07	1e-07
S 41:0	3.2e-08	0	4.41e-08	1.98e-07	8.07e-08	3.32e-08	3.64e-08	2.46e-07
S 41:1	8.04e-07	6.86e-07	8.73e-07	1.62e-06	9e-07	8.16e-07	4.02e-07	1.43e-06
S 42:1	0	0	0	5.56e-08	1.15e-07	2.59e-07	1.82e-07	8.3e-07
S 46:1	0	0	0	0	0	0	0	8.4e-09
S 48:2	0	9.7e-09	0	3.08e-08	0	0	3.9e-09	2.97e-08
S1P 18:0	4.21e-06	3.41e-06	3.79e-06	8.88e-06	3.44e-06	3.98e-06	6.91e-06	7.14e-06
S1P 20:0	1.64e-05	1.4e-05	1.84e-05	2.68e-05	1.37e-05	2.04e-05	2.25e-05	2.47e-05
S1P 20:1	7.65e-06	7.53e-06	8.18e-06	1.37e-05	7.01e-06	8.77e-06	9.82e-06	1.15e-05
SM 32:0	2.03e-07	1.18e-07	2.74e-07	1.28e-07	1.64e-07	6.59e-08	1.11e-07	8.47e-08
SM 32:1	3.03e-06	3.11e-06	2.95e-06	1.478e-06	2.46e-06	1.792e-06	2.13e-06	1.36e-06
SM 33:0	2.55e-08	2.53e-08	4.1e-08	4.4e-08	3.34e-08	1e-08	5.69e-08	3.06e-08
SM 33:1	1.67e-06	1.46e-06	2.04e-06	8.99e-07	1.17e-06	9.83e-07	1.03e-06	7.7e-07
SM 34:0 ;O2	4.04e-06	4.14e-06	4.68e-06	4.01e-06	3.72e-06	3.04e-06	3.75e-06	3.601e-06
SM 34:0;O3	3.2e-09	4.1e-09	6.34e-08	1.71e-08	5.18e-08	2.1e-09	3.79e-08	2.34e-08
SM 34:1 ;O2	8.33e-05	5.89e-05	9.6787e-05	7.06e-05	6.2125e-05	3.95e-05	5.83e-05	5.42e-05
SM 34:1;O3	3.36e-07	2e-07	4.66e-07	2.88e-07	2.86e-07	1.44e-07	2.75e-07	2.1e-07
SM 34:2 ;O2	2.67e-06	2.36e-06	2.56e-06	1.35e-06	2.31e-06	1.31e-06	1.51e-06	1.19e-06
SM 34:2;O3	3.03e-08	1.61e-08	1.76e-08	2.71e-08	2.33e-08	0	2.35e-08	2.17e-08
SM 35:1 ;O2	3.35e-06	2.57e-06	3.18e-06	2.28e-06	1.47e-06	9.9e-07	1.8e-06	1.77e-06
SM 35:2 ;O2	3.79e-08	3.82e-08	5.48e-08	5.37e-08	4.8e-09	1.22e-08	1.76e-08	2.66e-08
SM 36:0 ;O2	1.87e-06	8.83e-07	1.88e-06	1.23e-06	1.34e-06	2.57e-07	1.3e-06	1.188e-06
SM 36:1 ;O2	3.11e-06	3.33e-06	4.731e-06	2.375e-06	2.942e-06	2.86e-06	2.98e-06	3.28e-06
SM 36:2 ;O2	8.8e-07	7.79e-07	1.2e-06	1.42e-06	7.84e-07	5.56e-07	2.068e-06	6.25e-07
SM 36:3 ;O2	0	0	0	0	0	0	0	8e-10
SM 37:1 ;O2	1.11e-05	8.896e-06	1.41e-05	5.595e-06	1.11e-05	6.41e-06	8.3e-06	5.617e-06
SM 38:0 ;O2	5.36e-07	1.78e-07	5.86e-07	5.62e-07	2.08e-07	1.67e-07	3.68e-07	5.71e-07
SM 38:1 ;O2	4.17e-06	3.98e-06	2.74e-06	1.83e-06	3.95e-06	2.22e-06	2.78e-06	1.83e-06
SM 38:1;O3	5.8e-08	1.85e-06	8.36e-07	5.8e-07	1.72e-07	1.29e-06	1.33e-06	1.08e-06
SM 38:2 ;O2	1.31e-07	1.89e-07	2.05e-07	1.29e-07	1.1e-07	3.9e-08	1.27e-07	8.94e-08
SM 38:3 ;O2	2.53e-07	1.87e-07	3.3e-07	4.86e-07	2.48e-07	1.23e-07	2.69e-07	3.75e-08
SM 39:1 ;O2	2.41e-07	1.72e-07	3.85e-07	1.53e-07	4.71e-07	3.48e-07	4.56e-07	3.88e-07
SM 40:0;O3	2.26e-07	3.46e-07	1.29e-08	2.37e-07	1.52e-07	1.35e-07	2.94e-07	2.33e-07
SM 40:1 ;O2	6.52e-06	5.5e-06	7.98e-06	4.28e-06	7.34e-06	6.21e-06	5.636e-06	5.01e-06
SM 40:2 ;O2	2.36e-06	2.15e-06	2.81e-06	1.47e-06	2.04e-06	1.5e-06	1.5e-06	1.1e-06
SM 41:1 ;O2	7.2e-07	7.25e-07	8.19e-07	4.87e-07	6.91e-07	6.03e-07	5.15e-07	6.27e-07
SM 42:0 ;O2	1.76e-06	1.45e-06	1.22e-06	1.19e-06	2e-06	1.64e-06	1.59e-06	1.44e-06
SM 42:1 ;O2	1.06e-05	7.56e-06	7.75e-06	8.02e-06	1.07e-05	7.06e-06	9.78e-06	7.18e-06
SM 42:2 ;O2	2.07e-05	1.78e-05	2.35e-05	1.36e-05	1.95e-05	1.12e-05	1.41e-05	9.38e-06
SM 43:0 ;O2	2.86e-08	8.1e-09	5.3e-08	2.8e-08	8.54e-08	3.4e-08	7.68e-08	4.89e-08
SM 43:1 ;O2	1.75e-07	8.5e-08	2.82e-07	1.26e-07	1.17e-07	7.31e-08	8.99e-08	1.45e-07
SM 44:0 ;O2	0	0	1.24e-08	1.03e-08	0	0	1.7e-09	1.14e-08
SM 44:1 ;O2	2.3e-07	1.66e-07	2.37e-07	9.58e-08	1.08e-07	5.46e-08	9.45e-08	6.89e-08
SM 44:2 ;O2	1.09e-06	4.35e-07	6.58e-07	6.57e-07	3.92e-07	1.27e-07	3.96e-07	1.9e-07
SM 48:0 ;O2	8.33e-07	8.03e-07	5.49e-08	1.9e-07	1.98e-07	6.4e-09	1.23e-07	0
Sph 16:1	1.72e-05	2.5e-05	1.29e-05	3.16e-05	1.77e-05	2.87e-05	2.65e-05	2.75e-05
TG 12:0	6.82e-05	3.96e-05	0.000197632	0.000235975	4.12e-05	6.06e-05	0.000163833	0.000342533
TG 24:0	2.42e-06	1.73e-06	5.36e-07	1.64e-05	1.73e-07	5.25e-06	1.7693e-05	6.4391e-05
TG 30:0	2.77e-07	6.1e-07	2.45e-06	2.27e-06	5.71e-07	1.37e-06	3.12e-06	5.17e-06
TG 44:1	1.18e-06	1.12e-06	7.16e-07	4.06e-06	3.5e-06	4.31e-07	5.74e-06	3.37e-06
TG 46:1	8.56e-06	6.92e-06	5.28e-06	1.87e-05	2.08e-05	3.94e-06	3.25e-05	1.2e-05
TG 46:2	1.57e-06	1.21e-06	1.07e-06	3.96e-06	3.67e-06	4.88e-07	8.78e-06	3.8e-06
TG 47:1	2.96e-06	3.15e-06	4.09e-06	7.2e-06	5.01e-06	1.84e-06	1.09e-05	1.01e-05
TG 47:2	6.5e-07	9.61e-07	1.27e-06	2.73e-06	1.66e-06	8.85e-07	4.45e-06	4.08e-06
TG 48:1	2.45e-05	2.06e-05	1.37e-05	4.65e-05	6.53e-05	1.02e-05	0.000103733	2.3e-05
TG 48:2	9.37e-06	9.36e-06	6.08e-06	1.93e-05	2.76e-05	3.95e-06	4.07e-05	1.35e-05
TG 48:3	1.23e-06	1.69e-06	6.93e-07	5.2e-06	4.05e-06	5.13e-07	1.03e-05	3.79e-06
TG 49:1	8.36e-06	8.29e-06	6.65e-06	1.97e-05	1.62e-05	5.01e-06	2.77e-05	2.07e-05
TG 49:2	2.81e-06	3.21e-06	2.65e-06	7.61e-06	6.11e-06	1.54e-06	1.02e-05	8.21e-06
TG 49:3	3.05e-07	2.74e-07	1.57e-07	1.22e-06	7.93e-07	1.9e-07	1.4e-06	1.85e-06
TG 50:0	1.13e-05	1.04e-05	1.64e-05	1.98e-05	2.21e-05	1.09e-05	2.95e-05	3.77e-05
TG 50:1	4.68e-05	4.34e-05	2.25e-05	8.87e-05	0.000107939	1.98e-05	0.000143561	4.15e-05
TG 50:2	3.85e-05	4.04e-05	1.84e-05	7.55e-05	0.000121684	1.13e-05	0.000168797	2.72e-05
TG 50:3	5.91e-06	5.9e-06	2.84e-06	1.04e-05	1.62e-05	1.73e-06	2.33e-05	6.52e-06
TG 50:4	4.66e-07	7.09e-07	8.21e-08	1.81e-06	1.04e-06	0	2.53e-06	0
TG 51:1	5.38e-06	5.91e-06	2.07e-06	1.31e-05	9.38e-06	2.12e-06	1.4e-05	4.29e-06
TG 51:2	6.62e-06	7.19e-06	2.68e-06	1.4e-05	1.31e-05	1.44e-06	2.0383e-05	4.22e-06
TG 51:3	1.59e-06	2.27e-06	5.73e-07	5.04e-06	4.84e-06	3.33e-07	9.08e-06	1.9e-06
TG 51:4	7.85e-08	1.11e-07	6.48e-08	1.02e-07	2.63e-07	1.26e-08	1.46e-07	1.23e-07
TG 52:0	6.36e-06	5.568e-06	6.68e-06	8.48e-06	1.1e-05	3.86e-06	1.22e-05	1.205e-05
TG 52:1	4.82e-05	4.53e-05	1.7e-05	7.06e-05	8.01e-05	1.6e-05	9.33e-05	1.81e-05
TG 52:2	8.3e-05	0.000100604	2.85e-05	0.000158313	0.000181038	2.0666e-05	0.000226727	2.93e-05
TG 52:3	2.26e-05	2.7655e-05	1.27e-05	4.23e-05	6.43e-05	1.08e-05	8.21e-05	2.39e-05
TG 52:4	6.38e-06	6.03e-06	1.79e-06	9.01e-06	8.58e-06	8.62e-07	1.46e-05	1.47e-06
TG 52:5	4.34e-06	4.87e-06	6.85e-06	8.34e-06	5.51e-06	3.93e-06	1.08e-05	1.28e-05
TG 53:2	8.06e-06	9.07e-06	1.3e-06	1.38e-05	8e-06	1.07e-06	1.64e-05	4.84e-07
TG 53:3	2.81e-06	3.22e-06	4.88e-07	5.192e-06	5.27e-06	1.66e-07	6.51e-06	2.56e-07
TG 53:4	2.79e-07	6.05e-07	0	1.06e-06	6.44e-07	0	1.31e-06	0
TG 54:1	1.62e-05	1.3e-05	4.76e-06	1.72e-05	1.8e-05	3.71e-06	1.9e-05	2.58e-06
TG 54:2	6.0667e-05	7.58e-05	1.51e-05	9.58e-05	8.79e-05	1.19e-05	0.000106259	9.56e-06
TG 54:3	3.54e-05	5.33e-05	1.32e-05	6.61e-05	7.17e-05	8.59e-06	8.47e-05	1.09e-05
TG 54:4	1.76e-05	2.1e-05	4.94e-06	2.7e-05	2.82e-05	2.9e-06	3.45e-05	3.31e-06
TG 54:5	1.31e-05	1.24e-05	1.08e-05	1.79e-05	1.4e-05	5.77e-06	2.25e-05	1.48e-05
TG 54:6	4.74e-06	4.2e-06	1.53e-07	7.19e-06	4.8e-06	4.66e-08	5.55e-06	0
TG 55:3	3.11e-06	3.48e-06	2.1e-07	4.61e-06	4e-06	4.24e-08	4.08e-06	0
TG 55:4	1.64e-06	2.61e-06	0	2.87e-06	1.245e-06	5.17e-08	2.82e-06	0
TG 55:5	1.45e-06	1.439e-06	7.5e-07	2.38e-06	1.24e-06	4.85e-07	2.53e-06	2.11e-06
TG 56:3	2.03e-05	2.88e-05	5.223e-06	3.26e-05	2.37e-05	1.67e-06	2.75e-05	6.93e-07
TG 56:4	2.2e-05	2.75e-05	4.51e-06	3.01e-05	2.26e-05	1.37e-06	2.75e-05	3.24e-07
TG 56:5	2.16e-05	2.61e-05	5.3e-06	2.88e-05	1.84e-05	2.6e-06	2.6e-05	5.27e-06
TG 56:6	1.58e-05	1.5702e-05	2.76e-06	2.1323e-05	8.74e-06	4.04e-07	1.53e-05	1.39e-07
TG 56:7	1.01e-05	9.5e-06	1.99e-06	1.4e-05	4.84e-06	2.57e-07	9.41e-06	8.23e-08
TG 56:8	1.1e-06	1.72e-06	5.35e-08	2.35e-06	8.27e-07	0	1.42e-06	6.38e-08
TG 57:6	7.62e-07	1.07e-06	0	1.64e-06	6.74e-08	0	4.08e-07	0
TG 57:7	4.68e-07	4.79e-07	8.63e-08	8.94e-07	0	0	1.69e-07	0
TG 58:4	6.74e-06	9.43e-06	8.03e-07	8.95e-06	4.81e-06	6.66e-08	4.81e-06	9.25e-08
TG 58:5	9.59e-06	1.31e-05	2.41e-06	1.23e-05	6.98e-06	6.41e-07	8.95e-06	1.52e-06
TG 58:6	1.84e-05	2.0382e-05	3.08e-06	2.39e-05	8.97e-06	3.18e-07	1.27e-05	2e-07
TG 58:7	1.76e-05	1.91e-05	2.99e-06	2.4453e-05	9.36e-06	1.15e-07	1.47e-05	1.46e-07
TG 58:8	1.32e-06	1.55e-06	2.97e-07	1.63e-06	6.79e-07	0	1.14e-06	0

## Sheet: Lipid Classes Matrix
Label	WT_1	WT_3	WT_2	WT_4	KI_3	KI_1	KI_4	KI_2
CE	0.000375746	0.000438539	0.000455719	0.00160915	0.000376896	0.00030919	0.000458349	0.000377165
CL	2.2453e-06	3.981e-07	2.1427e-06	2.691e-06	9.571e-07	7.722e-07	1.7042e-06	2.035e-06
Carnitine	0.000166547	8.502e-05	5.3594e-05	4.758e-05	0.000232386	6.7975e-05	6.4517e-05	6.0394e-05
Cer	2.9722e-06	3.6642e-06	3.3047e-06	4.4346e-06	4.585e-06	2.9118e-06	5.046e-06	4.4364e-06
DG	0.000126133	4.58938e-05	0.000309331	0.000289517	4.10541e-05	4.61793e-05	7.84329e-05	0.000189702
FFA	0.000115323	0.000279303	4.93303e-05	9.9239e-05	7.3029e-05	0.0001024	0.000208931	3.97676e-05
GB4	7.68e-08	9.98e-08	8.45e-08	1.08e-07	5.52e-08	6.08e-08	9.17e-08	8.22e-08
GD1a	2.48e-08	0	5.1e-09	1.84e-08	0	4.8e-09	2e-08	9.8e-09
GD3	0	0	0	0	0	0	0	7.2e-09
GM3	1.42e-06	7.54e-07	7.066e-07	6.241e-07	1.6199e-06	1.16e-06	1.4885e-06	8.163e-07
Hex-Cer	6.15557e-05	5.39257e-05	6.31493e-05	9.91389e-05	5.02837e-05	3.61632e-05	9.23028e-05	5.96089e-05
Hex-Sph	0	1.46e-08	2.7e-09	3.3e-09	0	3.2e-09	3e-09	6.3e-09
LPC	1.0155e-05	1.18364e-05	1.179e-05	1.72995e-05	1.209e-05	1.15717e-05	9.0251e-06	1.42737e-05
LPE	4.288e-06	6.002e-06	4.551e-06	4.024e-06	3.836e-06	4.013e-06	3.7293e-06	5.596e-06
LPI	3.7569e-06	3.0303e-06	1.813e-06	4.1662e-06	2.699e-06	2.582e-06	2.665e-06	2.386e-06
Lacto-cer	2.943e-07	1.543e-07	4.371e-07	7.651e-07	2.136e-07	1.203e-07	4.592e-07	3.269e-07
LysoPAF	2.0105e-06	1.6783e-06	3.0204e-06	3.8869e-06	2.8046e-06	1.3946e-06	1.8502e-06	2.9939e-06
MG	4.812e-06	1.33e-05	7.08e-05	0.000187509	4.94e-06	5.8e-06	3.8164e-05	5.52e-05
MGDG	1.03322e-05	6.74e-06	3.4282e-05	8.858e-05	1.7979e-05	1.57593e-05	4.7943e-05	4.98e-05
PA	1.601e-05	1.2912e-05	1.331e-05	1.1303e-05	1.2454e-05	9.959e-06	1.457e-05	1.222e-05
PAF	1.4494e-06	1.6136e-06	2.3182e-06	3.2913e-06	1.9249e-06	2.3077e-06	1.9499e-06	2.538e-06
PC	0.000582897	0.000338712	0.000578448	0.000547128	0.000516478	0.00038436	0.000659587	0.000569061
PC-O	3.61257e-05	2.24726e-05	3.66206e-05	3.27671e-05	2.568e-06	1.627e-06	3.0413e-06	2.6273e-06
PC-P	1.24827e-05	1.00908e-05	1.06564e-05	1.74034e-05	4.6555e-06	5.1712e-06	5.7439e-06	4.9104e-06
PE	0.000176161	9.80594e-05	0.000174168	0.000158186	0.000227126	0.000151481	0.000281835	0.000255439
PE-O	1.1233e-06	8.852e-07	1.3588e-06	4.41e-07	6.02e-08	9.88e-08	6.42e-07	1.023e-07
PE-P	4.7551e-05	2.78741e-05	5.5327e-05	4.41019e-05	3.3311e-06	3.4862e-06	4.2791e-06	2.351e-06
PG	1.24698e-05	3.1617e-06	8.8472e-06	9.4107e-06	4.4867e-06	3.253e-06	6.4053e-06	6.5616e-06
PI	0.00012892	8.07005e-05	0.000103524	9.70762e-05	0.000138176	9.86143e-05	0.000148136	0.000101839
PS	9.10136e-05	4.83947e-05	7.89719e-05	7.47802e-05	7.07929e-05	4.67113e-05	8.72792e-05	7.15001e-05
S	6.4867e-06	3.4397e-06	4.46e-06	6.7981e-06	9.9646e-06	6.8306e-06	8.5754e-06	7.7102e-06
S1P	2.415e-05	3.315e-05	3.923e-05	4.334e-05	2.826e-05	2.494e-05	3.037e-05	4.938e-05
SM	0.000138467	9.07623e-05	0.000123217	0.000103429	0.000166287	0.000130414	0.000185496	0.000125926
Sph	1.77e-05	2.87e-05	2.65e-05	2.75e-05	1.72e-05	2.5e-05	1.29e-05	3.16e-05
TG	0.00119868	0.000242134	0.00174824	0.000790098	0.000730753	0.000779599	0.000463308	0.00138036

## Sheet: Unsaturation degree PC PE PS
Label	KI_3	KI_1	KI_4	KI_2	WT_1	WT_3	WT_2	WT_4
0	4.34951e-05	2.96864e-05	5.07841e-05	4.89243e-05	4.52142e-05	3.75763e-05	4.83878e-05	5.5922e-05
1	0.000410129	0.000276987	0.000522991	0.000432766	0.000482615	0.000283987	0.000470145	0.000434587
2	0.000165642	0.000133176	0.000227129	0.000217148	0.00022915	9.8859e-05	0.000215691	0.000186353
3	4.54182e-05	3.3707e-05	5.54643e-05	5.16071e-05	3.527e-05	1.80008e-05	3.23986e-05	3.20639e-05
4	9.45304e-05	6.79635e-05	0.000104903	9.27721e-05	3.71356e-05	2.73552e-05	4.2319e-05	4.35455e-05
5	4.9429e-05	3.6561e-05	6.0974e-05	4.7827e-05	1.81173e-05	1.73783e-05	1.97331e-05	2.4233e-05
6	5.53e-06	4.237e-06	5.962e-06	4.411e-06	2.535e-06	1.9716e-06	2.739e-06	3.208e-06
7	5.35e-08	6.04e-08	2.878e-07	3.98e-07	6.8e-09	1.7e-09	1.172e-07	6.58e-08
8	1.7e-07	1.75e-07	2.05e-07	1.47e-07	2.71e-08	3.57e-08	5.76e-08	1.16e-07
Label	Average KI	Average WT
0	4.32225e-05	4.67751e-05
1	0.000410718	0.000417834
2	0.000185774	0.000182513
3	4.65491e-05	2.94333e-05
4	9.00424e-05	3.75888e-05
5	4.86978e-05	1.98654e-05
6	5.035e-06	2.6134e-06
7	1.99925e-07	4.7875e-08
8	1.7425e-07	5.91e-08

## Sheet: Internal Standard
Internal standard	Molar mass	Working solution concentration (uM)
Cholesterol-d7	393.399	5
CE-15:0-d7	617.613	5
C16-d31 Ceramide	568.707	2.5
C17:0-d33 FA	303.463	5
LPC_(C14:0)-d42	421.549	1
PA_(C16:0-d31/C18:1) Na+ salt	705.683	5
PC_(C16:0-d31/C18:1)	790.772	2
PE_(C16:0-d31/C18:1)	748.725	5
PG_(C16:0-d31/C18:1) Na+ salt	779.72	5
PI_(C16:0-d31/C18:1) NH4+ salt	867.736	1
16:0-d31-18:1 PS Na+	792.715	5
SM_(C16:0-d31)	733.762	1
TG_(45:0-d29)	852.235	10
Acetyl carnitine-d3	207.142	1
Butyryl-d7 carnitine	239.198	1
Hexadecanoyl-carnitine-d3	403.361	1

## Sheet: MS DIAL Parameters
Parameter	Value
MS1 mass range	120-1800 Da
Retentions time range	0-10 min
Minimum peak height	10000 amplitude
Mass slice width	0.1 Da
Smoothing level	9 scans
Minimum peak width	16 scans
Retentions time tolerance	0.35 min
Accurate mass tolerance	0.006 Da
Identification score cut off	0.85
