# Supplementary material for: CREBBP inactivation sensitizes B cell acute lymphoblastic leukemia to ferroptotic cell death upon BCL2 inhibition
Source: Nat Commun. 2025 May 20;16:4274. doi: 10.1038/s41467-025-59531-6 (PMC12092839; doi:10.1038/s41467-025-59531-6)
Supplement: Supplementary file 6 — Supplementary Data 4 [file 41467_2025_59531_MOESM6_ESM.xlsx]

## Sheet: Extended Data Table 4
gene_name	res.pearson.estimate	res.pearson.p.value	res.pearson.padj	FERROPTOSIS
CREBBP	1	0	0	FALSE
QRICH1	0.748042	1.21383e-37	2.5187e-34	FALSE
NR1D2	0.720932	7.55305e-34	1.56726e-30	FALSE
USP7	0.711146	1.37808e-32	2.85952e-29	FALSE
C16orf72	0.686025	1.40885e-29	2.92337e-26	FALSE
PER2	0.683842	2.48926e-29	5.16522e-26	FALSE
PSPC1	0.674675	2.57666e-28	5.34658e-25	FALSE
DHX9	0.674083	2.9881e-28	6.20031e-25	FALSE
RNF38	0.669268	9.8352e-28	2.0408e-24	FALSE
TET3	0.668737	1.12009e-27	2.32418e-24	FALSE
DERL1	0.657714	1.56964e-26	3.25701e-23	FALSE
SF1	0.638858	1.12051e-24	2.32506e-21	FALSE
ILF3	0.638837	1.12562e-24	2.33565e-21	FALSE
WDR82	0.638215	1.28915e-24	2.67499e-21	FALSE
CRKL	0.626723	1.49833e-23	3.10904e-20	FALSE
ARIH2	0.626117	1.7005e-23	3.52854e-20	FALSE
WHAMM	0.613022	2.4501e-22	5.08395e-19	FALSE
SMURF1	0.602612	1.87245e-21	3.88532e-18	FALSE
LSM14A	0.59812	4.4021e-21	9.13437e-18	FALSE
RNF138	0.595701	6.93715e-21	1.43946e-17	FALSE
MEX3C	0.593768	9.95133e-21	2.0649e-17	FALSE
KPNA4	0.592669	1.22033e-20	2.53219e-17	FALSE
USP22	0.592245	1.31985e-20	2.73868e-17	FALSE
KBTBD2	0.582876	7.26477e-20	1.50744e-16	FALSE
RANBP9	0.57405	3.44738e-19	7.15332e-16	FALSE
KCMF1	0.571619	5.25118e-19	1.08962e-15	FALSE
AP1G1	0.568271	9.32028e-19	1.93396e-15	FALSE
CRY1	0.562998	2.27088e-18	4.71208e-15	FALSE
AAAS	-0.560503	3.44219e-18	7.14255e-15	FALSE
ARID5A	0.55773	5.44304e-18	1.12943e-14	FALSE
KLHL24	0.557339	5.80359e-18	1.20425e-14	FALSE
SP3	0.554905	8.64261e-18	1.79334e-14	FALSE
DECR1	-0.554499	9.23334e-18	1.91592e-14	FALSE
TADA3	-0.55086	1.66298e-17	3.45068e-14	FALSE
FOXO1	0.540642	8.3575e-17	1.73418e-13	FALSE
SETD1B	0.540022	9.20118e-17	1.90925e-13	FALSE
PUM2	0.539171	1.04975e-16	2.17823e-13	FALSE
DYRK1A	0.53772	1.31307e-16	2.72463e-13	FALSE
CTCF	0.536956	1.47658e-16	3.06391e-13	FALSE
COPS3	0.536772	1.51876e-16	3.15144e-13	FALSE
RAC2	-0.534164	2.2619e-16	4.69344e-13	FALSE
OAZ1	-0.533524	2.4929e-16	5.17277e-13	FALSE
NRF1	0.533511	2.49768e-16	5.18268e-13	FALSE
SIK3	0.533405	2.53807e-16	5.2665e-13	FALSE
TXN2	-0.530034	4.22007e-16	8.75664e-13	TRUE
SMNDC1	0.52993	4.28645e-16	8.89439e-13	FALSE
TFIP11	0.52792	5.78811e-16	1.20103e-12	FALSE
OGG1	-0.52767	6.00763e-16	1.24658e-12	FALSE
PPP1R15B	0.527344	6.30619e-16	1.30853e-12	FALSE
UTP18	0.527109	6.53006e-16	1.35499e-12	FALSE
TLE4	0.526307	7.35568e-16	1.5263e-12	FALSE
OTULIN	0.525647	8.10978e-16	1.68278e-12	FALSE
AK2	-0.522991	1.19902e-15	2.48797e-12	FALSE
MED15	0.522512	1.286e-15	2.66846e-12	FALSE
VPS16	-0.520671	1.68219e-15	3.49054e-12	FALSE
PMEPA1	0.520594	1.70128e-15	3.53015e-12	FALSE
MECR	-0.520165	1.81058e-15	3.75695e-12	FALSE
PPP1R16B	0.519724	1.93026e-15	4.00529e-12	FALSE
RC3H1	0.518591	2.27422e-15	4.719e-12	FALSE
VEZF1	0.518492	2.30692e-15	4.78685e-12	FALSE
HSPA14	0.517816	2.54305e-15	5.27682e-12	FALSE
PSMB10	-0.516285	3.16897e-15	6.57562e-12	FALSE
ARPP19	0.515837	3.37925e-15	7.01194e-12	FALSE
CACUL1	0.513884	4.46484e-15	9.26454e-12	FALSE
HSPA9	0.513602	4.64758e-15	9.64372e-12	FALSE
TXNRD2	-0.512752	5.24347e-15	1.08802e-11	TRUE
RLIM	0.512388	5.52129e-15	1.14567e-11	FALSE
SFPQ	0.512313	5.57963e-15	1.15777e-11	FALSE
SHKBP1	-0.511891	5.92288e-15	1.229e-11	FALSE
MORF4L1	0.510208	7.5088e-15	1.55808e-11	FALSE
ABCA1	0.510172	7.54593e-15	1.56578e-11	FALSE
ARPC4	-0.51015	7.5695e-15	1.57067e-11	FALSE
PEX10	-0.509318	8.50697e-15	1.7652e-11	TRUE
CDV3	0.509296	8.53347e-15	1.77069e-11	FALSE
GPX1	-0.509089	8.78441e-15	1.82276e-11	TRUE
PIK3CA	0.506862	1.19855e-14	2.48698e-11	FALSE
ATXN7L3	0.505757	1.3972e-14	2.8992e-11	FALSE
SKIL	0.504108	1.75451e-14	3.64061e-11	FALSE
CAPN1	-0.503541	1.89696e-14	3.93619e-11	FALSE
HIC2	0.502851	2.08552e-14	4.32745e-11	FALSE
PRMT7	-0.502851	2.08554e-14	4.3275e-11	FALSE
SAFB	0.502797	2.10103e-14	4.35965e-11	FALSE
PLEKHJ1	-0.499648	3.22876e-14	6.69968e-11	FALSE
ATP5G1	-0.497715	4.19454e-14	8.70367e-11	FALSE
NTHL1	-0.496492	4.94521e-14	1.02613e-10	FALSE
PTP4A2	0.495968	5.3061e-14	1.10102e-10	FALSE
MAPRE1	0.495048	6.00157e-14	1.24533e-10	FALSE
PSMD12	0.494734	6.2589e-14	1.29872e-10	FALSE
PSME4	0.494518	6.44204e-14	1.33672e-10	FALSE
MAP1LC3B	0.49433	6.60608e-14	1.37076e-10	FALSE
B4GALT1	0.493742	7.14439e-14	1.48246e-10	FALSE
SHOC2	0.490642	1.07734e-13	2.23548e-10	FALSE
GMFG	-0.490202	1.14178e-13	2.36919e-10	FALSE
DGUOK	-0.489268	1.29089e-13	2.6786e-10	FALSE
RCOR1	0.487729	1.5791e-13	3.27664e-10	FALSE
VPS25	-0.487227	1.68585e-13	3.49815e-10	FALSE
SLC48A1	-0.486085	1.95619e-13	4.0591e-10	FALSE
AK2.1	-0.485953	1.98991e-13	4.12906e-10	FALSE
RAB35	0.485874	2.01056e-13	4.17192e-10	FALSE
AZIN1	0.485683	2.06082e-13	4.2762e-10	FALSE
PRDX3	-0.484639	2.35937e-13	4.89569e-10	TRUE
PAFAH1B2	0.481702	3.443e-13	7.14422e-10	FALSE
CSRP1	-0.480565	3.98143e-13	8.26146e-10	FALSE
YTHDF3	0.480388	4.07262e-13	8.45068e-10	FALSE
EDEM1	0.479916	4.3247e-13	8.97376e-10	FALSE
MLXIP	0.479615	4.49348e-13	9.32397e-10	FALSE
PSMB9.1	-0.478659	5.0736e-13	1.05277e-09	FALSE
SNRPD3	-0.476631	6.55626e-13	1.36042e-09	FALSE
RAD21	0.474589	8.47271e-13	1.75809e-09	FALSE
ECHS1	-0.472477	1.10262e-12	2.28794e-09	FALSE
KAT7	0.472406	1.11238e-12	2.30819e-09	FALSE
PSMD11	0.472138	1.15004e-12	2.38633e-09	FALSE
TXNRD1	0.471939	1.17882e-12	2.44605e-09	TRUE
GTF2A2	-0.471534	1.2394e-12	2.57175e-09	FALSE
NRAS	0.471052	1.31564e-12	2.72994e-09	FALSE
FARSA	-0.470688	1.37629e-12	2.85581e-09	FALSE
VDAC3	-0.470428	1.42123e-12	2.94904e-09	TRUE
RPA1	-0.470198	1.46215e-12	3.03397e-09	FALSE
ATF4	0.470089	1.48186e-12	3.07486e-09	FALSE
FOXK2	0.469702	1.55418e-12	3.22492e-09	FALSE
XPR1	0.469696	1.55533e-12	3.22731e-09	FALSE
PPP1CB	0.469115	1.67063e-12	3.46657e-09	FALSE
LSM4	-0.468661	1.76644e-12	3.66537e-09	FALSE
NELFB	-0.467919	1.93478e-12	4.01467e-09	FALSE
SPTY2D1	0.467599	2.0121e-12	4.17511e-09	FALSE
GSS	-0.467316	2.08296e-12	4.32215e-09	TRUE
PRPF8	0.467106	2.13704e-12	4.43435e-09	FALSE
BRD1	0.466963	2.1747e-12	4.51251e-09	FALSE
TOB2	0.466836	2.20863e-12	4.58292e-09	FALSE
GID8	0.466228	2.37858e-12	4.93554e-09	FALSE
UBQLN1	0.464814	2.82463e-12	5.86112e-09	FALSE
SLC38A1	0.463047	3.49702e-12	7.25632e-09	FALSE
MOB1A	0.462525	3.724e-12	7.72729e-09	FALSE
CKLF	-0.460607	4.68756e-12	9.72669e-09	FALSE
CLN6	-0.458859	5.77411e-12	1.19813e-08	FALSE
ALDH16A1	-0.457899	6.47078e-12	1.34269e-08	FALSE
RYBP	0.457829	6.52524e-12	1.35399e-08	FALSE
YDJC	-0.457239	6.99687e-12	1.45185e-08	FALSE
DUSP22	-0.456763	7.4022e-12	1.53596e-08	FALSE
ZNFX1	0.456218	7.89407e-12	1.63802e-08	FALSE
EIF4H	0.454044	1.01914e-11	2.11471e-08	FALSE
TSPAN14	0.453929	1.03285e-11	2.14316e-08	FALSE
POP4	-0.453709	1.05976e-11	2.19901e-08	FALSE
MDH1	-0.451803	1.32353e-11	2.74632e-08	FALSE
PEX7	-0.451105	1.4352e-11	2.97804e-08	TRUE
DAZAP1	-0.449695	1.68959e-11	3.50589e-08	FALSE
STRA13	-0.449501	1.72776e-11	3.58509e-08	FALSE
CHTF8	-0.449432	1.74154e-11	3.6137e-08	FALSE
UBE2D3	0.448899	1.85196e-11	3.84281e-08	FALSE
CTDSP1	-0.448291	1.98593e-11	4.1208e-08	FALSE
RBM38	0.448018	2.04917e-11	4.25204e-08	FALSE
CHRAC1	0.447689	2.12817e-11	4.41595e-08	FALSE
RGS14	-0.445478	2.73991e-11	5.68532e-08	FALSE
SURF4	0.445189	2.83127e-11	5.87488e-08	FALSE
MRPL48	-0.444184	3.17357e-11	6.58516e-08	FALSE
EWSR1	0.443902	3.27665e-11	6.79905e-08	FALSE
PTGES2	-0.442989	3.63323e-11	7.53894e-08	FALSE
TECR	-0.44172	4.19188e-11	8.69815e-08	FALSE
FH	-0.44123	4.42885e-11	9.18986e-08	FALSE
RPS6KA4	-0.440755	4.67134e-11	9.69303e-08	FALSE
RNASEH2B	-0.440541	4.7847e-11	9.92826e-08	FALSE
RAVER1	0.440489	4.81281e-11	9.98659e-08	FALSE
ARMC6	-0.440461	4.82802e-11	1.00182e-07	FALSE
AGO2	0.440301	4.91534e-11	1.01993e-07	FALSE
MRPS12	-0.440154	4.99679e-11	1.03683e-07	FALSE
MAP4K1	-0.43986	5.1638e-11	1.07149e-07	FALSE
KIF20B	0.439521	5.36318e-11	1.11286e-07	FALSE
CANX	-0.439482	5.38644e-11	1.11769e-07	FALSE
PEX3	-0.438432	6.05509e-11	1.25643e-07	TRUE
RITA1	-0.438282	6.15758e-11	1.2777e-07	FALSE
GLRX2	-0.437645	6.60848e-11	1.37126e-07	TRUE
FOXP4	0.437333	6.84155e-11	1.41962e-07	FALSE
ADCK5	-0.43669	7.34627e-11	1.52435e-07	FALSE
NAA15	0.435393	8.47784e-11	1.75915e-07	FALSE
ARHGEF7	0.433672	1.02424e-10	2.12529e-07	FALSE
SH3GL1	0.432908	1.11352e-10	2.31056e-07	FALSE
BRK1	-0.432478	1.167e-10	2.42153e-07	FALSE
PEX16	-0.432236	1.19823e-10	2.48633e-07	TRUE
SMURF2	0.432177	1.20595e-10	2.50234e-07	FALSE
SESN2	0.432011	1.228e-10	2.5481e-07	FALSE
MSL2	0.431097	1.35646e-10	2.81466e-07	FALSE
SH2B3	0.430636	1.42605e-10	2.95906e-07	FALSE
DIDO1	0.42984	1.5544e-10	3.22537e-07	FALSE
JAK1	0.428297	1.83616e-10	3.81004e-07	FALSE
CENPL	0.428269	1.84172e-10	3.82157e-07	FALSE
XRCC6BP1	-0.428141	1.86709e-10	3.87422e-07	FALSE
TIMM13	-0.427213	2.06301e-10	4.28075e-07	FALSE
HADHB	-0.427129	2.08165e-10	4.31942e-07	FALSE
COA6	-0.42675	2.16779e-10	4.49817e-07	FALSE
SYNCRIP	0.42671	2.1773e-10	4.5179e-07	FALSE
CDC73	0.426522	2.22139e-10	4.60939e-07	FALSE
MRPL12	-0.426057	2.33473e-10	4.84456e-07	FALSE
DDX39A	0.424308	2.81312e-10	5.83723e-07	FALSE
MRPS34	-0.423919	2.93173e-10	6.08333e-07	FALSE
CHCHD10	-0.42385	2.95312e-10	6.12773e-07	FALSE
RASSF2	0.423326	3.12173e-10	6.47758e-07	FALSE
TGFBR1	0.422879	3.27328e-10	6.79206e-07	FALSE
RERE	0.422523	3.39876e-10	7.05244e-07	FALSE
TTLL12	-0.42227	3.49071e-10	7.24322e-07	FALSE
DDX6	0.422256	3.49596e-10	7.25413e-07	FALSE
DNTT	-0.421343	3.84884e-10	7.98634e-07	FALSE
KLHDC3	-0.420519	4.19695e-10	8.70867e-07	FALSE
NOC4L	-0.420211	4.33493e-10	8.99498e-07	FALSE
LDLRAP1	-0.41972	4.5637e-10	9.46968e-07	FALSE
PSMA6	-0.419543	4.64897e-10	9.64662e-07	FALSE
DNAJB11	0.418781	5.03417e-10	1.04459e-06	FALSE
COMMD8	-0.418256	5.31734e-10	1.10335e-06	FALSE
PGM2	-0.418043	5.43646e-10	1.12806e-06	FALSE
BZW1	0.417787	5.58355e-10	1.15859e-06	FALSE
TLN1	-0.417116	5.9861e-10	1.24212e-06	FALSE
VPS37B	0.417032	6.03855e-10	1.253e-06	FALSE
BCOR	0.417024	6.04355e-10	1.25404e-06	FALSE
SPRED2	0.416957	6.08613e-10	1.26287e-06	FALSE
ANKRD33B	0.415439	7.12069e-10	1.47754e-06	FALSE
STX10	-0.415437	7.12219e-10	1.47785e-06	FALSE
ZBTB21	0.415087	7.3843e-10	1.53224e-06	FALSE
GLRX	-0.415044	7.4172e-10	1.53907e-06	TRUE
OGDH	-0.413366	8.81342e-10	1.82878e-06	FALSE
FAR2	-0.411893	1.02462e-09	2.12608e-06	TRUE
HMOX2	-0.41155	1.06105e-09	2.20168e-06	TRUE
SKI	0.411218	1.09758e-09	2.27748e-06	FALSE
MRPL33	-0.411072	1.11394e-09	2.31142e-06	FALSE
SNRK	0.410131	1.22573e-09	2.5434e-06	FALSE
IRS2	0.409266	1.33786e-09	2.77606e-06	FALSE
GRK6	-0.408768	1.407e-09	2.91953e-06	FALSE
C11orf24	-0.407399	1.61506e-09	3.35124e-06	FALSE
PCK2	-0.407228	1.64292e-09	3.40905e-06	FALSE
MRPL14	-0.40685	1.70654e-09	3.54107e-06	FALSE
BANF1	-0.406394	1.78631e-09	3.7066e-06	FALSE
GNA13	0.405999	1.85845e-09	3.85629e-06	FALSE
PTPN6	-0.40541	1.97112e-09	4.09007e-06	FALSE
PPP1R15A	0.404442	2.1708e-09	4.5044e-06	FALSE
CCT3	-0.404303	2.20097e-09	4.56702e-06	FALSE
CHCHD3	-0.404198	2.22402e-09	4.61485e-06	FALSE
RAE1	0.403952	2.27917e-09	4.72928e-06	FALSE
TBC1D7	-0.403473	2.39027e-09	4.95981e-06	FALSE
RENBP	-0.403426	2.40143e-09	4.98296e-06	FALSE
ICAM2	-0.403374	2.4139e-09	5.00884e-06	FALSE
DCTPP1	-0.403359	2.41747e-09	5.01624e-06	FALSE
TCF20	0.403298	2.43199e-09	5.04639e-06	FALSE
BEND3	0.403159	2.46581e-09	5.11656e-06	FALSE
DPP9	0.402791	2.55746e-09	5.30673e-06	FALSE
ZBED4	0.402487	2.63534e-09	5.46833e-06	FALSE
PEBP1	-0.401608	2.87443e-09	5.96445e-06	TRUE
POLR3K	-0.40107	3.03092e-09	6.28917e-06	FALSE
TXN	-0.400682	3.14866e-09	6.53347e-06	TRUE
TPST2	-0.400576	3.18178e-09	6.60218e-06	FALSE
MCM3	-0.400335	3.25801e-09	6.76038e-06	FALSE
CYBA	-0.400138	3.32141e-09	6.89192e-06	FALSE
ADA	-0.400124	3.32601e-09	6.90147e-06	FALSE
HECTD1	0.400032	3.35621e-09	6.96413e-06	FALSE
HIPK3	0.399111	3.67298e-09	7.62144e-06	FALSE
ELK3	0.399058	3.69207e-09	7.66105e-06	FALSE
RNPS1	0.398772	3.79671e-09	7.87818e-06	FALSE
FUCA1	0.39811	4.04997e-09	8.40369e-06	FALSE
USP16	0.39807	4.06586e-09	8.43667e-06	FALSE
ACSL3	0.397416	4.33334e-09	8.99169e-06	TRUE
TP53	-0.396635	4.67484e-09	9.7003e-06	FALSE
GNL1	0.396355	4.8034e-09	9.96705e-06	FALSE
DHODH	-0.396345	4.80817e-09	9.97696e-06	TRUE
HNRNPAB	-0.396068	4.93875e-09	1.02479e-05	FALSE
SLC25A1	-0.395919	5.01059e-09	1.0397e-05	FALSE
STK35	0.395912	5.01375e-09	1.04035e-05	FALSE
TRIP13	-0.395753	5.0915e-09	1.05649e-05	FALSE
FAM222A	0.395476	5.22948e-09	1.08512e-05	FALSE
DYRK2	0.395253	5.34369e-09	1.10882e-05	FALSE
GRK5	0.394968	5.49257e-09	1.13971e-05	FALSE
CAMTA1	0.394865	5.54729e-09	1.15106e-05	FALSE
RARA	0.394337	5.83681e-09	1.21114e-05	FALSE
PAPOLA	0.394274	5.87211e-09	1.21846e-05	FALSE
GNG5	-0.394052	5.99892e-09	1.24477e-05	FALSE
ACADM	-0.39327	6.46688e-09	1.34188e-05	FALSE
CCDC9	0.393254	6.47713e-09	1.344e-05	FALSE
CDK2AP2	-0.39288	6.71302e-09	1.39295e-05	FALSE
IFRD1	0.392657	6.85817e-09	1.42307e-05	FALSE
LRCH1	0.392075	7.2506e-09	1.5045e-05	FALSE
RAB5B	-0.391755	7.47551e-09	1.55117e-05	FALSE
STX5	0.391567	7.61069e-09	1.57922e-05	FALSE
USP5	-0.391101	7.95656e-09	1.65099e-05	FALSE
GDI2	-0.390908	8.10367e-09	1.68151e-05	FALSE
TFAP4	-0.390729	8.24282e-09	1.71039e-05	FALSE
METTL16	0.390714	8.25522e-09	1.71296e-05	FALSE
DPM1	0.39003	8.80886e-09	1.82784e-05	FALSE
HADHA	-0.389793	9.00957e-09	1.86949e-05	FALSE
CEBPG	0.389147	9.57806e-09	1.98745e-05	FALSE
MYL12A	-0.388641	1.00471e-08	2.08476e-05	FALSE
ACADS	-0.388436	1.02433e-08	2.12548e-05	FALSE
TFG	0.38819	1.04835e-08	2.17533e-05	FALSE
TRAF6	0.388177	1.04962e-08	2.17796e-05	FALSE
SGTA	0.387673	1.10072e-08	2.284e-05	FALSE
THEM6	-0.387543	1.11428e-08	2.31213e-05	FALSE
NMI	-0.386455	1.23418e-08	2.56091e-05	FALSE
GNGT2	-0.385986	1.28956e-08	2.67584e-05	FALSE
ABCF2	-0.385874	1.30311e-08	2.70396e-05	FALSE
THOC6	-0.385647	1.33111e-08	2.76205e-05	FALSE
DNAJA1	0.385396	1.36273e-08	2.82766e-05	FALSE
SLC9B2	-0.384909	1.42608e-08	2.95911e-05	FALSE
ACSF2	-0.384822	1.43768e-08	2.98318e-05	FALSE
FAM89B	-0.384757	1.44649e-08	3.00147e-05	FALSE
MFSD10	-0.384396	1.49587e-08	3.10393e-05	FALSE
ETF1	0.38416	1.52917e-08	3.17304e-05	FALSE
SOD1	-0.384142	1.53171e-08	3.1783e-05	TRUE
NUP54	0.384124	1.53433e-08	3.18374e-05	FALSE
TXNDC17	-0.38353	1.62133e-08	3.36426e-05	FALSE
RNF122	0.383368	1.64595e-08	3.41535e-05	FALSE
NUDC	-0.382493	1.78493e-08	3.70372e-05	FALSE
UNC93B1	-0.382376	1.80429e-08	3.74391e-05	FALSE
MVK	-0.381398	1.97482e-08	4.09776e-05	FALSE
RNF187	-0.38085	2.07699e-08	4.30976e-05	FALSE
ACOT13	-0.380626	2.12019e-08	4.3994e-05	FALSE
RGS19	-0.379365	2.38024e-08	4.939e-05	FALSE
DVL2	-0.379053	2.44932e-08	5.08233e-05	FALSE
PSD4	-0.379005	2.46005e-08	5.1046e-05	FALSE
SNX8	-0.378944	2.4738e-08	5.13314e-05	FALSE
NMT2	0.378795	2.50782e-08	5.20372e-05	FALSE
HADH	-0.378509	2.57407e-08	5.3412e-05	FALSE
PSMA7	-0.377908	2.71907e-08	5.64207e-05	FALSE
UNG	-0.376127	3.19645e-08	6.63264e-05	FALSE
BLNK	-0.376053	3.21797e-08	6.67728e-05	FALSE
NHLRC4	-0.375402	3.41321e-08	7.08242e-05	FALSE
LAT2	-0.375289	3.44818e-08	7.15497e-05	FALSE
BSG	-0.375012	3.53532e-08	7.3358e-05	FALSE
KCNAB2	-0.374985	3.54397e-08	7.35373e-05	FALSE
EMG1	-0.374969	3.54934e-08	7.36487e-05	FALSE
CHMP4B	0.374904	3.57017e-08	7.40811e-05	FALSE
POC1A	-0.374317	3.7638e-08	7.80988e-05	FALSE
EIF1	0.373254	4.14109e-08	8.59276e-05	FALSE
ERH	-0.372824	4.30385e-08	8.93048e-05	FALSE
EZR	0.372062	4.60721e-08	9.55996e-05	FALSE
MPP1	-0.371536	4.82883e-08	0.000100198	FALSE
THOP1	-0.371531	4.83113e-08	0.000100246	FALSE
SUSD3	-0.371418	4.88001e-08	0.00010126	FALSE
MKNK2	0.371032	5.05069e-08	0.000104802	FALSE
MEF2D	0.370974	5.07645e-08	0.000105336	FALSE
ORMDL2	-0.370823	5.14515e-08	0.000106762	FALSE
PFKL	-0.37049	5.29999e-08	0.000109975	FALSE
RFC2	-0.369445	5.81461e-08	0.000120653	FALSE
AIDA	-0.368781	6.16625e-08	0.00012795	FALSE
PDP1	0.368689	6.21641e-08	0.00012899	FALSE
EIF4G2	0.368463	6.34165e-08	0.000131589	FALSE
CBR1	-0.367889	6.67126e-08	0.000138429	FALSE
PXMP2	-0.367681	6.79429e-08	0.000140982	FALSE
DUSP23	-0.367461	6.927e-08	0.000143735	FALSE
NSUN5	-0.367436	6.94222e-08	0.000144051	FALSE
CDKN2D	0.36703	7.19455e-08	0.000149287	FALSE
PPP1R18	0.366032	7.85233e-08	0.000162936	FALSE
TPI1	-0.365692	8.08901e-08	0.000167847	FALSE
MTF1	0.365284	8.38284e-08	0.000173944	FALSE
ITPR3	0.365054	8.55246e-08	0.000177464	FALSE
ETV3	0.36492	8.65332e-08	0.000179556	FALSE
ELF1	0.364667	8.8461e-08	0.000183557	FALSE
PDIA4	-0.364509	8.96874e-08	0.000186101	FALSE
CORO1B	-0.364392	9.06067e-08	0.000188009	FALSE
EIF1B	0.364073	9.31535e-08	0.000193294	FALSE
PIM3	0.363643	9.66972e-08	0.000200647	FALSE
PSMD13	-0.363456	9.82799e-08	0.000203931	FALSE
PTPRE	0.363455	9.82918e-08	0.000203955	FALSE
PARVG	-0.363167	1.00777e-07	0.000209112	FALSE
PRDX4	-0.362384	1.07835e-07	0.000223757	TRUE
ZNF688	-0.362194	1.09625e-07	0.000227472	FALSE
PPIL1	-0.362085	1.10659e-07	0.000229617	FALSE
SPRY2	0.361771	1.13698e-07	0.000235924	FALSE
UQCC2	-0.361386	1.17539e-07	0.000243893	FALSE
NFATC2	0.361022	1.21282e-07	0.000251659	FALSE
ANXA11	-0.361013	1.21371e-07	0.000251844	FALSE
CD74	-0.360971	1.2181e-07	0.000252756	FALSE
CSRNP1	0.360157	1.30637e-07	0.000271071	FALSE
TUBA1C	-0.359598	1.37042e-07	0.000284362	FALSE
GINS2	-0.359313	1.40431e-07	0.000291395	FALSE
SOCS2-AS1	-0.359265	1.41007e-07	0.00029259	FALSE
NTMT1	-0.358742	1.47444e-07	0.000305947	FALSE
SNRPD1	-0.358405	1.51752e-07	0.000314885	FALSE
PRDX1	-0.358033	1.56629e-07	0.000325005	TRUE
FAM117A	-0.357195	1.68202e-07	0.00034902	FALSE
ACAA2	-0.35621	1.82852e-07	0.000379418	FALSE
DPYSL2	-0.356022	1.85789e-07	0.000385512	FALSE
RALB	-0.355387	1.96013e-07	0.000406727	FALSE
UGP2	-0.355259	1.98155e-07	0.000411171	FALSE
METTL13	-0.354382	2.13342e-07	0.000442685	FALSE
NRM	-0.35435	2.13917e-07	0.000443878	FALSE
CAT	-0.354251	2.15698e-07	0.000447574	TRUE
R3HCC1	-0.353589	2.28036e-07	0.000473175	FALSE
TK1	-0.353413	2.31417e-07	0.00048019	FALSE
CLIC4	0.353321	2.33209e-07	0.000483909	FALSE
PIH1D1	-0.352889	2.41793e-07	0.00050172	FALSE
DTYMK	-0.352665	2.4637e-07	0.000511218	FALSE
SPTBN1	0.351536	2.70701e-07	0.000561704	FALSE
ACTL6A	-0.351239	2.77468e-07	0.000575747	FALSE
EIF6	-0.351129	2.80019e-07	0.00058104	FALSE
DENND6B	-0.350838	2.86876e-07	0.000595267	FALSE
ZWINT	-0.350436	2.96615e-07	0.000615476	FALSE
TCIRG1	-0.34946	3.21603e-07	0.000667327	FALSE
DERL3	-0.349189	3.28865e-07	0.000682394	FALSE
GSR	-0.349131	3.30442e-07	0.000685668	TRUE
UBE2T	-0.348319	3.53333e-07	0.000733167	FALSE
HNRNPL	0.348237	3.55718e-07	0.000738115	FALSE
PCCB	-0.347359	3.82359e-07	0.000793395	FALSE
SLC12A7	-0.346847	3.9876e-07	0.000827427	FALSE
SRRT	0.346467	4.1134e-07	0.00085353	FALSE
SLC29A1	-0.344909	4.67139e-07	0.000969313	FALSE
ACBD3	0.344718	4.74432e-07	0.000984446	FALSE
UGDH	-0.344491	4.83268e-07	0.00100278	FALSE
DHFR	-0.344057	5.00626e-07	0.0010388	FALSE
NFYC	-0.343973	5.04036e-07	0.00104587	FALSE
TRAF3IP3	-0.34262	5.62354e-07	0.00116688	FALSE
CDC27	0.342547	5.65678e-07	0.00117378	FALSE
ZMIZ1	0.342239	5.79916e-07	0.00120333	FALSE
BBC3	0.34222	5.80802e-07	0.00120516	FALSE
MRTO4	-0.34221	5.81282e-07	0.00120616	FALSE
AARS	-0.3418	6.00764e-07	0.00124658	FALSE
NEXN	-0.341772	6.02124e-07	0.00124941	FALSE
SETD7	0.341715	6.04895e-07	0.00125516	FALSE
PA2G4	-0.341597	6.10664e-07	0.00126713	FALSE
CHD7	0.34075	6.53668e-07	0.00135636	FALSE
RAPGEF1	0.339949	6.97001e-07	0.00144628	FALSE
TOMM40	-0.339265	7.36162e-07	0.00152754	FALSE
PRDX6	-0.339206	7.39597e-07	0.00153466	TRUE
AURKAIP1	-0.338619	7.75046e-07	0.00160822	FALSE
RHOC	-0.338595	7.76525e-07	0.00161129	FALSE
SMAD7	0.338438	7.86274e-07	0.00163152	FALSE
ACAD10	-0.337969	8.1618e-07	0.00169357	FALSE
GDF11	-0.337897	8.20818e-07	0.0017032	FALSE
CD320	-0.337653	8.36909e-07	0.00173659	FALSE
CDKN3	-0.337461	8.49747e-07	0.00176323	FALSE
B4GALT2	-0.337358	8.56719e-07	0.00177769	FALSE
MYBL2	0.337226	8.65708e-07	0.00179634	FALSE
GNPAT	-0.337159	8.70307e-07	0.00180589	TRUE
PRDM2	0.33647	9.19064e-07	0.00190706	FALSE
AHDC1	0.336269	9.33768e-07	0.00193757	FALSE
LYL1	-0.336023	9.52052e-07	0.00197551	FALSE
HCN2	0.335688	9.77542e-07	0.0020284	FALSE
GARS	0.335245	1.01226e-06	0.00210045	FALSE
TYMS	-0.334808	1.04767e-06	0.00217391	FALSE
EXOC8	0.334715	1.05532e-06	0.00218979	FALSE
MAPK6	0.33414	1.10401e-06	0.00229082	FALSE
DNTTIP2	0.334116	1.10608e-06	0.00229512	FALSE
JAG2	0.333999	1.11631e-06	0.00231634	FALSE
CLEC11A	-0.333995	1.11664e-06	0.00231703	FALSE
DKK1	0.333932	1.12217e-06	0.0023285	FALSE
DNTTIP1	-0.333594	1.1522e-06	0.00239081	FALSE
DCHS1	0.333274	1.18139e-06	0.00245138	FALSE
SMARCD2	-0.332709	1.23471e-06	0.00256202	FALSE
GBGT1	-0.332244	1.28024e-06	0.00265651	FALSE
FBXW8	-0.331156	1.39324e-06	0.00289098	FALSE
OSBPL8	0.33115	1.39381e-06	0.00289215	FALSE
ZFP36L1	0.330748	1.43795e-06	0.00298374	FALSE
C16orf87	0.330564	1.45854e-06	0.00302648	FALSE
GSN	-0.330558	1.45929e-06	0.00302803	FALSE
PRPF6	-0.330497	1.46612e-06	0.00304219	FALSE
TWF2	-0.330302	1.48843e-06	0.00308849	FALSE
HDAC5	0.329661	1.56394e-06	0.00324517	FALSE
LY6E	-0.329547	1.57783e-06	0.003274	FALSE
ZNF436	0.329298	1.60832e-06	0.00333727	FALSE
MOB1B	0.329235	1.61612e-06	0.00335346	FALSE
POLR2B	0.329141	1.62798e-06	0.00337806	FALSE
ECI1	-0.328577	1.70012e-06	0.00352776	FALSE
MOB3C	-0.328192	1.75108e-06	0.00363348	FALSE
NHEJ1	-0.326872	1.93736e-06	0.00402002	FALSE
LRIG1	0.326059	2.06131e-06	0.00427722	FALSE
APBB1IP	-0.325394	2.16829e-06	0.0044992	FALSE
TNPO1	0.324849	2.25979e-06	0.00468906	FALSE
HBEGF	0.324685	2.28814e-06	0.0047479	FALSE
TMEM71	-0.324472	2.32525e-06	0.00482488	FALSE
C22orf15	-0.32436	2.34508e-06	0.00486605	FALSE
SLAIN2	0.324173	2.3785e-06	0.00493539	FALSE
FEN1	-0.324167	2.3796e-06	0.00493767	FALSE
MCM5	-0.323759	2.45407e-06	0.0050922	FALSE
HEG1	0.323041	2.59081e-06	0.00537592	FALSE
ARHGAP4	-0.323018	2.59531e-06	0.00538527	FALSE
EIF4EBP2	-0.322948	2.60892e-06	0.00541352	FALSE
DBI	-0.322747	2.64882e-06	0.00549631	FALSE
FBXO16	0.322456	2.70745e-06	0.00561795	FALSE
DDX3X	0.321924	2.81775e-06	0.00584683	FALSE
GAA	-0.321757	2.85327e-06	0.00592054	FALSE
COMMD9	-0.321222	2.97007e-06	0.0061629	FALSE
ALDOA	-0.320613	3.1084e-06	0.00644994	FALSE
USP39	0.320598	3.11176e-06	0.00645691	FALSE
DOT1L	0.320583	3.1154e-06	0.00646446	FALSE
CDCA3	-0.320316	3.17819e-06	0.00659474	FALSE
POLRMT	-0.320229	3.19872e-06	0.00663735	FALSE
ATXN7L1	-0.32005	3.24174e-06	0.00672661	FALSE
AUTS2	0.319206	3.452e-06	0.0071629	FALSE
SLC7A5	0.31918	3.45872e-06	0.00717683	FALSE
TM9SF3	0.319047	3.49298e-06	0.00724794	FALSE
CLINT1	0.318872	3.53877e-06	0.00734295	FALSE
VPREB3	-0.318763	3.56727e-06	0.00740209	FALSE
KLHL2	0.318554	3.62306e-06	0.00751784	FALSE
GNA15	0.318491	3.64004e-06	0.00755308	FALSE
KHSRP	0.318151	3.73294e-06	0.00774584	FALSE
HLA-DPA1.5	-0.318142	3.73534e-06	0.00775082	FALSE
SNRPA1	0.317698	3.86022e-06	0.00800996	FALSE
TAGLN2	-0.317574	3.89567e-06	0.00808351	FALSE
PDHX	-0.317466	3.92697e-06	0.00814846	FALSE
NCAPD2	-0.317185	4.00912e-06	0.00831892	FALSE
PDHB	-0.316583	4.19121e-06	0.00869677	FALSE
PPP5C	-0.31634	4.26674e-06	0.00885349	FALSE
KLHL26	0.316018	4.36895e-06	0.00906557	FALSE
SIRT6	-0.316018	4.369e-06	0.00906568	FALSE
HNRNPR	0.315904	4.4057e-06	0.00914182	FALSE
TRIAP1	0.315745	4.45736e-06	0.00924903	FALSE
SMIM15	-0.31545	4.55486e-06	0.00945133	FALSE
GLYR1	0.314521	4.87557e-06	0.0101168	FALSE
SNRNP200	0.314252	4.97221e-06	0.0103173	FALSE
UBE2H	0.31382	5.1314e-06	0.0106477	FALSE
KLF13	0.313569	5.22615e-06	0.0108443	FALSE
TBC1D10C	-0.313223	5.35936e-06	0.0111207	FALSE
MCM2	-0.312585	5.61356e-06	0.0116481	FALSE
TROAP	-0.31221	5.76822e-06	0.0119691	FALSE
TCF4	0.312069	5.82757e-06	0.0120922	FALSE
CAP1	-0.311556	6.04779e-06	0.0125492	FALSE
WRAP53	-0.311386	6.12281e-06	0.0127048	FALSE
MRPL41	-0.311368	6.13064e-06	0.0127211	FALSE
PI4K2A	0.31117	6.21919e-06	0.0129048	FALSE
FAM107B	0.310677	6.44425e-06	0.0133718	FALSE
HBS1L	0.309667	6.92967e-06	0.0143791	FALSE
PRKD2	0.309172	7.18029e-06	0.0148991	FALSE
HLA-DOA	-0.307078	8.33809e-06	0.0173015	FALSE
XPNPEP1	-0.307067	8.34484e-06	0.0173156	FALSE
XRN2	0.306886	8.45259e-06	0.0175391	FALSE
SPATA24	-0.306696	8.56743e-06	0.0177774	FALSE
EHD1	0.306655	8.59257e-06	0.0178296	FALSE
PDK1	0.306576	8.64071e-06	0.0179295	FALSE
DTX2	-0.305958	9.02786e-06	0.0187328	FALSE
S100A4	-0.305776	9.14519e-06	0.0189763	FALSE
AKAP1	-0.30572	9.18119e-06	0.019051	FALSE
TUBA1B	-0.305548	9.29376e-06	0.0192846	FALSE
ARID1B	0.305243	9.49608e-06	0.0197044	FALSE
MED22	-0.305191	9.53152e-06	0.0197779	FALSE
C1orf112	-0.304219	1.02072e-05	0.02118	FALSE
ANXA2	-0.302681	1.1371e-05	0.0235948	FALSE
PRPF19	-0.302472	1.15382e-05	0.0239418	FALSE
MLC1	-0.302389	1.16055e-05	0.0240815	FALSE
ANP32A	-0.30237	1.16214e-05	0.0241143	FALSE
ARL5A	0.30231	1.167e-05	0.0242152	FALSE
TFDP1	-0.301747	1.21377e-05	0.0251857	FALSE
MTCH1	0.301689	1.21865e-05	0.0252871	FALSE
SBNO2	0.301514	1.23362e-05	0.0255976	TRUE
TNFAIP3	0.301467	1.23767e-05	0.0256817	FALSE
SEMA7A	0.3011	1.26976e-05	0.0263475	FALSE
ATAD3A	-0.301013	1.27746e-05	0.0265074	FALSE
FADS2	-0.300987	1.27973e-05	0.0265545	TRUE
GPX4	-0.300609	1.3138e-05	0.0272614	TRUE
MDC1	-0.299176	1.45091e-05	0.0301064	FALSE
LRRC4	0.298737	1.49555e-05	0.0310327	FALSE
C1orf174	-0.298495	1.5207e-05	0.0315546	FALSE
ESRRA	-0.298357	1.5353e-05	0.0318574	FALSE
CCND3	-0.298091	1.56364e-05	0.0324456	FALSE
ARF4	0.298053	1.56772e-05	0.0325301	FALSE
SUB1	0.297746	1.60114e-05	0.0332236	FALSE
CTDSP2	0.297552	1.62265e-05	0.03367	FALSE
PSMB8	-0.297409	1.63863e-05	0.0340017	FALSE
SNRPC	-0.297296	1.6514e-05	0.0342665	FALSE
SQSTM1	0.297264	1.65503e-05	0.0343419	FALSE
PLEKHF2	0.2969	1.69688e-05	0.0352103	FALSE
SKP2	-0.296092	1.79329e-05	0.0372107	FALSE
PARP1	-0.296052	1.79817e-05	0.0373119	FALSE
DNM2	0.295567	1.85873e-05	0.0385686	FALSE
CLUH	-0.294417	2.00999e-05	0.0417072	FALSE
TUBG1	-0.29399	2.06899e-05	0.0429316	FALSE
ARRDC2	0.293351	2.16052e-05	0.0448307	FALSE
UBE2V1	-0.293209	2.18136e-05	0.0452633	FALSE
GNAI3	0.293072	2.20161e-05	0.0456834	FALSE
E2F5	0.292921	2.2241e-05	0.04615	FALSE
TMEM33	0.292086	2.35289e-05	0.0488225	FALSE
HLA-F.1	-0.291614	2.42879e-05	0.0503974	FALSE
ACBD7	0.291206	2.49618e-05	0.0517958	FALSE
NDUFAB1	-0.291179	2.50069e-05	0.0518893	FALSE
ZSWIM6	0.29117	2.50227e-05	0.0519221	FALSE
TACC2	0.290201	2.66993e-05	0.055401	FALSE
ZFAND3	0.290084	2.69086e-05	0.0558354	FALSE
PNO1	0.289525	2.79315e-05	0.0579578	FALSE
CACYBP	-0.289358	2.82432e-05	0.0586046	FALSE
ST3GAL4	-0.288686	2.95345e-05	0.061284	FALSE
MAPK1IP1L	0.288477	2.9947e-05	0.0621399	FALSE
MRPL27	-0.288345	3.02104e-05	0.0626865	FALSE
NAB1	-0.288225	3.04533e-05	0.0631906	FALSE
ZNF704	0.288111	3.06827e-05	0.0636667	FALSE
SPN	-0.288061	3.07847e-05	0.0638782	FALSE
ACSS1	-0.287846	3.12274e-05	0.0647969	FALSE
ARF1	0.287758	3.14096e-05	0.0651749	FALSE
PIM1	0.28774	3.14466e-05	0.0652518	FALSE
PCTP	-0.287656	3.16216e-05	0.0656148	FALSE
MRPL4	-0.287418	3.21242e-05	0.0666578	FALSE
AIFM2	-0.287378	3.22102e-05	0.0668362	TRUE
DPYD	-0.287338	3.22945e-05	0.0670112	FALSE
TLE1	0.28723	3.25263e-05	0.0674921	FALSE
TRAF7	-0.286911	3.32175e-05	0.0689263	FALSE
ITPK1	-0.286546	3.40277e-05	0.0706076	FALSE
ISG20L2	0.285878	3.5558e-05	0.0737828	FALSE
ALDOC	-0.285743	3.58746e-05	0.0744397	FALSE
SFXN3	-0.285295	3.69459e-05	0.0766628	FALSE
ZNF143	0.285141	3.73207e-05	0.0774405	FALSE
POLR2C	-0.284928	3.78448e-05	0.0785279	FALSE
SSBP4	-0.284797	3.81692e-05	0.0792011	FALSE
DNAJC15	-0.284676	3.84736e-05	0.0798327	FALSE
NOL4L	0.283991	4.0236e-05	0.0834897	FALSE
PPP1CA	-0.283884	4.05174e-05	0.0840736	FALSE
TMEM52	0.283724	4.09432e-05	0.0849572	FALSE
LINC01366	-0.282997	4.29267e-05	0.0890728	FALSE
VPS37C	-0.282382	4.46773e-05	0.0927055	FALSE
NOTCH1	0.281693	4.6715e-05	0.0969336	FALSE
ERF	0.281391	4.76364e-05	0.0988456	FALSE
UBE2C	-0.281316	4.78675e-05	0.099325	FALSE
S100A13	-0.281174	4.83105e-05	0.100244	FALSE
VDAC1.1	-0.281056	4.86789e-05	0.101009	FALSE
CDC45	-0.280973	4.89388e-05	0.101548	FALSE
SBF2-AS1	-0.280867	4.92757e-05	0.102247	FALSE
RACGAP1	-0.280702	4.98029e-05	0.103341	FALSE
POLE3	0.280295	5.11253e-05	0.106085	FALSE
TSNAX	-0.279824	5.2696e-05	0.109344	FALSE
PTS	0.279651	5.3287e-05	0.110571	TRUE
SH3BGRL3	-0.279635	5.33423e-05	0.110685	FALSE
CHAC1	0.279585	5.35119e-05	0.111037	FALSE
OXSM	-0.278985	5.56103e-05	0.115391	FALSE
HSP90B1	0.278852	5.60871e-05	0.116381	FALSE
ARL8B	0.278698	5.66418e-05	0.117532	FALSE
FNIP2	0.278255	5.8268e-05	0.120906	FALSE
TIMM8A	-0.278251	5.82842e-05	0.12094	FALSE
ITSN2	0.278208	5.84421e-05	0.121267	FALSE
RBBP4	-0.278087	5.88983e-05	0.122214	FALSE
TMPRSS9	0.27802	5.91476e-05	0.122731	FALSE
MIDN	0.277696	6.0382e-05	0.125293	FALSE
ZBTB18	0.277676	6.04613e-05	0.125457	FALSE
SLC43A2	0.277661	6.05198e-05	0.125579	FALSE
HNRNPD	0.277577	6.08426e-05	0.126248	FALSE
CHRNA9	0.277566	6.08857e-05	0.126338	FALSE
NOL11	0.277031	6.29939e-05	0.130712	FALSE
SLC3A2	0.276895	6.354e-05	0.131845	FALSE
SZRD1	0.276611	6.46943e-05	0.134241	FALSE
ARHGAP21	0.276558	6.49163e-05	0.134701	FALSE
ARAP2	0.275923	6.7578e-05	0.140224	FALSE
ARL6IP1	0.27514	7.10049e-05	0.147335	FALSE
SOX11	0.274773	7.267e-05	0.15079	FALSE
TCF3	-0.27392	7.66726e-05	0.159096	FALSE
AIF1	-0.273515	7.86474e-05	0.163193	FALSE
ACO2	-0.273498	7.87313e-05	0.163368	FALSE
DAZAP2	0.27297	8.13819e-05	0.168867	FALSE
DENND1C	-0.272807	8.22146e-05	0.170595	FALSE
MAP1S	0.271222	9.07536e-05	0.188314	FALSE
TRAM1	0.270502	9.48975e-05	0.196912	FALSE
C3orf38	0.270429	9.5326e-05	0.197802	FALSE
PSMC5	-0.27029	9.61546e-05	0.199521	FALSE
ENOPH1	-0.27018	9.68072e-05	0.200875	FALSE
FLOT1	-0.270176	9.68342e-05	0.200931	FALSE
RAD51	-0.269925	9.83509e-05	0.204078	FALSE
FCHO1	-0.268958	0.000104398	0.216625	FALSE
CIC	0.268472	0.000107565	0.223198	FALSE
ISOC1	-0.267762	0.000112358	0.233144	FALSE
VDAC1	-0.267557	0.000113782	0.236097	FALSE
MYL6	-0.267285	0.000115688	0.240053	FALSE
MCM6	-0.266799	0.000119181	0.2473	FALSE
CAND2	0.266578	0.000120797	0.250654	FALSE
UBC	0.266468	0.000121615	0.252352	FALSE
LUZP1	0.2663	0.000122861	0.254936	FALSE
KRAS	0.266272	0.000123072	0.255374	FALSE
TRIB1	0.266246	0.00012327	0.255785	FALSE
NT5E	-0.26621	0.000123542	0.25635	FALSE
SLC9A3R1	-0.265989	0.000125215	0.25982	FALSE
CD72	-0.265693	0.000127489	0.264539	FALSE
MYO1C	0.265274	0.000130781	0.27137	FALSE
TIMM21	-0.264891	0.00013385	0.277739	FALSE
TOR4A	-0.264563	0.000136539	0.283318	FALSE
ANTXR2	-0.263793	0.000143048	0.296825	FALSE
HNRNPH3	0.263736	0.000143535	0.297835	FALSE
YKT6	0.263641	0.000144367	0.299561	FALSE
ITGB7	-0.263255	0.000147761	0.306604	FALSE
ABI3	-0.262692	0.000152857	0.317178	FALSE
CCT6A	-0.262678	0.000152986	0.317446	FALSE
CDC20	-0.262345	0.000156074	0.323854	FALSE
RCSD1	-0.261213	0.000167018	0.346563	FALSE
ZNF574	0.261165	0.000167499	0.347561	FALSE
SRP9	-0.260797	0.000171221	0.355283	FALSE
C7orf50	-0.260717	0.000172034	0.35697	FALSE
KIF21B	0.260426	0.000175044	0.363215	FALSE
ACOT7	-0.260408	0.000175236	0.363615	FALSE
YWHAZ	0.258923	0.000191391	0.397135	FALSE
GCSAM	-0.257657	0.000206246	0.427961	FALSE
P2RX1	-0.25721	0.00021175	0.439381	FALSE
SERP1	-0.257148	0.000212522	0.440983	FALSE
AURKB	-0.256999	0.000214392	0.444864	FALSE
N4BP3	0.256743	0.000217635	0.451592	FALSE
RNF5.1	-0.256726	0.000217852	0.452044	FALSE
ADNP2	0.256436	0.000221589	0.459796	FALSE
SEC14L1	0.256127	0.000225647	0.468217	FALSE
DEK	0.256105	0.000225936	0.468818	FALSE
PCBP1	-0.256039	0.000226804	0.470617	FALSE
TSPO	-0.255839	0.000229472	0.476153	FALSE
AKAP12	0.255636	0.000232212	0.481841	FALSE
SSR3	-0.255603	0.000232669	0.482788	FALSE
FPGS	-0.255216	0.000237976	0.493801	FALSE
TMEM18	-0.255013	0.000240809	0.499678	FALSE
CD79B	-0.254942	0.00024182	0.501777	FALSE
RFC3	-0.254089	0.000254122	0.527303	FALSE
PREX1	0.253939	0.000256343	0.531911	FALSE
PTCH1	0.252966	0.000271204	0.562748	FALSE
SOCS2	-0.252778	0.000274173	0.568908	FALSE
SMG7	0.252209	0.000283311	0.58787	FALSE
EFCAB2	-0.252192	0.000283595	0.588459	FALSE
PSME3	-0.251539	0.000294459	0.611003	FALSE
NETO2	0.251097	0.000302019	0.626689	FALSE
BID	-0.250769	0.000307759	0.638601	FALSE
UCK2	-0.250707	0.000308858	0.64088	FALSE
SLBP	0.250113	0.000319533	0.66303	FALSE
LIMS2	-0.2496	0.000329028	0.682733	FALSE
PYCR1	-0.249435	0.000332132	0.689174	FALSE
UGT3A2	-0.249411	0.000332586	0.690115	FALSE
BCR	0.248583	0.000348642	0.723431	FALSE
VASN	0.248297	0.000354347	0.735269	FALSE
IDI1	0.248286	0.000354563	0.735718	FALSE
TXLNA	-0.247958	0.000361227	0.749547	FALSE
PLXNB2	-0.247914	0.00036212	0.751399	FALSE
CCSAP	0.247869	0.000363036	0.753299	FALSE
UTP20	0.247561	0.000369434	0.766575	FALSE
FOXP4-AS1	-0.247289	0.000375161	0.778459	FALSE
LINC00426	-0.247109	0.00037899	0.786403	FALSE
SLC2A4RG	-0.247057	0.000380096	0.788699	FALSE
HYLS1	-0.246958	0.00038222	0.793107	FALSE
TMEM221	-0.246595	0.000390138	0.809537	FALSE
GPR180	-0.24649	0.000392441	0.814314	FALSE
NUDT14	-0.246473	0.000392812	0.815085	FALSE
FGD2	-0.246273	0.000397276	0.824347	FALSE
KIF24	-0.246208	0.000398719	0.827342	FALSE
KPNA2	0.246075	0.00040172	0.83357	FALSE
PALM	-0.245894	0.000405834	0.842106	FALSE
RFC5	-0.245566	0.000413373	0.857749	FALSE
CECR2	0.245479	0.000415399	0.861953	FALSE
ATF5	0.245188	0.000422231	0.876128	FALSE
TUBB.1	-0.245041	0.000425705	0.883337	FALSE
CEP55	-0.244833	0.00043069	0.893681	FALSE
XDH	0.24474	0.000432949	0.898369	TRUE
ACP1	-0.244619	0.000435882	0.904454	FALSE
DOK4	-0.244363	0.00044215	0.917461	FALSE
FAM111A	-0.244142	0.000447652	0.928878	FALSE
PTK2	0.243806	0.00045609	0.946387	FALSE
UNC5B	0.243678	0.000459365	0.953182	FALSE
ITM2C	-0.243447	0.000465304	0.965506	FALSE
FLT3	-0.242975	0.000477665	0.991155	FALSE
MAD1L1	-0.240137	0.000558666	1	FALSE
CFLAR	0.178628	0.0107759	1	FALSE
PDK4	-0.124898	0.0758167	1	FALSE
ACSM3	-0.00693699	0.921751	1	FALSE
SPPL2B	-0.151555	0.0308906	1	FALSE
TAC1	-0.0521152	0.460244	1	FALSE
FARP2	0.210287	0.00260065	1	FALSE
GTF2IRD1	0.071975	0.307502	1	FALSE
ADIPOR2	0.0872514	0.21578	1	FALSE
SCN4A	0.100339	0.154338	1	FALSE
MYLIP	0.12306	0.0802638	1	FALSE
E2F2	0.140129	0.0461467	1	FALSE
NADK	-0.0364726	0.605423	1	FALSE
SYPL1	0.220004	0.00161078	1	FALSE
NFIX	-0.143551	0.0410269	1	FALSE
ST3GAL1	0.230792	0.000923614	1	FALSE
RHOBTB2	-0.226843	0.00113555	1	FALSE
CD9	-0.186949	0.00756811	1	FALSE
FYN	0.196269	0.00500847	1	FALSE
HIVEP2	0.0897023	0.203112	1	FALSE
PTBP1	-0.0407696	0.563581	1	FALSE
CD22	-0.0563618	0.424459	1	FALSE
EXTL3	-0.0573441	0.416418	1	FALSE
ELOVL5	-0.0107786	0.878692	1	TRUE
UBR7	-0.158711	0.0237171	1	FALSE
PSMC4	0.116547	0.0977342	1	FALSE
AGPS	-0.206586	0.00310455	1	TRUE
SLC7A9	-0.0896258	0.203499	1	TRUE
OSBPL5	0.0581362	0.409999	1	FALSE
ALAS1	0.0376356	0.593963	1	FALSE
GCLM	-0.0339207	0.630908	1	TRUE
RRAGD	0.196093	0.00504854	1	FALSE
NCAPH2	0.0924715	0.189455	1	FALSE
VIM	-0.191896	0.00609261	1	FALSE
KCNG1	-0.0338345	0.631777	1	FALSE
POU2F2	-0.142385	0.0427152	1	FALSE
ANK1	-0.12504	0.0754809	1	FALSE
NUP160	0.056906	0.419994	1	FALSE
BAK1	-0.0720662	0.306888	1	FALSE
SARS	0.134773	0.0552234	1	FALSE
VCL	-0.21002	0.00263434	1	FALSE
TIMP2	0.102617	0.145149	1	FALSE
USP2	-0.0500281	0.478428	1	FALSE
RAI14	-0.0508502	0.47122	1	FALSE
RTN4R	-0.0263041	0.709501	1	FALSE
ZIC2	0.11891	0.091077	1	FALSE
CTNNA1	-0.0535774	0.447738	1	FALSE
EPHA3	0.0699171	0.321575	1	FALSE
HSPA5	0.241276	0.000524742	1	FALSE
CP	-0.0911077	0.196094	1	TRUE
WWC3	-0.135986	0.053047	1	FALSE
CELF2	0.154826	0.02741	1	FALSE
KITLG	-0.0905947	0.198635	1	FALSE
HERPUD1	0.181047	0.00973812	1	FALSE
PLEKHA5	0.122516	0.0816188	1	FALSE
MSMO1	-0.00930504	0.895174	1	FALSE
FOXN3	0.10422	0.138934	1	FALSE
TMCC3	-0.00911799	0.897269	1	FALSE
NDC1	-0.240107	0.000559565	1	FALSE
DGKG	-0.165076	0.0185917	1	FALSE
SLC2A3	0.0536815	0.446854	1	FALSE
MPC1	-0.000287397	0.996753	1	FALSE
BCAT1	-0.240549	0.000546156	1	FALSE
HDAC7	-0.0856225	0.224507	1	FALSE
LZTS1	-0.0737017	0.296012	1	FALSE
VMP1	-0.170653	0.0149205	1	FALSE
CA11	-0.232841	0.000828601	1	FALSE
U2AF2	0.202318	0.00379413	1	FALSE
EPN1	-0.0534352	0.448945	1	FALSE
SPA17	-0.200077	0.00420908	1	FALSE
IPO5	0.0559319	0.428007	1	FALSE
ANKRD44	-0.0920994	0.19125	1	FALSE
MYLK	0.00104748	0.988166	1	FALSE
TLE2	-0.0797872	0.257812	1	FALSE
MTHFD2	0.0404059	0.567068	1	FALSE
PDE4A	0.225074	0.00124428	1	FALSE
ELAVL1	0.0144037	0.838381	1	FALSE
EML1	0.196652	0.00492236	1	FALSE
KIF26A	-0.181626	0.00950326	1	FALSE
KLF6	-0.0256302	0.716621	1	FALSE
TNFRSF1A	-0.0230081	0.74455	1	FALSE
CACNB1	-0.0421605	0.55034	1	FALSE
RHOA	-0.114861	0.102718	1	FALSE
PRKCZ	0.133417	0.0577422	1	FALSE
NAV3	0.088054	0.211571	1	FALSE
PDK3	0.0205273	0.771286	1	FALSE
PLEKHH3	0.0238921	0.735095	1	FALSE
ACSL4	-0.201318	0.00397463	1	TRUE
INPP5A	0.0197733	0.779467	1	FALSE
TTC7A	0.129428	0.0657053	1	FALSE
RASGRP2	-0.215407	0.0020257	1	FALSE
BCL3	0.235219	0.000729649	1	FALSE
TGFBR3	0.0560462	0.427062	1	FALSE
HES2	0.0843593	0.231444	1	FALSE
EXOC5	-0.0890802	0.206275	1	FALSE
JMJD6	0.224836	0.00125959	1	FALSE
WIPI1	-0.00588898	0.933543	1	FALSE
CAMK2A	0.144541	0.0396392	1	FALSE
OSBPL3	-0.223173	0.00137166	1	FALSE
ATP2B1	0.095285	0.17628	1	FALSE
NCK2	0.00046544	0.994742	1	FALSE
WDR1	-0.0742884	0.292173	1	FALSE
LMCD1	-0.066201	0.348027	1	FALSE
TFRC	0.12133	0.0846389	1	FALSE
SREBF1	-0.0247641	0.725806	1	FALSE
UBE2D1	0.0400049	0.570925	1	FALSE
SMC1A	-0.204359	0.00344882	1	FALSE
P4HA2	-0.145715	0.0380431	1	FALSE
NFATC3	0.0372286	0.597962	1	FALSE
ACADVL	-0.211743	0.0024237	1	FALSE
CRMP1	0.125369	0.0747109	1	FALSE
TMEM38A	0.00328364	0.962915	1	FALSE
NOTCH3	0.0647808	0.358488	1	FALSE
EED	0.126719	0.0716097	1	FALSE
ATP2A3	-0.0774792	0.27188	1	FALSE
TUBE1	-0.19416	0.00550778	1	FALSE
KCNQ2	-0.0679405	0.335478	1	FALSE
SEMA3A	-0.0421666	0.550283	1	FALSE
GTSE1	-0.109895	0.118567	1	FALSE
GRAMD4	-0.188662	0.00702472	1	FALSE
FOSL2	0.0477989	0.498272	1	FALSE
CACNG4	-0.037686	0.593468	1	FALSE
FSCN1	-0.0512698	0.467564	1	FALSE
PLD1	-0.0639802	0.364471	1	FALSE
SPAG5	-0.0195928	0.781429	1	FALSE
TPD52	-0.127338	0.0702238	1	FALSE
NT5C2	-0.0115733	0.869824	1	FALSE
ARHGEF1	-0.187536	0.00737789	1	FALSE
RARB	0.0506292	0.473152	1	FALSE
TOP2B	0.176837	0.0116062	1	FALSE
SPAG6	0.016973	0.810058	1	FALSE
FGFR1	0.178003	0.0110596	1	FALSE
CST7	-0.227683	0.00108706	1	FALSE
N4BP2	0.0162501	0.818003	1	FALSE
TULP3	-0.235111	0.000733912	1	FALSE
SYNJ2	0.14517	0.0387769	1	FALSE
PPP2R5C	0.132348	0.0597935	1	FALSE
GNB1	0.00913821	0.897043	1	FALSE
SLC1A3	-0.114981	0.102356	1	FALSE
XRCC5	-0.0308946	0.661701	1	FALSE
TNS1	0.20536	0.00328996	1	FALSE
RAPGEF3	-0.131895	0.0606808	1	FALSE
KIF22	-0.175066	0.0124816	1	FALSE
CRYBG3	-0.218463	0.00174033	1	FALSE
RFX3	0.125557	0.074272	1	FALSE
HSP90AA1	-0.00972218	0.890503	1	FALSE
RBL1	-0.097553	0.166163	1	FALSE
NDC80	-0.0494281	0.483727	1	FALSE
MEF2C	0.06934	0.325595	1	FALSE
STK17B	0.0712713	0.312268	1	FALSE
IL12RB2	-0.0717495	0.309024	1	FALSE
P2RX5	-0.127423	0.0700365	1	FALSE
ITGAE	-0.159117	0.0233575	1	FALSE
FAT1	0.184891	0.00827022	1	FALSE
RAB10	-0.080946	0.250941	1	FALSE
CD82	0.118694	0.0916686	1	FALSE
SEH1L	0.0123956	0.860666	1	FALSE
IGSF9	-0.0492702	0.485126	1	FALSE
AKR1B1	-0.23368	0.000792385	1	FALSE
CTTN	-0.172278	0.013978	1	FALSE
ORC1	-0.103867	0.140284	1	FALSE
MAST2	-0.112538	0.10991	1	FALSE
NFX1	-0.00458672	0.948216	1	FALSE
HSD17B14	-0.0488871	0.488531	1	FALSE
FTL	-0.105485	0.134178	1	TRUE
SH3BP2	-0.0443194	0.530093	1	FALSE
ADD1	0.0119056	0.866121	1	FALSE
NID2	0.0596489	0.397904	1	FALSE
RFX2	-0.0278289	0.693486	1	FALSE
GNA11	0.0333932	0.636232	1	FALSE
TPX2	-0.205683	0.00324022	1	FALSE
PDRG1	0.127829	0.0691406	1	FALSE
SMOX	-0.0467562	0.507701	1	FALSE
SNX5	0.0486851	0.490331	1	FALSE
P2RX7	-0.182675	0.00909032	1	FALSE
PXN	-0.0200927	0.775998	1	FALSE
BIRC5	-0.238386	0.000614751	1	FALSE
RGS1	0.0649568	0.357181	1	FALSE
ICAM1	0.240229	0.000555855	1	FALSE
PLEKHG2	0.0833542	0.237071	1	FALSE
NLRP1	0.196249	0.00501305	1	FALSE
ORC6	-0.103031	0.143522	1	FALSE
TINF2	-0.186834	0.00760584	1	FALSE
PHGDH	-0.0220901	0.754409	1	FALSE
LRRFIP2	0.0303967	0.666824	1	FALSE
CDC6	-0.135562	0.053799	1	FALSE
CBX5	-0.175377	0.0123235	1	FALSE
MSH2	-0.235286	0.000727043	1	FALSE
MAP3K1	0.115167	0.101798	1	FALSE
SH2D3C	-0.0426493	0.545723	1	FALSE
CREM	0.0935217	0.184455	1	FALSE
FKBP5	-0.0870631	0.216776	1	FALSE
HSP90AB1	-0.0641883	0.36291	1	FALSE
SCD	-0.102351	0.1462	1	TRUE
ABLIM1	0.0982335	0.163214	1	FALSE
SMARCB1	-0.218358	0.00174943	1	FALSE
SF3A1	0.0111208	0.874872	1	FALSE
MAPK1	0.205094	0.0033316	1	FALSE
LGALS1	-0.175211	0.012408	1	FALSE
HPS4	-0.0758699	0.281992	1	FALSE
SRRD	-0.201956	0.00385856	1	FALSE
MICALL1	0.143985	0.0404135	1	FALSE
PICK1	-0.206445	0.00312539	1	FALSE
KDELR3	-0.157963	0.0243933	1	FALSE
XBP1	-0.14639	0.0371512	1	FALSE
JOSD1	0.213624	0.00221125	1	FALSE
SBF1	0.137049	0.0512004	1	FALSE
HMOX1	-0.0968405	0.169294	1	TRUE
MCAT	-0.133177	0.0581969	1	FALSE
RBFOX2	-0.0276015	0.695866	1	FALSE
MIEF1	-0.0734207	0.297862	1	FALSE
MYH9	0.0635332	0.367839	1	FALSE
CSF2RB	0.17034	0.0151084	1	FALSE
PHF5A	0.0785101	0.265533	1	FALSE
CERK	0.138435	0.0488722	1	FALSE
KCNK10	-0.0484858	0.492112	1	FALSE
CEP128	0.0688396	0.329106	1	FALSE
HIF1A	0.156754	0.0255202	1	FALSE
VRK1	-0.134588	0.0555608	1	FALSE
NFATC4	-0.0924292	0.189658	1	FALSE
ZMYND8	0.0800936	0.255983	1	FALSE
TPD52L2	0.0140921	0.841831	1	FALSE
DNAJC5	-0.0596846	0.397621	1	FALSE
SLCO4A1	0.0524413	0.457439	1	FALSE
EEF1A2	0.0512555	0.467688	1	FALSE
CDC25B	-0.17444	0.0128048	1	FALSE
RNF24	0.0241177	0.732688	1	FALSE
TRIB3	0.229265	0.00100083	1	FALSE
CCM2L	-0.0772566	0.273263	1	FALSE
TLDC2	-0.148375	0.0346288	1	FALSE
SAMHD1	-0.216419	0.00192679	1	FALSE
SNTA1	-0.0509831	0.47006	1	FALSE
E2F1	0.124858	0.0759111	1	FALSE
CST3	-0.144603	0.0395534	1	FALSE
ST8SIA5	0.179327	0.0104666	1	FALSE
NXT2	-0.216817	0.00188912	1	FALSE
ABCD1	-0.175949	0.0120381	1	TRUE
PLP2	-0.199523	0.00431773	1	FALSE
PLS3	0.00314996	0.964424	1	FALSE
ELF4	0.236799	0.000670059	1	FALSE
RBBP7	-0.184968	0.00824313	1	FALSE
PIM2	0.178053	0.0110363	1	FALSE
TIMP1	-0.134197	0.0562817	1	FALSE
STK24	0.174422	0.0128143	1	FALSE
FGF9	0.120425	0.0870005	1	FALSE
TSC22D1	0.0779452	0.268998	1	FALSE
NUP93	-0.179431	0.0104209	1	FALSE
ZNF423	-0.00640592	0.927725	1	FALSE
MMP15	0.0330583	0.639622	1	FALSE
NDRG4	0.0500739	0.478025	1	FALSE
UBE2I	0.154838	0.027398	1	FALSE
PIEZO1	-0.231171	0.000905314	1	FALSE
MAZ	-0.195992	0.00507161	1	FALSE
IL21R	0.179393	0.0104375	1	FALSE
RASL12	-0.0530088	0.452579	1	FALSE
RAB11A	-0.230454	0.000940217	1	FALSE
HOMER2	0.0070633	0.920331	1	FALSE
BMF	0.152971	0.02934	1	FALSE
NDRG1	0.240517	0.00054713	1	FALSE
EEF1D	-0.0887943	0.207741	1	FALSE
SQLE	0.078639	0.264746	1	TRUE
ERI1	-0.104201	0.139007	1	FALSE
SLC39A14	0.21487	0.00208004	1	FALSE
KLHDC4	0.0152276	0.829274	1	FALSE
ARHGEF18	-0.0386117	0.58442	1	FALSE
PPP1R13L	-0.186898	0.00758472	1	FALSE
SF3A2	-0.0397128	0.573743	1	FALSE
IL4I1	0.0939852	0.18228	1	FALSE
RASAL3	-0.187787	0.00729771	1	FALSE
FBL	-0.230823	0.000922138	1	FALSE
NUMBL	-0.160223	0.0224006	1	FALSE
SLC1A5	-0.080105	0.255915	1	FALSE
HNRNPUL1	0.150853	0.0316855	1	FALSE
TGFB1	0.0609512	0.387664	1	FALSE
DENND3	-0.0613038	0.384919	1	FALSE
PLIN3	-0.118349	0.0926245	1	FALSE
CD79A	-0.08854	0.209051	1	FALSE
NKG7	-0.186235	0.00780551	1	FALSE
CDC37	-0.237515	0.000644561	1	FALSE
TNPO2	-0.144735	0.0393715	1	FALSE
ISYNA1	0.0348973	0.621101	1	FALSE
GRIK5	-0.10475	0.136927	1	FALSE
NAMPT	0.0731986	0.29933	1	FALSE
WDR91	0.0796224	0.258799	1	FALSE
STEAP1B	-0.086014	0.222387	1	FALSE
ADAP1	-0.153729	0.0285384	1	FALSE
DNAJB6	0.203914	0.00352165	1	FALSE
HOXA3	-0.0595141	0.398973	1	FALSE
LFNG	-0.0261742	0.710872	1	FALSE
HOXA5	-0.0594006	0.399874	1	FALSE
HOXA6	-0.0570341	0.418946	1	FALSE
IQCE	0.0694801	0.324616	1	FALSE
GRB10	-0.0491056	0.486588	1	FALSE
HSPB1	-0.144388	0.0398509	1	TRUE
EIF3B	-0.107413	0.127166	1	FALSE
SERPINE1	0.00526295	0.940594	1	FALSE
MOGAT3	0.00220107	0.975136	1	FALSE
C1GALT1	0.155632	0.0266059	1	FALSE
EZH2	0.222291	0.00143469	1	FALSE
AEBP1	-0.137536	0.050371	1	FALSE
CLIP2	0.0313384	0.657147	1	FALSE
SEC61B	-0.0103684	0.883275	1	FALSE
AMBP	-0.0516498	0.464266	1	FALSE
ENG	-0.145755	0.037991	1	FALSE
KANK1	0.118822	0.0913175	1	FALSE
NCS1	0.0765369	0.277771	1	FALSE
PIP5K1B	-0.167702	0.0167753	1	FALSE
GLIS3	0.0310259	0.660352	1	FALSE
APBA1	-0.0427979	0.544323	1	FALSE
PHYH	0.0322414	0.647922	1	FALSE
PLEKHA1	0.200001	0.00422383	1	FALSE
BCCIP	0.0643816	0.361464	1	FALSE
SH3PXD2A	0.173303	0.0134104	1	FALSE
EBF3	0.0409771	0.561596	1	FALSE
PSMD3	-0.228043	0.00106687	1	FALSE
KPNB1	0.207228	0.00301124	1	FALSE
CBX1	-0.068958	0.328273	1	FALSE
RAI1	0.1171	0.0961437	1	FALSE
MED31	-0.0538855	0.445127	1	FALSE
DDX5	0.00263458	0.970242	1	FALSE
COL1A1	-0.000860774	0.990275	1	FALSE
LRRC59	0.0630208	0.371723	1	FALSE
MPP2	-0.180411	0.0100022	1	FALSE
EFTUD2	-0.15177	0.030651	1	FALSE
PRKAR1A	0.156601	0.025666	1	FALSE
YWHAE	0.0338066	0.632058	1	FALSE
DHRS7B	-0.167338	0.0170179	1	TRUE
USP46	-0.0281026	0.690625	1	FALSE
GAB1	-0.0906552	0.198334	1	FALSE
WFS1	0.151472	0.0309833	1	FALSE
SOD3	-0.0431682	0.540843	1	TRUE
TRIM2	0.0763922	0.278682	1	FALSE
STIM2	0.00594719	0.932888	1	FALSE
KLF3	0.218345	0.00175057	1	FALSE
NCAPG	0.137607	0.0502522	1	FALSE
PPARGC1A	0.0105103	0.88169	1	FALSE
NRXN2	-0.216277	0.00194038	1	FALSE
MS4A4A	-0.222968	0.00138603	1	FALSE
HPX	0.0788921	0.263207	1	TRUE
CARS	0.196506	0.00495508	1	FALSE
POU2AF1	-0.192696	0.0058798	1	FALSE
PSMD9	-0.0496206	0.482023	1	FALSE
SELPLG	-0.134188	0.0562984	1	FALSE
CORO1C	-0.0208163	0.768157	1	FALSE
BIN2	-0.241761	0.000510869	1	FALSE
PTGES3	-0.131285	0.0618922	1	FALSE
BCL7A	0.183682	0.00870905	1	FALSE
PPM1H	-0.0518879	0.462206	1	FALSE
CDKN1B	-0.0927108	0.188307	1	FALSE
VDR	0.0268687	0.703556	1	FALSE
STX2	-0.220477	0.00157277	1	FALSE
GAPDH	-0.229474	0.000989923	1	FALSE
ENO2	-0.0946839	0.179036	1	FALSE
C12orf57	-0.160475	0.0221873	1	FALSE
LPCAT3	-0.0251921	0.721262	1	TRUE
NT5DC3	0.208149	0.00288184	1	FALSE
NEDD9	-0.012085	0.864124	1	FALSE
KCTD20	0.153474	0.0288062	1	FALSE
MDGA1	-0.0765923	0.277421	1	FALSE
BACH2	0.229577	0.000984614	1	FALSE
CAP2	-0.111734	0.112489	1	FALSE
GMNN	-0.0138218	0.844826	1	FALSE
TRIM38	-0.0501774	0.477115	1	FALSE
QKI	0.232853	0.000828103	1	FALSE
TFEB	0.079668	0.258526	1	FALSE
BYSL	-0.191738	0.00613543	1	FALSE
VEGFA	0.037744	0.5929	1	FALSE
SEMA5A	-0.0177175	0.801894	1	FALSE
LMNB1	-0.201537	0.00393436	1	FALSE
ARRDC3	-0.00642566	0.927503	1	FALSE
PDE4D	0.240368	0.000551604	1	FALSE
ST8SIA4	0.117531	0.0949169	1	FALSE
ERGIC1	-0.168697	0.0161289	1	FALSE
PDGFRB	0.0406461	0.564764	1	FALSE
HRH2	-0.119064	0.0906558	1	FALSE
GNB4	0.0854205	0.225606	1	FALSE
C3orf52	0.11984	0.0885567	1	FALSE
FRMD4B	0.113687	0.106304	1	FALSE
CISH	-0.19283	0.00584488	1	FALSE
PLCH1	-0.0234442	0.73988	1	FALSE
ZBTB47	-0.0935997	0.184088	1	FALSE
EIF4G1	0.177188	0.0114389	1	FALSE
NCL	0.0568116	0.420766	1	FALSE
STEAP3	-0.186725	0.007642	1	TRUE
TANC1	0.0125442	0.859013	1	FALSE
RTN4	0.107648	0.126334	1	FALSE
ACADL	0.00433844	0.951015	1	FALSE
EFEMP1	-0.0479989	0.496474	1	FALSE
STAT1	-0.160079	0.0225236	1	FALSE
IGFBP2	-0.112653	0.109545	1	FALSE
TAF1B	0.0122112	0.862719	1	FALSE
ODC1	0.106337	0.131043	1	FALSE
SLC1A4	-0.0220057	0.755318	1	FALSE
WIPF1	0.211401	0.00246424	1	FALSE
TRAK2	-0.229072	0.00101103	1	FALSE
EPAS1	0.116976	0.0964988	1	FALSE
ARID3A	-0.000891161	0.989932	1	FALSE
MSH6	-0.0796804	0.258452	1	FALSE
SPR	-0.160779	0.0219327	1	TRUE
AMPD2	0.138308	0.0490817	1	FALSE
RAP1A	0.0295148	0.675936	1	FALSE
RNF19B	0.0567722	0.421089	1	FALSE
ARHGEF2	0.0396753	0.574105	1	FALSE
MAD2L2	-0.222082	0.00145001	1	FALSE
RGS2	0.0309715	0.660911	1	FALSE
SIPA1L2	0.192766	0.00586153	1	FALSE
KMO	-0.215717	0.00199491	1	FALSE
RIMS3	0.09947	0.157955	1	FALSE
SLAMF1	0.104769	0.136855	1	FALSE
SSX2IP	-0.128351	0.0680025	1	FALSE
RBBP5	0.212348	0.00235341	1	FALSE
ECE1	0.217401	0.00183505	1	FALSE
SLC2A1	0.0383444	0.587027	1	FALSE
CNN3	-0.0925779	0.188944	1	FALSE
ABCD3	-0.193377	0.00570395	1	FALSE
MAN1C1	-0.0459421	0.515126	1	FALSE
NEK2	-0.182978	0.00897424	1	FALSE
KLF7	0.00413646	0.953293	1	FALSE
MYB	-0.136993	0.0512957	1	FALSE
SGK1	0.00981346	0.889482	1	FALSE
MYL12B	-0.186822	0.00760998	1	FALSE
KLF9	0.0283194	0.688362	1	FALSE
HEATR1	0.0347189	0.622888	1	FALSE
NEK6	0.0150937	0.830752	1	FALSE
GALNT12	-0.180549	0.00994436	1	FALSE
NPC2	-0.237563	0.000642914	1	FALSE
IRF2BPL	0.176062	0.0119825	1	FALSE
ACOT2	0.0606139	0.390301	1	FALSE
IFIT3	0.0776723	0.270683	1	FALSE
DUSP1	-0.149093	0.0337534	1	FALSE
HSPH1	-0.0604603	0.391505	1	FALSE
NFYB	-0.160201	0.0224197	1	FALSE
DUSP4	0.238337	0.000616423	1	FALSE
CLU	-0.108597	0.123007	1	FALSE
PDLIM2	-0.101971	0.147709	1	FALSE
UBIAD1	-0.138905	0.048102	1	FALSE
TNFRSF8	-0.0531095	0.451719	1	FALSE
EPX	-0.0972636	0.16743	1	FALSE
NCAPH	0.110771	0.115639	1	FALSE
PYROXD1	0.0979366	0.164496	1	FALSE
DESI2	0.226248	0.00117112	1	FALSE
DEPDC7	-0.118776	0.0914457	1	FALSE
GJA3	-0.119776	0.0887298	1	FALSE
KHDRBS1	0.10418	0.139086	1	FALSE
TMEM39B	-0.112901	0.10876	1	FALSE
CXCR4	0.121653	0.0838069	1	FALSE
XPNPEP2	-0.113365	0.107305	1	FALSE
SASH3	0.0188191	0.789856	1	FALSE
LY9	0.00795852	0.910274	1	FALSE
EEPD1	0.0185619	0.792661	1	FALSE
FAM126A	-0.0797291	0.25816	1	FALSE
CLTA	-0.189882	0.00665922	1	FALSE
CHST3	-0.139143	0.0477163	1	FALSE
RBM19	-0.0806609	0.25262	1	FALSE
HVCN1	-0.130609	0.0632588	1	FALSE
ITPR2	0.0507363	0.472215	1	FALSE
ACOT9	0.085843	0.223311	1	FALSE
SPATS2	0.0436205	0.536606	1	FALSE
NR4A1	0.159902	0.0226749	1	FALSE
CDK2	-0.171169	0.0146155	1	FALSE
ATG101	0.179748	0.0102839	1	FALSE
SARDH	-0.127122	0.0707047	1	FALSE
KCNJ2	0.162886	0.0202349	1	FALSE
CKS2	-0.120968	0.0855767	1	FALSE
SDC4	0.178685	0.0107505	1	TRUE
NCOA5	0.176944	0.0115551	1	FALSE
TOX2	0.00790982	0.910821	1	FALSE
SNAI1	0.00223967	0.974701	1	FALSE
MTRR	0.140112	0.0461729	1	FALSE
MCEE	-0.231059	0.00091068	1	FALSE
GRM4	-0.0406414	0.564809	1	FALSE
TRERF1	-0.171565	0.0143848	1	FALSE
SOX4	0.00378886	0.957214	1	FALSE
CPNE5	-0.185004	0.00823027	1	FALSE
ATXN1	0.0216271	0.759397	1	FALSE
RUNX2	-0.137789	0.0499451	1	FALSE
LRRFIP1	0.160036	0.0225604	1	FALSE
AHNAK	-0.0639339	0.364819	1	FALSE
MT1G	-0.112751	0.109234	1	FALSE
MT2A	-0.220969	0.00153422	1	FALSE
IRF1	0.0700833	0.320423	1	FALSE
HS3ST3B1	0.167508	0.0169038	1	FALSE
MRPS7	-0.19689	0.00486948	1	FALSE
SLC25A19	-0.15965	0.0228925	1	FALSE
TTF1	0.147356	0.0359052	1	FALSE
VASP	0.127551	0.0697528	1	FALSE
GPCPD1	0.094031	0.182066	1	FALSE
TMX4	0.204158	0.00348151	1	FALSE
LAMP5	-0.155158	0.027076	1	FALSE
MGME1	0.242369	0.000493998	1	FALSE
FAM110A	-0.106301	0.131176	1	FALSE
S1PR4	-0.185915	0.00791413	1	FALSE
RALY	-0.0963712	0.171379	1	FALSE
AMOT	-0.0642485	0.362459	1	FALSE
THRA	0.00451346	0.949042	1	FALSE
CCR7	0.104753	0.136913	1	FALSE
FLRT1	0.0883725	0.209917	1	FALSE
PRKCG	0.0785767	0.265126	1	FALSE
GLIS2	0.178566	0.0108038	1	FALSE
HIVEP3	0.0465542	0.509538	1	FALSE
RAP1B	0.213022	0.0022774	1	FALSE
AUNIP	-0.207922	0.00291335	1	FALSE
F2RL3	0.184895	0.00826873	1	FALSE
PKMYT1	-0.172423	0.0138964	1	FALSE
FBXL16	-0.145845	0.0378708	1	FALSE
HIP1	-0.0981815	0.163438	1	FALSE
PEX1	-0.0489245	0.488198	1	TRUE
DGCR8	0.0507539	0.472061	1	FALSE
SDF2L1	-0.231278	0.000900238	1	FALSE
GNAZ	-0.0761689	0.280094	1	FALSE
APOL3	-0.0355976	0.614109	1	FALSE
IGLL1	-0.2403	0.000553675	1	FALSE
WDFY4	-0.193256	0.00573487	1	FALSE
SLC44A2	0.00690135	0.922152	1	FALSE
RHBDF2	-0.179816	0.0102546	1	FALSE
CDKN1C	0.0891596	0.205869	1	FALSE
KLF16	0.20718	0.00301818	1	FALSE
TMEM8A	-0.174107	0.0129795	1	FALSE
CBFA2T3	0.0627577	0.373726	1	FALSE
LDLR	0.188817	0.00697714	1	FALSE
ACTN4	-0.169012	0.0159286	1	FALSE
CACNG6	0.0311751	0.658821	1	FALSE
GDF15	0.012578	0.858637	1	FALSE
JUND	0.0545724	0.439338	1	FALSE
CAMSAP1	0.230244	0.000950667	1	FALSE
ZBTB46	-0.055453	0.431979	1	FALSE
HELZ2	0.0741451	0.293107	1	FALSE
PNPLA7	0.0697084	0.323024	1	FALSE
ADRM1	0.0105478	0.88127	1	FALSE
TRIM28	0.0510679	0.46932	1	FALSE
THEMIS2	-0.109364	0.120368	1	FALSE
DNMT1	0.104933	0.136239	1	FALSE
DKC1	-0.0686826	0.330213	1	FALSE
C1QL1	-0.0925452	0.189101	1	FALSE
GSE1	0.137853	0.0498385	1	FALSE
NFATC1	0.076261	0.279511	1	FALSE
RAB11FIP4	0.05753	0.414906	1	FALSE
HAUS8	0.103506	0.141677	1	FALSE
RFTN1	0.185778	0.00796073	1	FALSE
LRRC4B	0.0860249	0.222328	1	FALSE
DIAPH1	0.0111327	0.874739	1	FALSE
UBE2D2	0.136716	0.0517729	1	FALSE
NINJ1	0.0813762	0.248423	1	FALSE
PDHA1	-0.026441	0.708058	1	FALSE
ABHD12B	-0.093512	0.184501	1	FALSE
GCH1	0.218836	0.00170808	1	TRUE
DNAJB1	-0.0357245	0.612847	1	FALSE
EMILIN2	0.0925218	0.189213	1	FALSE
EFR3A	0.209757	0.00266801	1	FALSE
RAN	-0.163517	0.0197493	1	FALSE
H3F3B	0.13019	0.0641189	1	FALSE
DLG4	-0.0928819	0.18749	1	FALSE
TERF2	-0.0316837	0.653613	1	FALSE
BTBD3	0.112389	0.110384	1	FALSE
PCNA	-0.204999	0.00334651	1	FALSE
NASP	-0.0789244	0.263011	1	FALSE
POMP	-0.0772674	0.273196	1	FALSE
MPRIP	0.202254	0.00380552	1	FALSE
MYBPH	-0.0663851	0.346684	1	FALSE
PIK3C2B	0.122545	0.081545	1	FALSE
LGR6	0.065866	0.350477	1	FALSE
TMCC2	-0.123854	0.0783173	1	FALSE
TRPC4	-0.0382823	0.587633	1	FALSE
TPT1	-0.0482403	0.494308	1	FALSE
CSNK1G2	-0.0462791	0.512046	1	FALSE
BTG1	0.187022	0.00754425	1	FALSE
SWAP70	0.144685	0.0394409	1	FALSE
SBF2	0.034431	0.625775	1	FALSE
MICAL2	-0.180256	0.0100672	1	FALSE
CCNB1	-0.230559	0.000935033	1	FALSE
BHLHE40	0.0836506	0.235402	1	FALSE
PTGFRN	-0.0622833	0.377356	1	FALSE
NOTCH2	0.0693902	0.325243	1	FALSE
YWHAQ	-0.109845	0.118734	1	FALSE
IL6ST	0.235149	0.000732396	1	FALSE
NAV1	-0.0635154	0.367973	1	FALSE
CABLES1	0.188499	0.00707492	1	FALSE
EMP1	0.0392078	0.578629	1	FALSE
YARS	0.195321	0.00522777	1	FALSE
PHC2	0.0157803	0.823178	1	FALSE
SLC43A3	-0.207503	0.00297217	1	FALSE
ANXA1	-0.146925	0.0364561	1	FALSE
PSAT1	0.163593	0.0196909	1	FALSE
HRK	0.0132039	0.851681	1	FALSE
TMEM243	0.203047	0.00366734	1	FALSE
PRR5L	-0.239346	0.000583378	1	FALSE
CAPRIN1	-0.0356064	0.614022	1	FALSE
CD63	0.132018	0.0604392	1	FALSE
HEY2	-0.00480537	0.945751	1	FALSE
TEC	-0.0903166	0.200023	1	FALSE
MDM2	0.0413252	0.558273	1	FALSE
FHOD1	0.0880462	0.211611	1	FALSE
CCDC102A	-0.171689	0.0143133	1	FALSE
URB2	0.210958	0.00251778	1	FALSE
ABCB10	-0.241789	0.000510083	1	FALSE
GLUL	-0.0733093	0.298597	1	FALSE
KIAA1614	-0.177473	0.0113051	1	FALSE
DOCK10	0.230546	0.000935704	1	FALSE
DNAJB2	0.13047	0.0635433	1	FALSE
TMBIM1	-0.128551	0.0675722	1	FALSE
EIF4E2	-0.0839737	0.233592	1	FALSE
PHF11	-0.0832199	0.23783	1	FALSE
RCBTB2	-0.00839918	0.905328	1	FALSE
TNS3	0.144722	0.0393892	1	FALSE
CHST12	-0.204002	0.00350708	1	FALSE
HUS1	-0.0964604	0.170982	1	FALSE
CCM2	-0.187469	0.00739928	1	FALSE
TTYH3	-0.18806	0.00721159	1	FALSE
SRSF1	-0.191927	0.00608434	1	FALSE
LIMD2	-0.120095	0.0878756	1	FALSE
TRA2B	0.241605	0.000515305	1	FALSE
BLK	0.0211068	0.765015	1	FALSE
GYPC	-0.0444796	0.528606	1	FALSE
SMC2	-0.1147	0.103205	1	FALSE
ST6GALNAC4	-0.0201637	0.775228	1	FALSE
DAB2IP	0.0989228	0.160266	1	FALSE
ANGPTL2	0.0364216	0.605927	1	FALSE
KIF12	-0.058608	0.406204	1	FALSE
ATP6V1G1	0.0650479	0.356505	1	FALSE
IFNA21	-0.0394466	0.576316	1	FALSE
IRF4	0.0980125	0.164167	1	FALSE
LRRC1	-0.0954781	0.175401	1	FALSE
HMGA1	-0.190016	0.00662012	1	FALSE
IER3	0.164339	0.0191314	1	FALSE
TTPA	-0.0134334	0.849134	1	FALSE
GGH	-0.202727	0.00372253	1	FALSE
PPP2R1B	0.162861	0.0202546	1	FALSE
ITGA11	-0.18495	0.00824922	1	FALSE
LRRC49	-0.020667	0.769773	1	FALSE
ARHGAP29	0.18543	0.00808105	1	FALSE
ADCY3	-0.240909	0.000535448	1	FALSE
CYP1B1	-0.00649681	0.926702	1	TRUE
KIF11	-0.0432286	0.540276	1	FALSE
HECW2	-0.0965411	0.170622	1	FALSE
SEC31A	-0.197696	0.00469431	1	FALSE
BMP2K	-0.0847506	0.229279	1	FALSE
SCARB2	0.173459	0.013326	1	FALSE
SHROOM3	0.220542	0.00156765	1	FALSE
RGS3	-0.0703803	0.318371	1	FALSE
GUCD1	-0.0995058	0.157805	1	FALSE
FGD4	-0.0754686	0.284552	1	FALSE
PHLDA1	0.174334	0.0128602	1	FALSE
SLC15A4	0.219216	0.00167584	1	FALSE
LNX2	-0.183763	0.00867927	1	FALSE
BRCA2	0.0832512	0.237653	1	FALSE
SLAIN1	-0.164805	0.0187886	1	FALSE
RAB20	-0.0599692	0.39537	1	FALSE
CDH24	-0.0574385	0.41565	1	FALSE
JDP2	-0.0196575	0.780726	1	FALSE
FBLN5	0.00433179	0.95109	1	FALSE
WARS	-0.0957002	0.174395	1	FALSE
TPM1	-0.225169	0.0012382	1	FALSE
ARRDC4	0.212662	0.00231767	1	FALSE
ADAMTS17	-0.0263491	0.709027	1	FALSE
ZNF710	-0.0411973	0.559494	1	FALSE
IQGAP1	-0.173023	0.0135632	1	FALSE
PMM2	-0.163577	0.0197036	1	FALSE
CPNE2	-0.124811	0.0760234	1	FALSE
NLRC5	-0.0646767	0.359263	1	FALSE
CMTM3	0.0197751	0.779447	1	FALSE
NOL3	-0.16917	0.0158288	1	FALSE
IRF8	0.135666	0.0536151	1	FALSE
TOB1	-0.0976177	0.165881	1	FALSE
SKAP1	-0.0687178	0.329965	1	FALSE
CLTC	0.027295	0.699079	1	FALSE
SS18	0.201792	0.0038881	1	FALSE
ARRB2	-0.16815	0.0164815	1	FALSE
PIK3R5	-0.0196002	0.781348	1	FALSE
ARHGDIA	0.169365	0.0157067	1	FALSE
TMC6	-0.197901	0.00465059	1	FALSE
EIF4A3	0.0145422	0.836849	1	FALSE
CBX8	-0.0900672	0.201273	1	FALSE
CBX4	0.0354824	0.615257	1	FALSE
PMAIP1	0.0849091	0.228406	1	FALSE
ERBB2	-0.226219	0.00117287	1	FALSE
NFIC	-0.148595	0.0343584	1	FALSE
DUS3L	0.178398	0.0108797	1	FALSE
COL6A1	0.010565	0.881078	1	FALSE
EMP3	0.0911436	0.195917	1	FALSE
LMTK3	0.0707657	0.315722	1	FALSE
CARM1	-0.176582	0.0117285	1	FALSE
KLK3	-0.0182913	0.795618	1	FALSE
SLC2A5	-0.138931	0.0480604	1	FALSE
SERBP1	-0.00978222	0.889831	1	FALSE
TINAGL1	-0.0299042	0.671906	1	FALSE
KIF2C	-0.155383	0.026852	1	FALSE
ALDH9A1	-0.134706	0.0553444	1	FALSE
ATP1B1	0.0916452	0.193458	1	FALSE
CREG1	0.156431	0.0258292	1	FALSE
DCAF6	-0.185557	0.00803688	1	FALSE
RGS16	0.0672921	0.340121	1	FALSE
SF3B4	0.004398	0.950344	1	FALSE
DTL	-0.0158166	0.822778	1	FALSE
DUSP10	0.215574	0.00200904	1	FALSE
ATP8B2	-0.10575	0.133198	1	FALSE
TPM3	-0.02248	0.750218	1	FALSE
UBAP2L	0.161985	0.0209467	1	FALSE
EFNA3	-0.0678089	0.336417	1	FALSE
ILF2	0.113313	0.107467	1	FALSE
GALNT2	-0.0188527	0.789489	1	FALSE
SCCPDH	-0.0889102	0.207146	1	FALSE
SDE2	0.126867	0.0712773	1	FALSE
ITPKB	0.225357	0.00122628	1	FALSE
LBR	0.21252	0.00233384	1	FALSE
SOX13	-0.0762676	0.27947	1	FALSE
PPFIA4	0.00648597	0.926824	1	FALSE
PTPN7	-0.0222198	0.753015	1	FALSE
PDIA6	-0.060811	0.388759	1	FALSE
HNRNPLL	0.158181	0.0241943	1	FALSE
SNRPG	-0.157555	0.0247683	1	FALSE
SFXN5	-0.113565	0.106682	1	FALSE
FAM171B	0.146934	0.0364449	1	FALSE
TRPM8	-0.0604634	0.391481	1	FALSE
IQSEC1	0.162495	0.0205411	1	FALSE
ARL6IP5	-0.0643067	0.362024	1	FALSE
MUC4	-0.10717	0.128036	1	FALSE
NKD2	-0.05565	0.430343	1	FALSE
PLK2	0.0813099	0.24881	1	FALSE
LHFPL2	0.00219028	0.975258	1	FALSE
TNFAIP8	-0.148935	0.0339437	1	FALSE
RMND5B	0.136051	0.0529323	1	FALSE
GFOD1	0.0927562	0.18809	1	FALSE
TNFRSF21	0.0111904	0.874095	1	FALSE
TPBG	-0.0326054	0.644218	1	FALSE
GNA12	0.232985	0.000822265	1	FALSE
CDCA5	-0.0829006	0.239642	1	FALSE
PSPH	-0.200639	0.00410128	1	FALSE
DENND2A	0.154137	0.0281143	1	FALSE
AWAT2	0.0106303	0.880348	1	TRUE
RBMX	-0.0112903	0.87298	1	FALSE
MFHAS1	0.24137	0.000522034	1	FALSE
CSGALNACT1	0.0225292	0.749689	1	FALSE
DOK2	-0.0631198	0.37097	1	FALSE
VLDLR	0.168627	0.0161735	1	FALSE
NFIB	0.0359576	0.61053	1	FALSE
PLIN2	0.0519984	0.461252	1	FALSE
ZCCHC7	-0.233791	0.000787696	1	FALSE
SLC25A25	0.199015	0.00441971	1	FALSE
NACC2	-0.107528	0.12676	1	FALSE
PARD3	0.181526	0.00954346	1	FALSE
MKI67	0.0408404	0.562903	1	FALSE
PTPRJ	-0.0574888	0.415241	1	FALSE
CCDC81	-0.220158	0.00159829	1	FALSE
ENDOD1	-0.0286336	0.685089	1	FALSE
TENM4	0.144582	0.0395822	1	FALSE
ZC3H12C	-0.0407555	0.563716	1	FALSE
MTA2	0.16381	0.0195265	1	FALSE
FADS1	-0.187962	0.00724242	1	TRUE
CHEK1	0.147261	0.0360259	1	FALSE
LSM14B	-0.214178	0.002152	1	FALSE
CABLES2	-0.191732	0.00613714	1	FALSE
MPP7	0.144853	0.03921	1	FALSE
ARID5B	0.206112	0.00317515	1	FALSE
LYPD6B	-0.0161278	0.81935	1	FALSE
MTMR12	0.0823537	0.242767	1	FALSE
DHX37	0.0807712	0.25197	1	FALSE
SLC7A11	0.11891	0.0910776	1	TRUE
BTBD11	0.23268	0.000835745	1	FALSE
DIP2C	0.111438	0.113451	1	FALSE
MAGI1	0.190683	0.00642842	1	FALSE
NEK7	0.147638	0.0355473	1	FALSE
VPS26B	0.0428611	0.543728	1	FALSE
MMAA	-0.0261916	0.710688	1	FALSE
RNF144A	-0.109446	0.120087	1	FALSE
ASAP2	-0.0478984	0.497377	1	FALSE
BAG3	0.216718	0.00189838	1	FALSE
RABGAP1L	-0.028378	0.687752	1	FALSE
SETBP1	0.0749121	0.288129	1	FALSE
MBNL1	0.0297756	0.673236	1	FALSE
FARP1	0.0220026	0.755351	1	FALSE
PRDM8	-0.202174	0.00381978	1	FALSE
HNRNPDL	0.220074	0.00160506	1	FALSE
UTRN	0.095727	0.174273	1	FALSE
LGI2	0.0945765	0.179532	1	FALSE
CARHSP1	0.0832827	0.237475	1	FALSE
RASSF3	0.235528	0.000717648	1	FALSE
HNRNPU	0.0248943	0.724423	1	FALSE
RBMS1	-0.0872196	0.215948	1	FALSE
ASAP1	0.201451	0.00395015	1	FALSE
INO80C	0.0156576	0.82453	1	FALSE
PLEKHG4B	0.0406684	0.56455	1	FALSE
PTPRD	-0.0673701	0.339561	1	FALSE
JAZF1	-0.150735	0.0318197	1	FALSE
DDAH1	-0.0339118	0.630997	1	FALSE
GRAP	0.229587	0.000984107	1	FALSE
C16orf74	-0.162136	0.0208254	1	FALSE
UBASH3B	-0.0383642	0.586834	1	FALSE
PITPNC1	-0.0972232	0.167607	1	FALSE
C4orf19	0.0657435	0.351375	1	FALSE
FAM167A	0.115294	0.101418	1	FALSE
ENAH	-0.0748518	0.288518	1	FALSE
BUB3	0.0809007	0.251207	1	FALSE
SORBS2	0.180434	0.00999238	1	FALSE
C21orf91	0.020146	0.77542	1	FALSE
JAM2	-0.112337	0.11055	1	FALSE
SLFN13	-0.0656512	0.352054	1	FALSE
FLCN	-0.150465	0.0321319	1	FALSE
PLCL2	0.15803	0.0243323	1	FALSE
CXXC1	-0.218126	0.00176988	1	FALSE
APCDD1	-0.0661441	0.348441	1	FALSE
USP43	-0.00321096	0.963735	1	FALSE
VOPP1	0.0913197	0.195051	1	FALSE
KLF10	0.124899	0.0758138	1	FALSE
PTPRN2	-0.0885376	0.209064	1	FALSE
PIK3AP1	0.180041	0.0101587	1	FALSE
PSD3	0.119062	0.0906605	1	FALSE
TIAM1	0.0937055	0.18359	1	FALSE
SCAF4	0.234098	0.000774849	1	TRUE
ANKRD9	-0.175211	0.0124077	1	FALSE
HK1	-0.160849	0.0218743	1	FALSE
LRFN2	-0.132233	0.0600185	1	FALSE
MAPK13	-0.049421	0.483789	1	FALSE
FBXO32	0.1642	0.0192349	1	FALSE
BUB1B	-0.0212486	0.763483	1	FALSE
SEC13	-0.019261	0.78504	1	FALSE
ATP2B2	0.155065	0.0271699	1	FALSE
SSBP3	-0.134735	0.0552923	1	FALSE
CCNB2	-0.201275	0.0039824	1	FALSE
FAM81A	-0.1433	0.0413853	1	FALSE
AFAP1L1	-0.109427	0.120151	1	FALSE
TSC22D3	-0.0541908	0.442549	1	FALSE
ERG	0.0181147	0.797548	1	FALSE
ETS2	0.168141	0.0164873	1	FALSE
SNX22	-0.23306	0.000819027	1	FALSE
TNFRSF14	-0.113006	0.10843	1	FALSE
MEGF11	-0.0175231	0.804024	1	FALSE
AGAP1	0.179267	0.0104926	1	FALSE
WASF2	-0.0885201	0.209154	1	FALSE
CACHD1	0.118741	0.091541	1	FALSE
EPB41	-0.083191	0.237994	1	FALSE
TNNI1	-0.033809	0.632033	1	FALSE
RUNX1	0.0367881	0.602304	1	FALSE
ATP13A2	0.0169807	0.809973	1	FALSE
BTG2	-0.0444149	0.529207	1	FALSE
THEM4	-0.14602	0.0376379	1	FALSE
RGS12	-0.0683705	0.332421	1	FALSE
ABR	0.0826928	0.240826	1	FALSE
CCDC117	-0.0537389	0.446368	1	FALSE
CCDC107	-0.0877607	0.213102	1	FALSE
KALRN	0.0916783	0.193296	1	FALSE
PDXK	-0.171698	0.0143085	1	FALSE
AGPAT3	-0.23862	0.000606972	1	TRUE
ITGB2	-0.231974	0.000867662	1	FALSE
VAV2	-0.0465467	0.509606	1	FALSE
CACFD1	-0.100019	0.155661	1	FALSE
TLCD1	-0.0513022	0.467282	1	FALSE
ZBTB7B	-0.0356067	0.61402	1	FALSE
PTH1R	0.0268916	0.703315	1	FALSE
NACC1	-0.0338327	0.631795	1	FALSE
IER2	0.0109857	0.87638	1	FALSE
ACOX1	0.107107	0.128262	1	TRUE
SRSF2	0.117619	0.0946695	1	FALSE
EMC10	-0.113324	0.107432	1	FALSE
SHANK1	-0.000558886	0.993686	1	FALSE
PLCD3	-0.0597699	0.396946	1	FALSE
FMNL3	-0.093594	0.184115	1	FALSE
CXCL16	0.0362845	0.607286	1	FALSE
SYVN1	0.0349322	0.620752	1	FALSE
ACOT11	-0.164761	0.0188208	1	FALSE
DRAXIN	-0.0438056	0.534877	1	FALSE
LRRC38	0.0160023	0.820731	1	FALSE
LAPTM5	0.18711	0.00751545	1	FALSE
GBP2	-0.101094	0.151244	1	FALSE
NLRP3	-0.214035	0.00216718	1	FALSE
ZNF496	-0.0284306	0.687203	1	FALSE
SLAMF6	-0.19698	0.0048497	1	FALSE
ATF3	-0.0328549	0.641684	1	FALSE
PKDCC	-0.0151393	0.830249	1	FALSE
IL24	0.0409061	0.562275	1	FALSE
CCDC74A	-0.0213448	0.762444	1	FALSE
PDHA2	0.0196757	0.780528	1	FALSE
DAPL1	-0.0842652	0.231967	1	FALSE
LMOD3	0.0529141	0.453388	1	FALSE
FSTL1	0.0254821	0.718188	1	TRUE
SPTA1	-0.00871868	0.901745	1	FALSE
PPM1L	-0.000287362	0.996753	1	FALSE
GMPS	-0.208799	0.00279364	1	FALSE
TIPARP	0.202925	0.00368827	1	FALSE
GRIK3	0.0711403	0.31316	1	FALSE
RPN1	-0.156963	0.0253221	1	FALSE
ABLIM2	0.0543004	0.441625	1	FALSE
CDC25A	0.0050285	0.943236	1	FALSE
DUSP7	0.0850501	0.227632	1	FALSE
HMGB2	-0.183572	0.00875009	1	FALSE
HHIP	0.104528	0.137763	1	FALSE
STARD4	-0.00469615	0.946982	1	FALSE
RHOBTB3	0.0521009	0.460368	1	FALSE
SERINC5	-0.0700803	0.320443	1	FALSE
EBF1	-0.081909	0.245329	1	FALSE
TXLNB	-0.0295295	0.675783	1	FALSE
CITED2	-0.0831318	0.238329	1	FALSE
PI16	-0.133211	0.0581321	1	FALSE
USP49	0.0788591	0.263408	1	FALSE
GPER1	0.118078	0.0933796	1	FALSE
TMEM65	-0.13942	0.0472705	1	FALSE
SYK	-0.210531	0.00257025	1	FALSE
CPA6	0.112293	0.11069	1	FALSE
MID1IP1	-0.0993939	0.158275	1	FALSE
WNK2	0.0193855	0.783684	1	FALSE
ZNF367	0.0581313	0.410039	1	FALSE
OTUD1	0.216814	0.00188934	1	FALSE
INPPL1	-0.128713	0.0672229	1	FALSE
LRR1	-0.0768295	0.275932	1	FALSE
RPL36AL	-0.0930973	0.186464	1	FALSE
ARF6	0.179477	0.0104011	1	FALSE
VSTM4	0.142673	0.0422932	1	FALSE
VDAC2	0.158536	0.023874	1	TRUE
QSOX2	0.239171	0.00058898	1	FALSE
ARHGEF40	-0.182991	0.00896922	1	FALSE
NSMF	0.0648335	0.358096	1	FALSE
CASP7	0.152644	0.0296923	1	FALSE
E2F7	-0.136553	0.0520548	1	FALSE
PSMC3	-0.167314	0.0170339	1	FALSE
NELL1	0.00015508	0.998248	1	FALSE
ARL5B	0.13686	0.0515241	1	FALSE
TCP11L2	0.144548	0.039629	1	FALSE
GPR176	0.00395006	0.955396	1	FALSE
GPT2	0.194909	0.00532563	1	FALSE
SPINT1	-0.17074	0.0148689	1	FALSE
NOLC1	-0.0775548	0.271411	1	FALSE
CCT2	0.0302058	0.668792	1	FALSE
SMPD1	-0.141764	0.0436371	1	FALSE
APBB1	0.183458	0.00879272	1	FALSE
TRIM44	-0.22826	0.00105484	1	FALSE
RAG1	0.000717415	0.991895	1	FALSE
TUB	-0.0781614	0.267668	1	FALSE
WDR72	-0.0660954	0.348798	1	FALSE
WEE1	-0.0558483	0.428699	1	FALSE
SEC11C	-0.199224	0.00437753	1	FALSE
RBPMS2	-0.131806	0.0608569	1	FALSE
NAB2	-0.0525048	0.456893	1	FALSE
ELFN2	-0.187266	0.00746474	1	FALSE
TSC22D4	0.0191655	0.78608	1	FALSE
CCNDBP1	-0.187437	0.00740974	1	FALSE
SMAD3	0.177174	0.0114455	1	FALSE
MAP1A	-0.0829796	0.239193	1	FALSE
NAT16	0.0301797	0.669062	1	FALSE
TEF	0.17125	0.0145678	1	FALSE
C15orf39	0.140901	0.0449466	1	FALSE
CDT1	-0.0560301	0.427196	1	FALSE
PPP1R14A	-0.0819604	0.245032	1	FALSE
SEMA6B	0.0276722	0.695125	1	FALSE
KLK1	-0.0667206	0.344248	1	FALSE
RCOR2	-0.0131406	0.852385	1	FALSE
PRDX2	-0.196252	0.00501246	1	TRUE
MGAT5B	0.119986	0.0881674	1	FALSE
TMC8	-0.185189	0.00816531	1	FALSE
KCTD5	0.0286103	0.685331	1	FALSE
BEST1	-0.22785	0.00107763	1	FALSE
FTH1	0.0680705	0.334552	1	TRUE
TRANK1	0.126455	0.0722071	1	FALSE
LTBP3	0.0100045	0.887344	1	FALSE
MAP4K2	-0.0958378	0.173773	1	FALSE
KCNJ4	-0.0156415	0.824707	1	FALSE
DDIT4	-0.057277	0.416965	1	FALSE
BMI1	0.141814	0.0435636	1	FALSE
PXK	0.0697265	0.322899	1	FALSE
MFSD2A	-0.00835442	0.905831	1	FALSE
MTCL1	0.127208	0.0705132	1	FALSE
IL7R	-0.0662247	0.347853	1	FALSE
MAT2A	-0.21648	0.001921	1	FALSE
ZNF608	0.20488	0.00336528	1	FALSE
MAP2K1	0.194055	0.00553367	1	FALSE
HNRNPH1	0.181766	0.00944709	1	FALSE
IRS1	0.164754	0.0188258	1	FALSE
AR	0.148213	0.0348289	1	FALSE
CSNK1G1	0.0464967	0.510062	1	FALSE
FAM110B	-0.033716	0.632972	1	FALSE
MN1	0.0924799	0.189415	1	FALSE
PLEKHA2	-0.0247988	0.725438	1	FALSE
GPR183	-0.0265611	0.706792	1	FALSE
BUB1	-0.238987	0.000594942	1	FALSE
AGPAT2	-0.181782	0.00944067	1	FALSE
GP9	-0.158182	0.0241941	1	FALSE
FASN	0.10982	0.11882	1	TRUE
MT1E	-0.163932	0.0194349	1	TRUE
HNRNPF	0.116257	0.0985786	1	FALSE
ONECUT1	-0.0145471	0.836795	1	FALSE
SF3B5	-0.158398	0.0239984	1	FALSE
MYO7B	-0.189511	0.00676843	1	FALSE
CHD3	-0.11665	0.0974378	1	FALSE
MYRIP	-0.115147	0.101858	1	FALSE
YWHAG	-0.1551	0.0271347	1	FALSE
HNRNPA3	-0.219279	0.00167054	1	FALSE
NANP	0.0346821	0.623257	1	FALSE
CDK1	-0.187263	0.00746569	1	FALSE
FOS	0.0133387	0.850186	1	FALSE
TMED10	-0.0362163	0.607962	1	FALSE
PFKFB3	0.235416	0.000721968	1	FALSE
IRX2	0.180043	0.0101577	1	FALSE
TRABD	0.131346	0.0617704	1	FALSE
CDCA4	-0.0352321	0.617754	1	FALSE
FOXN2	0.0534512	0.44881	1	FALSE
MTSS1	0.0201172	0.775732	1	FALSE
OSCAR	-0.104448	0.138066	1	FALSE
PRKCE	0.182127	0.00930415	1	FALSE
RBKS	-0.0218526	0.756967	1	FALSE
TRIM8	0.213497	0.00222507	1	FALSE
APLN	0.0232912	0.741518	1	FALSE
ZNF318	0.0228236	0.746529	1	FALSE
BCL2L1	-0.142898	0.0419659	1	FALSE
CXXC5	0.213779	0.00219456	1	FALSE
ENC1	0.195157	0.00526651	1	FALSE
VAT1L	-0.0785913	0.265037	1	FALSE
PWWP2B	-0.0965299	0.170672	1	FALSE
ANGPTL7	-0.0192432	0.785234	1	FALSE
C3AR1	-0.0704613	0.317813	1	FALSE
TLN2	-0.0715077	0.310662	1	FALSE
SYNPO	-0.0396046	0.574788	1	FALSE
MOB3A	0.185328	0.00811658	1	FALSE
SNTB1	-0.0663675	0.346812	1	FALSE
PRL	-0.0739567	0.294339	1	FALSE
ISG20	-0.0542504	0.442046	1	FALSE
POP7	-0.170844	0.0148067	1	FALSE
IL16	-0.186078	0.00785843	1	FALSE
GNB2	-0.0190056	0.787822	1	FALSE
SYNPO2	0.0830348	0.238879	1	FALSE
AFF1	0.151211	0.0312774	1	FALSE
ACOT12	0.0697992	0.322393	1	FALSE
SLFN11	-0.142766	0.0421581	1	FALSE
RARG	-0.210242	0.00260635	1	FALSE
SH3RF3	0.168024	0.0165636	1	FALSE
ARPP21	0.0764213	0.278499	1	FALSE
ACSM6	-0.0701363	0.320056	1	FALSE
ADCY5	0.109652	0.119387	1	FALSE
PPP1R3B	0.0427019	0.545227	1	FALSE
EHBP1L1	0.129879	0.0647619	1	FALSE
EIF1AX	0.10139	0.150043	1	FALSE
PSMD1	-0.0488923	0.488484	1	FALSE
JUP	0.105931	0.132528	1	FALSE
CBX2	-0.142168	0.0430353	1	FALSE
SWSAP1	-0.179391	0.0104387	1	FALSE
C16orf91	-0.0944559	0.18009	1	FALSE
RGMB	0.0581273	0.410071	1	FALSE
EXO1	-0.0204484	0.772141	1	FALSE
CNTNAP2	0.0776913	0.270565	1	FALSE
UGT8	0.134249	0.0561845	1	FALSE
SH3PXD2B	-0.0136396	0.846847	1	FALSE
BRMS1	-0.203331	0.00361897	1	FALSE
CD248	-0.146328	0.037232	1	FALSE
RAB1B	-0.233501	0.000799968	1	FALSE
CTBP2	0.0536642	0.447001	1	FALSE
CHST2	0.0121539	0.863356	1	FALSE
ZDHHC14	-0.0215502	0.760227	1	FALSE
DES	-0.0534264	0.44902	1	FALSE
MARCKSL1	-0.224888	0.00125622	1	FALSE
CSRP2	-0.127044	0.0708791	1	FALSE
DDIT3	0.211244	0.00248304	1	FALSE
PCCA	-0.0122673	0.862094	1	FALSE
NPPA	-0.0504367	0.474838	1	FALSE
TP53I11	0.161612	0.0212476	1	FALSE
PHYHD1	-0.0503726	0.4754	1	FALSE
PPP2R2D	0.161425	0.0213994	1	FALSE
LONRF3	0.157216	0.0250848	1	FALSE
P2RY2	-0.107639	0.126366	1	FALSE
BAK1.1	-0.0794967	0.259555	1	FALSE
SLC35E3	-0.146813	0.0366014	1	FALSE
ETV4	-0.101306	0.150382	1	FALSE
A2M	-0.150301	0.0323217	1	FALSE
ARL4D	-0.0369035	0.601166	1	FALSE
DOK7	-0.0309998	0.66062	1	FALSE
TUBB6	0.021567	0.760045	1	FALSE
GPX2	0.236719	0.000672993	1	TRUE
BNIP3	0.094717	0.178884	1	FALSE
SYNE3	0.175108	0.0124602	1	FALSE
KBTBD11	-0.142742	0.0421929	1	FALSE
B3GNT5	0.134209	0.0562587	1	FALSE
TCERG1L	0.169476	0.0156377	1	FALSE
NCKAP5	0.144473	0.0397327	1	FALSE
METRNL	0.0594704	0.39932	1	FALSE
SEC24C	0.099506	0.157804	1	FALSE
IFNW1	0.0136602	0.846618	1	FALSE
ANO6	0.000450686	0.994908	1	FALSE
KCNA2	0.14082	0.0450712	1	FALSE
TBL1XR1	0.198611	0.00450207	1	FALSE
JUN	-0.0738488	0.295046	1	FALSE
PGBD5	-0.0366462	0.603706	1	FALSE
IL17RA	0.00650901	0.926565	1	FALSE
CD151	-0.193511	0.00567009	1	FALSE
PDE4DIP	-0.174003	0.0130344	1	FALSE
ZC3H12D	0.185336	0.00811382	1	FALSE
PLEC	0.11107	0.114655	1	FALSE
ZHX2	0.239724	0.00057143	1	FALSE
PER1	0.144364	0.0398848	1	FALSE
ZNF664	-0.222807	0.00139747	1	FALSE
CALR	0.192804	0.00585182	1	FALSE
HLA-DQB1	-0.183668	0.00871457	1	FALSE
VWA1	-0.151408	0.0310557	1	FALSE
CIITA	-0.193468	0.00568093	1	FALSE
RPRML	-0.0114013	0.871743	1	FALSE
APOBEC3B	-0.235108	0.000734046	1	FALSE
MYADM	0.141269	0.044385	1	FALSE
PUF60	0.0909223	0.19701	1	FALSE
SOCS4	0.117982	0.0936484	1	FALSE
BHLHA15	-0.112418	0.110291	1	FALSE
CUEDC1	-0.201811	0.00388467	1	FALSE
RPH3AL	-0.206053	0.00318408	1	FALSE
POLR2A	-0.074728	0.289319	1	FALSE
OGFOD3	-0.206271	0.0031513	1	FALSE
DDN	0.196667	0.00491896	1	FALSE
C6orf223	-0.0886643	0.20841	1	FALSE
SIAH2	0.177851	0.0111296	1	FALSE
GINS3	-0.0717997	0.308684	1	FALSE
CCDC149	0.0520353	0.460933	1	FALSE
SHMT2	-0.18852	0.00706842	1	FALSE
AP1S2	-0.0861922	0.221427	1	FALSE
TEX19	-0.0291994	0.679207	1	FALSE
GLRX5	-0.117372	0.0953691	1	FALSE
MXRA7	0.182619	0.0091121	1	FALSE
SATB1	-0.0572866	0.416886	1	FALSE
CSF1R	-0.204555	0.00341716	1	FALSE
MAFA	0.164126	0.0192899	1	FALSE
NGRN	0.220294	0.00158739	1	FALSE
CRIP2	-0.125446	0.0745309	1	FALSE
GJC1	0.0787553	0.264038	1	FALSE
SPNS2	-0.121344	0.0846005	1	FALSE
AP2A2	-0.0974245	0.166725	1	FALSE
SLC8A1	-0.0418859	0.552942	1	FALSE
BEGAIN	0.106632	0.129973	1	FALSE
WT1-AS	-0.0705106	0.317474	1	FALSE
PTTG1IP	0.0367971	0.602216	1	FALSE
GPR132	0.151923	0.0304812	1	FALSE
MX2	-0.0762332	0.279687	1	FALSE
PCBP3	0.0484523	0.492411	1	FALSE
ZNRF3	0.116572	0.0976641	1	FALSE
HIST2H3D	-0.0869819	0.217207	1	FALSE
HMCES	0.163946	0.0194246	1	FALSE
ALYREF	-0.0229391	0.745289	1	FALSE
NOG	-0.127004	0.0709694	1	FALSE
CMTM4	-0.0962542	0.171902	1	FALSE
CBX6	-0.0799497	0.256841	1	FALSE
RBM12B	-0.101382	0.150075	1	FALSE
CRELD2	0.00798009	0.910032	1	FALSE
KCNJ12	0.0357431	0.612662	1	FALSE
IRAK1	-0.155269	0.0269655	1	FALSE
PCDH9	-0.00393794	0.955532	1	FALSE
ACOT1	0.0869636	0.217304	1	FALSE
KCNK12	-0.186988	0.00755542	1	FALSE
POU6F1	0.240063	0.000560925	1	FALSE
MAML2	0.0209536	0.766672	1	FALSE
COPB2	-0.174749	0.0126445	1	FALSE
PTP4A3	-0.15017	0.032474	1	FALSE
PDE4B	-0.0781249	0.267893	1	FALSE
SNN	0.165213	0.018493	1	FALSE
ZBTB40	0.0847558	0.22925	1	FALSE
LRRC26	-0.118855	0.0912287	1	FALSE
BTBD6	-0.118317	0.0927122	1	FALSE
SUMO3	-0.0750539	0.287215	1	FALSE
FMNL1	0.234588	0.000754802	1	FALSE
CA13	-0.0354121	0.615959	1	FALSE
MAFF	0.129452	0.0656551	1	FALSE
LRRC14B	-0.0177011	0.802074	1	FALSE
SEMA4B	0.0184093	0.794328	1	FALSE
CIB1	-0.184128	0.00854491	1	FALSE
ANKS1B	0.15003	0.0326383	1	FALSE
FAM43A	0.211864	0.00240949	1	FALSE
HSF1	-0.116172	0.0988269	1	FALSE
TNFAIP2	0.0212236	0.763752	1	FALSE
UBALD2	0.226486	0.00115678	1	FALSE
ZBTB37	-0.123726	0.0786273	1	FALSE
SOCS1	-0.0942698	0.180954	1	FALSE
IFNLR1	0.0105229	0.881549	1	FALSE
ROR1	0.0541508	0.442886	1	FALSE
SP1	0.230939	0.000916495	1	FALSE
P4HB	-0.0470062	0.505431	1	FALSE
UBE2L3	-0.145206	0.0387288	1	FALSE
DMWD	0.188236	0.00715638	1	FALSE
IKZF1	-0.0702752	0.319096	1	FALSE
NAT8L	-0.0751946	0.286309	1	FALSE
EVI2B	-0.222095	0.00144906	1	FALSE
C16orf54	-0.0795035	0.259514	1	FALSE
RASA3	-0.0358225	0.611872	1	FALSE
PIP5K1C	-0.0286591	0.684823	1	FALSE
BCL9L	0.169335	0.0157258	1	FALSE
KIF18B	-0.23115	0.000906333	1	FALSE
ZNRF1	-0.158213	0.0241656	1	FALSE
SAPCD2	-0.171445	0.0144543	1	FALSE
RXRA	-0.227398	0.00110332	1	FALSE
INSIG1	0.120459	0.0869111	1	FALSE
C5orf38	-0.00171357	0.980642	1	FALSE
PRR5	-0.134737	0.0552894	1	FALSE
LILRB4	-0.193158	0.00576007	1	FALSE
HEXIM1	0.192336	0.00597476	1	FALSE
PDZD7	-0.181079	0.00972494	1	FALSE
RPS19BP1	-0.069162	0.326841	1	FALSE
MT1X	-0.129167	0.0662564	1	TRUE
KCNJ11	0.0452451	0.521529	1	FALSE
SPRY4	0.0368664	0.601531	1	FALSE
GABRD	-0.042311	0.548916	1	FALSE
ZFP69B	0.106094	0.13193	1	FALSE
DMBT1	0.0139045	0.84391	1	FALSE
ARL4C	0.183071	0.00893877	1	FALSE
TUBB4B	-0.0408542	0.562772	1	FALSE
SBK1	0.171286	0.0145471	1	FALSE
IER5L	0.0579878	0.411197	1	FALSE
VWC2	0.066193	0.348085	1	FALSE
HMX2	-0.100366	0.154224	1	FALSE
FAM111B	0.0525248	0.456722	1	FALSE
LITAF	-0.0583959	0.407908	1	FALSE
PCDH18	0.000506538	0.994277	1	FALSE
LIN54	0.220273	0.00158908	1	FALSE
FAM53B	-0.0755937	0.283753	1	FALSE
KAZN	-0.00278773	0.968513	1	FALSE
HMGB1	-0.0729903	0.30071	1	FALSE
PAX5	-0.00272789	0.969188	1	FALSE
HLA-DRB1	-0.19323	0.00574174	1	FALSE
MYT1	-0.0592438	0.401121	1	FALSE
ZNF681	-0.229158	0.00100648	1	FALSE
THEM5	-0.0807991	0.251805	1	FALSE
EPHB4	-0.0495947	0.482252	1	FALSE
ZNF124	0.0243274	0.730453	1	FALSE
XRCC6	-0.132485	0.0595272	1	FALSE
NCOR2	0.0660545	0.349096	1	FALSE
SLC6A9	-0.0762303	0.279705	1	FALSE
CACNA1H	0.000956313	0.989196	1	FALSE
ZNF33B	-0.239977	0.000563565	1	TRUE
HLA-DQA1	-0.177983	0.0110687	1	FALSE
FAM3C	-0.0127245	0.857008	1	FALSE
NOP9	-0.122655	0.0812699	1	FALSE
SLC39A10	-0.124568	0.0765993	1	FALSE
GMFB	0.0865858	0.219316	1	FALSE
SIGLEC15	-0.0573381	0.416467	1	FALSE
ZNF257	-0.0546568	0.43863	1	FALSE
KANK2	0.150578	0.0320008	1	FALSE
SVIL	0.225632	0.00120898	1	FALSE
ADARB1	0.01777	0.801319	1	FALSE
DCHS2	0.0517034	0.463802	1	FALSE
OPALIN	0.0982838	0.162997	1	FALSE
MAP3K5	-0.0577269	0.413309	1	FALSE
STMN3	-0.208823	0.00279036	1	FALSE
PDGFA	0.190773	0.00640308	1	FALSE
FAR1	0.124205	0.0774696	1	TRUE
SPTAN1	-0.0467424	0.507826	1	FALSE
MCMBP	-0.0408409	0.562899	1	FALSE
ZNF780A	-0.130693	0.0630876	1	FALSE
NKIRAS1	-0.0660068	0.349446	1	FALSE
TEAD4	-0.119859	0.088508	1	FALSE
MBP	-0.0290571	0.680684	1	FALSE
RPS6KL1	-0.0229429	0.745248	1	FALSE
UBL5	-0.226732	0.00114212	1	FALSE
UCKL1	-0.154065	0.0281885	1	FALSE
MYL4	-0.142959	0.0418771	1	FALSE
ASPH	-0.241177	0.000527616	1	FALSE
WWP2	-0.120284	0.087375	1	FALSE
MT1F	-0.19274	0.0058683	1	FALSE
NRARP	0.108857	0.122104	1	FALSE
HLA-DRB5	-0.1645	0.0190126	1	FALSE
ZNF511	0.10541	0.134456	1	FALSE
PPP1R14C	0.241433	0.000520215	1	FALSE
TMEM184B	0.128107	0.0685332	1	FALSE
MTOR	0.0448334	0.525329	1	FALSE
CD247	0.126453	0.0722116	1	FALSE
UBE2J1	0.218321	0.00175267	1	FALSE
SFMBT2	0.232167	0.000858841	1	FALSE
ITPRIPL1	-0.188822	0.00697588	1	FALSE
SREBF2	0.128922	0.0667773	1	FALSE
TBKBP1	-0.23833	0.000616636	1	FALSE
RORB	0.0965592	0.170542	1	FALSE
SGMS1	0.0136405	0.846837	1	FALSE
CHML	0.0782327	0.267231	1	FALSE
FOXO6	0.000505944	0.994284	1	FALSE
AWAT1	0.0515426	0.465195	1	TRUE
[truncated: 248 more rows]
