# Supplementary material for: CREBBP inactivation sensitizes B cell acute lymphoblastic leukemia to ferroptotic cell death upon BCL2 inhibition
Source: Nat Commun. 2025 May 20;16:4274. doi: 10.1038/s41467-025-59531-6 (PMC12092839; doi:10.1038/s41467-025-59531-6)
Supplement: Supplementary file 9 — Source Data [file 41467_2025_59531_MOESM9_ESM.xlsx]

## Sheet: Figure 1
	Figure 1C																			Figure 1E
	A485	Dose (M)	697WT			697KI				Inobrodib	Dose (M)	697WT			697KI							697 WT DMSO			697 KI DMSO			697 WT Venetoclax 20nM			697 KI Venetoclax 20nM
		1e-10	1.49067	1.26167	1.19167	0.932667	1.03667	0.909667			1e-09	1.27367	1.32767	1.19767	1.15467	1.01867	1.13567				0	0.85	0.74	0.9	0.61	0.66	1.1	0.77	0.75	0.58	0.81	0.58	0.83
		1e-09	1.44467	1.30967	1.23967	0.889667	0.979667	0.765667			3e-08	1.11567	1.21867	1.13667	0.751667	0.875667	0.830667				1	0.84	0.94	0.73	0.66	0.81	1	0.49	0.7	0.53	0.32	0.3289	0.3
		3e-08	1.36967	1.17767	1.33567	0.621667	0.619667	0.582667			1e-07	0.880667	1.12567	0.955667	0.327667	0.397667	0.350667				2	1.18	1.02	1.76	0.96	0.78	0.66	1.4	1.12	1.3	0.2467	0.2622	0.2422
		1e-07	1.17367	1.03967	1.15867	0.388667	0.443667	0.368667			3e-07	0.865667	0.775667	0.703667	0.230667	0.344667	0.305667				3	2.23	1.9	2.17	1.1	1.23	1.23	1.88	2.11	2.26	0.3111	0.2467	0.3511
		3e-07	0.717667	0.515667	0.525667	0.335667	0.276667	0.261667			1e-06	0.421667	0.458667	0.401667	0.271667*	0.302667*	0.291667*				4	3.46	2.78	3.08	2.96	3.14	2.52	2.16	1.5	1.88	0.1822	0.16	0.18
		5e-07	0.494667	0.295667	0.313667	0.244667	0.218667	0.193667			3e-06	0.140667	0.150667	0.211667	0.241667*	0.225667*	0.262667*				5	6.72	7.56	5.24	2.58	3.88	4.3	3.2	3.4	3.2	0.0778	0.1089	0.1689
		3e-06	0.263667	0.259667	0.330667	0.236667	0.201667	0.187667			3e-05	0.045667	0.053667	0.038667	0.015667	0.025667	0.043667
	Figure 1D
	Venetoclax	Dose (M)	697WT			697KI														Figure 1H
		1e-12	0.915667	1.07867	1.03267	1.015	1.142	1.049													Annexin V early apoptotic
		1e-10	1.11667	1.14567	1.07167	0.957	1.02	0.998														697WT			697KI
		3e-10	1.19567	1.06867	1.13867	0.778	0.94	0.816													DMSO	2.16	2.7	3.23	2.8	3.02	2.48
		1e-09	1.13967	1.00567	1.03567	0.891	0.923	0.872													Venetoclax	10.4	11.2	10.9	30.2	37.7	28.9
		1e-08	1.12467	0.959667	1.14467	0.729	0.731	0.713
		3e-08	1.27967	1.15967	1.22367	0.385		0.432
		1e-07	1.14467	1.09867	1.18767	0.162	0.184	0.16
		3e-07	1.21567	1.33867	1.22067	0.036	0.166	0.095
		1e-06	0.960667	0.901667	0.948667	0.021	0.042	0.052
		3e-05	0.023667	0.041667	0.107667	0.04	0.052	0.039

## Sheet: Figure 2
Figure 2B									Figure 2D									Figure 2E
	Day	BCL2 shRNA1 (norm)			BCL2 shRNA2 (norm)						697WT			697KI				Navitoclax	Dose (M)	697WT			697KI
	2	110.235	100.708	89.0575	94.681	91.8029	93.8936			BCL2 sh1	143	149	138	295	266	282			1e-10	1.665	1.49	1.479	1.239	0.989	0.924
	3	104.728	101.209	87.6225	104.095	95.1754	100.73			BCL2 sh2	108	98	109	176	198	182			1e-09	1.611	1.616	1.555	1.152	1.072	0.842
	4	96.573	89.056	80.5262	90.8268	79.1227	90.0588												3e-08	1.606	1.371	1.509	0.729	0.768	0.657
	5	84.0883	88.0039	88.617	80.6178	86.9241	82.7099												1e-07	1.426	1.425	1.486	0.478	0.357	0.298
	6	79.3169	81.3795	80.3209	81.2738	79.2694	90.9142												3e-07	0.824	0.905	0.6	0.094	0.068	0.051
	7	76.3144	82.7564	74.9709	79.8754	73.3414	73.9063												3e-06	0.082	0.063	0.065	0.111	0.075	0.052
	8	71.5845	76.6927	75.165	75.612	74.6105	77.0571												1e-05	0.085	0.066	0.048	0.115	0.062	0.054
	9	63.9068	65.6034	65.4306	69.0405	65.8524	66.3003
	10	70.9003	60.1188	69.202	57.6292	54.2846	61.7927											Figure 2F	Dose (M)	697WT			697KI
	11	72.4851	71.6433	67.1096	55.3112	65.4447	53.7708											A1155463	3e-12	1.617	1.596	1.666	1.304	1.298	1.502
																			3e-10	1.404	1.613	1.687	1.444	1.272	1.463
																			1e-09	1.481	1.709	1.643	1.457	1.223	1.397
																			1e-08	1.622	1.464	1.583	1.355	1.293	1.415
																			3e-08	1.487	1.472	1.464	1.418	1.289	1.146
																			1e-07	1.502	1.464	1.513	1.263	1.29	1.183
																			3e-07	1.339	1.422	1.605	1.222	1.303	1.163
																			1e-06	1.277	1.408	1.506	1.416	1.178	1.263
																			3e-05	0.048	0.09	0.114	0.151	0.08	0.105
																		AZD5991	Dose (M)	697WT			697KI
																			3e-08	1.737	1.435	1.442	1.348	1.293	1.793
																			1e-07	1.701	1.934	1.643	1.554	1.409	1.684
																			3e-07	1.713	1.607	1.583	1.523	1.298	1.347
																			1e-06	1.608	1.408	1.558	1.009	1.011	1.154
																			3e-06	0.169	0.088	0.112	0.076	0.125	0.048
																			3e-05	0.14	0.095	0.111	0.057	0.082	0.066

## Sheet: Figure 3
	Figure 3E					Figure 3F											Figure 3G
		697WT	697KI				697WT			697KI			697KO					697WT			697KI
		13.9873	17.5641			0	0.1689	0.1733	0.1911	0.1222	0.1267	0.1689	0.1644	0.1333	0.1533		G1	38.67	37.8	35.3	51.83	46.57	46.77
		13.8637	16.3131			1	0.37	0.345	0.34	0.21	0.22	0.17	0.195	0.19	0.19		Early S	26.5	25.2	29.2	20.37	22.8	24.5
		13.1247	18.1805			2	0.695	0.475	0.595	0.29	0.465	0.275	0.34	0.355	0.405		G2-S-M	26.87	25.77	24.93	21.13	22.3	19.93
						3	1.12	1.07	1.09	0.59	0.73	0.62	0.61	0.62	0.65
						4	2.25	2.26	2.02	1.12	1.13	1.17	1.39	1.14	1.17
						5	3.88	3.4	3.36	1.82	1.7	1.52	1.86	1.56	1.88
	Figure 3H				Figure 3I				Figure 3J
		697WT	697KI			697WT	697KI			Basal respiration			Maximal respiration			SRC
		1.77253291	5.48861353			13.41	31.49			697WT	697KI		697WT	697KI		697WT	697KI
		1.46371677	6.43980368			14.6	31.35			37.25	38.18		36.47	48.9		-0.78	10.72
		1.62173471	6.56348917			14.64	33.64			33.47	36.66		36.63	51.88		3.16	15.22
						14.87	33.07			29.28	36.17		31	49.06		1.72	12.89
						15.89	33.36			34.66	35.05		37.53	48.41		2.87	13.35
						14.38	32.81			35.47	44.2		40.68	62.46		5.21	18.26
						15.45	33.01			32.59	40.3		36.21	54.71		3.62	14.41
						13.27	34.96			31.74	40.42		27.41	42.84		-4.33	2.42
						14.24	33.48			32.61	37.65		26.79	55.59		-5.82	17.94
						15.41	33.27			18.74	33.85		24.23	55.8		5.49	21.95
						15.83	33.81			15.34	41.27		23.07	51.54		7.72	10.27
						15.93	33.5			6.62	45.05		21.8	63.93		15.18	18.87
						14.93	34.21			8.23	45.84		12.03	70.55		3.79	24.71
						16.09	33.22			12.44	18.87		12.15	62.95		-0.29	44.08
						16.14	23.15			24.85	16.39		39.49	54.81		14.64	38.42
						16.3	21			9.17	19.12		23.3	49.21		14.13	30.09
						17.08	21.22				18.34			47.34			29.01
						15.43	24.29				27.46			56.47			29.01
						16.55	24.71				28.31			64.44			36.13
						15.32	22.03				16.57			50.6			34.03
						14.93	24.28				21.22			60.93			39.72
						15.32	20.94				30.6			57.72			27.12
						13.84	31.84				31.43			57.99			26.55
						14.29	31.79
						13.75	33.78
						13.48	34.52
						12.94	34.71
						13.9	33.94
						22.13	34.66
						21.12	32.33
						22.77	30.28
						22.87	30.74
						22.34	33.4
						22.08	35.46
						22.03	34.69
						21.02	36.01
						22.42	28.82
						22.78	28.88
						19.74	30.88
						20.01	30.57
						19.95	31.77
						22.02	29.43
						22.78	29.99
						24.16	27.2
						24	26.17
						23.4	32.49
						22.48	31.6
						23.55	31.17
						25.31	26.65
						24.98
						23.12
						23.64
						22.72
						22.18
						23.9
						25.68
						24.95
						22.09

## Sheet: Figure 4
Figure 4C
		697WT + Vehicle			697WT + ZVAD			697KI + Vehicle			697KI + ZVAD
	0nM	101.7	99	99.3	98	96.6	97.5	101.4	98.9	99.6	104.4	103.1	103.9
	20nM	89.8	88.1	88.6	83.9	83.7	82.9	80.1	76	75	75.7	73	73.3
	2000nM	39.8	46.6	47	66.1	56	56.9	17.4	16.4	16.4	40.9	30.1	31
Figure 4D
		697WT + Vehicle			697WT + Liproxstatin			697KI + Vehicle			697KI + Liproxstatin
	0nM	96.9	96.8	94.8	96.8	94.6	91	93	91.7	92.8	90.3	89.9	90.1
	20nM	90.8	83.5	89.9	91	89.5	93.3	65	69.1	73.3	79.9	82.7	79.6
	2000nM	67.8	59.4	69.9	64.9	63.1	66.2	28.1	21.1	22.3	42.8	38.1	38.4
Figure 4E
		697WT			697KI			697KO
	0nM	104.911	97.8093	97.4612	100.217		99.7899	102.309	98.458	99.1521
	20nM	115.498	113.371	108.741	137.052	137.579	139.675	109.581	131.94	132.681
	200nM	162.457	167.149	180.033	231.104	220.424	247.787	233.776	278.417	253.934
Figure 4F
		697WT			697KI
	15	89.72	93	82	85.5	80	73
	30	75.91	78	79	68.71	60	61
Figure 4G
		697WT						697KI
	0	84.9862	81.2257	77.6921	144.213	81.4747	130.408	83.5312	74.2339	79.964	100.595	133.992	127.684
	250	85.6253	85.3195	86.9641	99.5822	139.829	191.933	131.995	178.41	166.158	291.632	182.928	230.772

## Sheet: Figure 5
Figure 5A
		697WT			697KI
	15	89.72	93	82	85.5	80	73
	30	75.91	78	79	68.71	60	61
Figure 5B
		697WT						697KI
	0	84.9862	81.2257	77.6921	144.213	81.4747	130.408	83.5312	74.2339	79.964	100.595	133.992	127.684
	250	85.6253	85.3195	86.9641	99.5822	139.829	191.933	131.995	178.41	166.158	291.632	182.928	230.772
Figure 5D
		697WT					697KI
	3	3.527e-05	1.80008e-05	3.23986e-05	3.20639e-05		4.54182e-05	3.3707e-05	5.54643e-05	5.16071e-05
	4	3.71356e-05	2.73552e-05	4.2319e-05	4.35455e-05		9.45304e-05	6.79635e-05	0.000104903	9.27721e-05
	5	1.81173e-05	1.73783e-05	1.97331e-05	2.4233e-05		4.9429e-05	3.6561e-05	6.0974e-05	4.7827e-05
	6	2.535e-06	1.9716e-06	2.739e-06	3.208e-06		5.53e-06	4.237e-06	5.962e-06	4.411e-06
	7	6.8e-09	1.7e-09	1.172e-07	6.58e-08		5.35e-08	6.04e-08	2.878e-07	3.98e-07
	8	2.71e-08	3.57e-08	5.76e-08	1.16e-07		1.7e-07	1.75e-07	2.05e-07	1.47e-07
Figure 5E
		697WT					697KI
	PC-O	3.61e-05	2.25e-05	3.66e-05	3.28e-05		2.57e-06	1.63e-06	3.04e-06	2.63e-06
	PC-P	1.25e-05	1.01e-05	1.07e-05	1.74e-05		4.66e-06	5.17e-06	5.74e-06	4.91e-06
	PE-O	1.12e-06	8.85e-07	1.36e-06	4.41e-07		6.02e-08	9.88e-08	6.42e-07	1.02e-07
	PE-P	4.76e-05	2.79e-05	5.53e-05	4.41e-05		3.33e-06	3.49e-06	4.28e-06	2.35e-06

## Sheet: Figure 6
Figure 6B
		697WT						697KI						697WT Res						697KI Res
	0	84.9862	81.2257	77.6921	144.213	81.4747	130.408	83.5312	74.2339	79.964	100.595	133.992	127.684	91.4689	93.8311	85.3692	92.3718	120.347	116.612	88.5581	90.1728	92.515	104.022	114.804	109.927
	250	85.6253	85.3195	86.9641	99.5822	139.829	191.933	131.995	178.41	166.158	291.632	182.928	230.772	110.594	98.2923	99.4265	110.435	119.881	123.283	108.819	115.957	108.585	111.738	107.948	94.8882
Figure 6C
		697WT			697KI
	Parental	306.616	309.278	306.522	318.976	304.098	308.759
	Resistant	420.052	428.173	429.119	440.893	421.148	428.993
Figure 6F	Basal respiration				Maximal respiration				Figure 6G	WT	KI	WT Ven res	KI Ven res
	WT	KI	WT Ven res	KI Ven res	WT	KI	WT Ven res	KI Ven res		1.05543	1.01461	1.00761	0.941398
	1.02099	1.03742	0.753119	0.354572		1.13105	0.415902	0.419725		0.991411	1.0158	1.09993	0.815442
	0.810073	1.0399	0.719384	0.468292	0.765255	1.13705	0.593326	0.500698		0.950631	1.01344	1.12022	0.846316
	0.980978	1.04208	0.626256	0.547661	1.00416	0.931384	0.497503	0.590993		0.978559	0.97771	1.09659	0.779182
	1.11419	1.05163	0.557417	0.527451	1.10324	1.0673	0.413955	0.573696		1.07212	1.03556	1.09801	0.751789
	1.12693	1.05166	0.837927	0.485581	1.17567	1.17735	0.706295	0.627854		1.03632	0.986786	1.10561	0.927977
	1.02564	0.922606	0.721238	0.34012	1.04972	0.959012	0.632718	0.443973		0.995691	1.00874	1.09092	0.855674
	1.06586	0.917437	0.82709	0.534074	1.0746	0.816212	0.623045	0.488074		0.996617	0.999801	1.12419	0.84996
	1.02423	0.928339	0.750076	0.408822	1.02042	0.964502	0.517327	0.472014		0.9538	0.947555	1.09974	0.931996
	0.989247	1.00205	0.502514	0.544072	1.04519	0.982359	0.495566	0.540115		0.96943		1.08758	0.856519
	0.952366	1.00689	0.761669	0.632131	0.942683	0.833784	0.681443	0.630504				1.09531	0.761925
	0.889497		0.769653	0.55292	0.849769		0.376281	0.564889				1.02392	0.795232
			0.832707	0.648939			0.552477	0.662872				1.04858	0.72253
			0.520643	0.451335			0.294504	0.412636				1.05183	0.814141
			0.639216	0.445712			0.390801	0.351854				0.995816	0.905105
			0.697872	0.515242			0.577422	0.483296				1.23332	0.827873
			0.657992	0.583352			0.427303	0.473183				1.27361	0.760727
			0.703498	0.499485			0.432583	0.350827				1.25052	0.786894
			0.616139	0.643587			0.474999	0.617739				1.22703	0.811591
			0.854031	0.635276			0.512293	0.465374				1.26156	0.712002
			0.874579	0.548093			0.604411	0.552016				1.18861	0.734675
			0.849668				0.484303					1.21803	0.717175
			0.801948				0.532038					1.27209	0.803429
			0.815488				0.478258					1.17237	0.726343
			0.764463				0.535462					1.322	0.747874
			0.788527				0.424922					1.28351	0.726928
												1.32476	0.765048
												1.22549	0.772607
												1.23282	0.787491
												1.35323	0.697211
													0.681573
Figure 6E
	CDKN1A									CDKN2A
	697WT			697KI						697WT			697KI
Parental	14.6542	14.5275	14.6781	15.4563	15.2189	15.5995			Parental	4.87169	5.83305	6.77832	22.9125	23.2259	23.7844
Resistant	11.4952	11.4475	11.8978	11.5441	11.8101	11.773			Resistant	11.5769	11.3004	11.0645	9.57537	8.42034	10.7248

## Sheet: Figure 7
		Figure 7A
											Figure 7B
			697WT			697KI						697 WT			697 KI			697 WT Ven R			697 KI Ven R
		Parental	49.0541	49.7211	49.6989	43.5903	43.2478	43.5875			15	107.436	105.109	109.626	94.7434	94.2467	95.7368	45.3132	46.9125	45.9796	54.7067	55.2524	55.6617
		Resistant	63.7453	64.2555	63.3303	61.4903	62.6487	62.5975			30	107.71	104.425	103.741	90.7699	91.2666	92.2599	38.3829	40.7819	38.3829	29.3315	31.6507	27.4216
Figure 7C
697 WT		Ven									697 WT Res		Ven									697 KI Res		Ven
		0	0.1	1	5	10	50	250	1000				0	0.1	1	5	10	50	250	1000				0	0.1	1	5	10	50	250	1000
Erastin	0	76.0112	100	81.3317	89.1724	88.9857	80.7716	70.224	64.4368		Erastin	0	73.7059	72.9118	100	73.5294	77.6765	70.7941	67.3529	68.1471		Erastin	0	75.4871	71.736	100	85.868	78.5403	63.7104	79.0637	43.123
	300	71.9042	69.0106	93.8395	80.4916	95.6129	50.9023	32.3273	15.2458			300	67.4412	48.7353	61.6176	72.2941	59.5882	47.9412	40.2647	43			300	58.3018	54.289	47.0486	57.9529	61.5295	36.3187	17.3888	7.96743
	1000	60.9832	60.1431	59.5831	51.649	41.7548	8.99191	4.88488	5.07156			1000	45.4706	43.3529	43.8824	42.3824	46.2647	23.0588	6.73529	5.05882			1000	28.7293	25.3271	32.5676	47.3103	10.41	5.08869	0.988659	0.465252
	3000	49.3155	54.3559	48.1021	27.0068	19.9129	8.43186	6.19166	5.1649			3000	36.3824	31.5294	31.1765	17.2353	25.4412	9.73529	5.58824	3.91176			3000	20.7037	20.1803	13.9866	11.0206	7.00785	1.77377	0.988659	0.552486
	10000	30.9272	27.3802	31.3006	15.8058	14.4057	5.63161	1.89795	3.5781			10000	27.9118	28.4412	28.7941	21.8235	17.5882	6.73529	3.73529	3.38235			10000	15.993	14.859	15.5568	8.66531	4.56528	4.21634	2.12271	0.988659
	30000	11.8855	11.0454	10.8587	6.00498	6.09832	4.97822	4.51151	5.44493			30000	17.8529	19.0882	19.3529	9.73529	7.52941	2.94118	4.88235	3.47059			30000	3.25676	4.73975	2.99506	2.12271	1.42483	1.77377	2.12271	1.68654

## Sheet: Figure 8
Figure 8A								Figure 8B									Figure 8C															Figure 8D	Basal respiration			Maximal respiration			SRC
Dose (M)	697 WT			697 WT A485						Venetoclax								697 DMSO			697 A485												697 WT DMSO	697 WT A485		697 WT DMSO	697 WT A485		697 WT DMSO	697 WT A485
1e-10	2.78067	2.82767	2.69767	1.30067	1.14967	1.19167				0	150	300	600	1200	2400		0	112.482	98.8986	90.3594	96.3514	97.283	106.93										23.21	37.09		24.78	78.95		1.57	41.86
1e-09	2.94467	2.83067	2.85067	1.21267	1.37867	1.24367		A485	0	100	76.5277	89.8058	97.8584	97.3444	91.1765		20	108.422	95.2426	94.7026	106.201	114.224	122.022										23.85	39.46		24.09	72.9		0.24	33.44
1e-08	2.86067	2.66767	2.86767	1.06767	0.944667	0.734667			10	85.9509	80.8966	77.727	76.0994	71.0451	66.8475		200	99.9855	99.4146	100.565	184.403	199.831	224.347										22.14	34.02		22.22	57.07		0.08	23.05
3e-08	2.46567	2.44467	2.72067	0.315667	0.490667	0.419667			100	92.0331	36.522	30.1828	25.6425	21.1879	16.048		2000	106.085	117.82	111.069	212.788	300.676	343.002										22.27	41.6		23.02	67.45		0.75	25.85
3e-07	2.15367	2.12067	2.09167	0.143667	0.130667	0.164667			300	62.0503	36.779	38.4923	36.6077	33.952	29.4974																		22.73	41.69		24.83	83.23		2.11	41.54
1e-06	1.94267	1.93467	2.02967	0.109667	0.106667	0.106667			1000	51.4278	42.7756	41.3192	39.6059	36.522	33.7807																		23.81	34.11		22.55	57.31		-1.27	23.2
1e-05	0.178667	0.205667	0.147667	0.066667	0.111667	0.041667			10000	53.3124	33.438	30.0971	28.4694	31.2107	35.1513																		23.32	38.82		26.31	65.24		2.99	26.42
3e-05	0.049667	0.135667	0.137667	0.048667	0.041667	0.125667																											16.39	35.21		18.61	63.9		2.21	28.69
																																	13.84	36.97		21.41	69.09		7.57	32.12
																																	15.96	39.94		21.66	69.43		5.7	29.49
Figure 8E																																	14.13	22.29		10.28	31.99		-3.85	9.71
		DMSO		A485 100nM		A485 300nM		Ven 100nM		Dual Ven 100nM A485 100nM		Dual Ven 100nM A485 300nM			Figure 8G									Figure 8H									16.03	22.91		13.12	33.43		-2.91	10.52
	0	1	1	1	1	1	1	1	1	1	1	1	1			Dose (M)	NALM6			NALM6 A485						NALM6 DMSO			NALM6 A485				15.2	22.57		13.5	29.86		-1.7	7.3
	3	4	4.0714	1.7973	1.6667	1.2388	1.5323	1.4694	0.8312	0.0741	0.1287	0.246	0.1917			3e-08	1.082	1.16	1.128	1.218	1.12	0.995			0	88.4466	105.969	105.868	103.835	96.2889	99.8827		16.24	24.27		17.59	33.3		1.35	9.02
	6	21.2444	16.191	6.8548	9.3056	2.7581	5.3433	18.8082	4.0614	0.0283	0.0526	0.0703	0.0266			3e-07	1.051	0.838	0.942	0.901	0.894	0.831			1	75.8549	73.6921	71.1012	117.572	119.914	110.722		12.9	25.98		17.35	27.9		4.45	1.92
	9	117.755	68.7564	21.0818	21.5062	10.7259	10.0186	84.0098	13.7797	0.0065	0.0175	0.001	0			1e-06	0.905	1.108	0.85	0.688	0.827	0.816			10	84.2758	88.1977	94.4804	144.185	138.52	133.671		13.28	19.84		11.25	28.68		-2.03	8.84
																1e-05	0.984	1.006	1.026	0.466	0.492	0.52			30	95.4323	105.995	111.296	187.825	182.88	185.921		16.01	26.91		15.12	38.86		-0.89	11.95
																3e-05	1.037	1.078	0.968	0.196	0.184	0.137											15.59	28.7		13.57	35.58		-2.02	6.88
Figure 8F																																	18.55	22.64		17.89	27.82		-0.66	5.18
	DMSO		A485 100nM		A485 300nM		Ven 100nM		Ven 100nM A485 100nM		Ven 100nM A485 300nM																						17.62	21.13		16.48	26.94		-1.14	5.81
MFI Annexin V	98	102	163	160	128	128	662	545	1086	1320	846	758																						26.97			35.93			8.96
Figure 8I
										KOPN8								RS4-11
SUPB15		Venetoclax										Venetoclax								Venetoclax
		0	0.5	1	5	10	50					0	1	50	500	1000				0	0.1	1	5	10
A485	0	100	88.1878	80.9944	58.9601	54.2655	21.0247			A485	0	100	87.4456	18.0837	11.6645	6.32456		A485	0	100	99.4822	96.1165	80.9709	49.5146
	50	90.3836	86.4462	81.373	65.1691	35.1085	14.8157				10	110.169	80.0606	15.3001	13.0278	6.09733			10	92.8155	66.4078	85.5663	67.767	42.5243
	100	100.909	86.2948	80.0858	59.1116	31.7769	12.9985				100	90.1723	69.608	13.8799	10.1307	5.30203			250	90.8738	67.3139	69.5793	62.1359	48.1553
	200	103.71	93.0338	80.4644	57.5215	42.1504	6.86522				300	72.1076	50.4639	13.3687	7.34709	3.541			500	92.6214	59.5469	66.9903	58.2524	54.4337
	400	88.945	82.5846	68.425	56.3099	22.6906	9.74255				1000	49.3278	50.1231	11.4372	4.73395	4.10907			1000	77.6699	68.479	76.5049	53.5922	44.2718
																			4000	47.8964	38.835	45.1133	40.7767	37.411
																			8000	47.8317	42.9126	46.2783	46.0194	43.1715

## Sheet: Figure 9
Figure 9C
		697WT Vehicle						697WT Venetoclax
	Day 11	34600	79300	28400	54900	39600	90800	70900	39600	21500	26300	20600	74700
	Day 17	29200	1170000	2250000	1920000	1920000	1370000	1570000	1030000	984000	323000	393000	933000
	Day 21
Figure 9E
		697KI Vehicle						697KI Venetoclax
	Day 11	3140	2950	1650	655	FAIL	3240	3350	3790	2900	2900	3290	1680
	Day 17	98800	71100	76900	33500	FAIL	76800	8380	7660	8100	17900	9210	10900
	Day 21	143000	272000	342000	242000	FAIL	359000	34600	29200	40100	9130	30500	9480
Figure 9F									Figure 9G									Figure 9H
		Days post Transplant	697KI Vehicle	697KI Venetoclax	697WT Vehicle	697WT Venetoclax					Days post transplant	697WT Vehicle	697WT Venetoclax (100mg/kg)	697WT Inobrodib (20mg/kg)	697WT Combination					Days post transplant	Control	Inobrodib	Venetoclax	Combination
	HUAS54.1a 1L	53		1						HUAM48.2f	24			1					HUAS73.1b	116	1
	HUAS54.1b 1R	26	1							HUAM48.2g	24			1					HUAS67.2a	107	1				Male
	HUAS54.1c 1L1R	26	1							HUAM49.2c	24	1							HUAS67.2b	127	1				Female
	HUAS54.1d 2L	25	1							HUAM48.2c	25			1					HUAS67.2c	114	1
	HUAS54.1e NM	43		1						HUAM48.2e	30				1				HUAS73.1d	99	1
	HUAS54.1f 1L	24	1							HUAM50.2a	34				1				HUAS78.1b	108		1
	HUAS54.1g 1R	24	1							HUAM48.2b	35				1				HUAS69.2b	120		1
	HUAS54.1h 1L1R	50		1						HUAM48.2d	35				1				HUAS66.8a	122		1
	HUAS54.1i NM	27	1							HUAM48.2h	25			1					HUAS73.2d	120		1
	HUAS51.1f 1R	47		1						HUAM49.2a	25		1						HUAS74.1b	120		1
	HUAS51.1g 1L1R	48		1						HUAM49.2b	25		1						HUAS77.1a	133			1
	HUAS51.1h 2L	33		1															HUAS77.1b	158			1
	HUAS51.1e 1L	21				1													HUAS77.1c	129			1
	HUAS51.1i 2R	22				1													HUAS77.1d	127			1
	HUAS51.1j NM	22				1													HUAS77.1e	121			1
	HUAS49.1d 1L	22				1													HUAS78.1h	133			1
	HUAS49.1e 1R	21			1														HUAS69.2c	144			1
	HUAS49.1f 1L1R	20			1														HUAS78.1a	133				1
	HUAS49.1g 2L	23				1													HUAS78.1d	146				1
	HUAS49.1h NM	22				1													HUAS69.2d	214				1
	HUAS47.1f 1L	19			1														HUAS69.2e	207				1
	HUAS47.1g 1R	19			1														HUAS69.2f	161				1
	HUAS47.1i 1L1R	19			1														HUAS69.2g	161				1
	HUAS47.1j NM	19			1														HUAS73.1c	150				1

## Sheet: Figure S1
Figure S 1A
									Figure S 1B																	Figure S 1D
																										Venetoclax	Dose (M)	697 WT			697 KO
										697 WT		697 KI		697 KO		697 WT Dex		697 KI Dex		697 KO Dex							3e-10	1.19567	1.06867	1.13867	0.905667	1.06367	0.967667
									1	0.5	0.6	0.28	0.28	0.42	0.32	0.38	0.38	0.24	0.32	0.3	0.44						1e-09	1.13967	1.00567	1.03567	0.937667	1.09967	1.12667
									2	0.38	0.6	0.36	0.38	0.46	0.44	0.5	0.4	0.34	0.22	0.42	0.38						1e-08	1.12467	0.959667	1.14467	0.906667	1.03867	0.780667
									3	0.5	0.5	0.56	0.64	0.58	0.52	0.38	0.36	0.36	0.4	0.38	0.44						3e-08	1.27967	1.15967	1.22367	0.653667	0.636667	0.666667
									4	1.08	1.22	1.28	1.14	1.62	1.26	0.26	0.32	0.44	0.4	0.26	0.26						1e-07	1.14467	1.09867	1.18767	0.361667	0.456667	0.424667
									5	2.32	2.38	1.86	1.46	2.54	1.88	0.5	0.66	0.42	0.28	0.14	0.16						3e-07	1.21567	1.33867	1.22067	0.202667	0.308667	0.255667
									6	4.5	3.64	2.16	2.08	3.2	3.38	0.64	0.64	0.28	0.18	0.18	0.2						1e-06	0.960667	0.901667	0.948667	0.177667	0.137667	0.136667
									7	9.04	4.08	3.28	3.2	3.28	4.02	0.92	0.96	0.18	0.18	0.08	0.1						3e-05	0.023667	0.041667	0.107667	0.032667	0.036667	0.037667
									8	8.8	4	2.88	3.04	2.8	3.1	1.08	1.02	0.08	0.08	0.04	0.02
																										Figure S 1E
																										Venetoclax	Dose (M)	REH WT			REH Mutant 1			REH Mutant 2
																											3e-12	0.389333	0.530333	0.565333	0.385333	0.401333	0.396333	0.299333	0.338333	0.361333
																											3e-10	0.451333	0.624333	0.459333	0.414333	0.367333	0.379333	0.540333	0.414333	0.368333
							Figure S 1C																				1e-09	0.519333	0.583333	0.520333	0.396333	0.355333	0.408333	0.464333	0.415333	0.396333
							A485	Dose (M)	697 WT			697 KO				Inobrodib	Dose (M)	697 WT			697 KO						1e-08	0.617333	0.484333	0.471333	0.294333	0.302333	0.352333	0.459333	0.416333	0.469333
																	3e-10	1.03033	1.00233	1.06133	0.763	1.025	0.991				3e-08	0.500333	0.492333	0.417333	0.269333	0.285333	0.283333	0.281333	0.349333	0.334333
								3e-10	1.04033	1.08433	1.19333	1.103	0.94	1.119			1e-09	0.990333	1.06833	1.15233	0.912	1.007	0.877				1e-07	0.492333	0.420333	0.422333	0.194333	0.179333	0.242333	0.202333	0.207333	0.206333
								3e-09	1.24133	1.16233	1.10233	0.987	0.989	1.076			3e-08	0.996333	1.06333	1.04533	0.837	0.834	0.767				3e-07	0.505333	0.316333	0.416333	0.165333	0.130333	0.154333	0.144333	0.117333	0.126333
								3e-08	1.20333	1.17533	1.09933	0.665	0.703	0.743			3e-07	0.794333	0.720333	0.755333	0.375	0.408	0.451				1e-06	0.345333	0.368333	0.285333	0.141333	0.131333	0.148333	0.125333	0.087333	0.112333
								1e-07	1.03633	1.11333	1.15733	0.457	0.452	0.531			1e-06	0.585333	0.640333	0.578333	0.294	0.317	0.305				1e-05	0.096333	0.111333	0.148333	0.092333	0.103333	0.088333	0.080333	0.133333	0.072333
								3e-07	0.418333	0.410333	0.410333	0.356	0.381	0.376			3e-05	0.112333	0.073333	0.089333	0.056	0.052	0.057				3e-05	0.088333	0.119333	0.120333	0.060333	0.103333	0.072333	0.075333	0.090333	0.092333
								1e-06	0.214333	0.234333	0.263333	0.323	0.311	0.363
								3e-06	0.301333	0.321333	0.348333	0.198	0.249	0.223
Figure S 1F

[truncated: 8 more sheets: Figure S2, Figure S3, Figure S4 , Figure S5, Figure S6, Figure S7, Figure S8, Figure S9]
